# Supplementary material for: Composition and evolutionary characterization of the gut microbiota in pigs
Source: Int Microbiol. 2023 Nov 20;27(4):993–1008. doi: 10.1007/s10123-023-00449-8 (PMC11300507; doi:10.1007/s10123-023-00449-8)
Supplement: Supplementary file 12 — Supplementary file12 (XLSX 5870 KB) [file 10123_2023_449_MOESM12_ESM.xlsx]

## Sheet: 工作表1
Table S1. Amplicon sequence variants (ASVs) were obtained from the five gut sections in pigs.
#OTU ID	WPDU1	WPDU2	WPDU3	WPJE1	WPJE2	WPJE3	WPIL1	WPIL2	WPIL3	WPCE1	WPCE2	WPCE3	WPCO1	WPCO2	WPCO3	CSBDU1	CSBDU2	CSBDU3	CSBJE1	CSBJE2	CSBJE3	CSBIL1	CSBIL2	CSBIL3	CSBCE1	CSBCE2	CSBCE3	LWDU1	LWDU2	LWDU3	LWJE1	LWJE2	LWJE3	LWIL1	LWIL2	LWIL3	LWCE1	LWCE2	LWCE3	IBDU1	IBDU2	IBDU3	IBDU4	IBDU5	IBDU6	IBDU7	IBDU8	IBDU9	IBDU10
ASV_1	0	0	0	0	0	0	0	0	0	0	0	0	0	0	0	0	0	0	0	0	0	0	0	0	0	0	0	0	0	0	0	0	0	0	0	0	0	0	0	15	28581	104	2387	26	1260	354	0	1421	1392
ASV_2	0	0	173	0	0	27	0	0	0	0	0	16	0	0	9	17089	9899	4388	19546	25751	26960	31060	29615	17595	232	517	307	358	266	26533	91	32392	1414	3466	1164	710	328	373	2119	9	39	26	0	25033	192	9	1328	2437	19
ASV_3	0	0	0	0	0	0	0	0	0	0	0	0	0	0	0	244	1457	1048	2141	2505	1369	528	297	890	300	144	174	2479	2435	1060	1975	1070	3013	34	176	225	127	220	61	1873	11269	1007	8936	5137	11262	3943	3206	1335	7782
ASV_4	1039	881	2740	479	113	1015	385	3620	887	1073	564	3497	335	3829	323	217	4336	2012	3049	151	105	945	981	1919	321	175	208	458	726	267	159	340	920	0	280	582	82	102	302	737	15106	111	134	9446	36	642	307	9222	9572
ASV_5	0	0	0	78	9	0	148	16	0	148	29	0	666	11	0	42	69	140	0	60	13	15	4	24	49	327	27	79	51	80	3	57	33	0	67	46	6	16	270	4108	4319	471	0	1092	64	1434	2904	16174	186
ASV_6	1879	1007	4068	3432	653	4403	340	233	3268	96	245	116	453	73	1673	213	4514	2857	5682	2748	1567	2130	166	4399	810	288	651	19096	19492	2837	9346	2498	16748	53	768	620	225	284	96	118	4428	313	1601	526	788	900	157	270	1504
ASV_7	229	401	698	413	190	337	255	543	287	220	711	1144	185	1443	160	102	2007	786	798	1196	586	1034	7309	1812	363	219	178	104	194	115	100	184	397	1093	376	367	114	145	115	880	8494	51	15	11341	28	154	437	5822	3775
ASV_8	63	0	0	726	0	32	0	0	29	0	0	0	0	0	0	83	955	551	1388	785	432	248	64	426	192	126	141	1477	1558	229	1496	202	1373	8	119	184	55	71	25	282	1870	624	10322	826	3154	4207	253	748	1527
ASV_9	10986	9177	4573	18059	6927	2352	9003	1012	2019	6895	10533	413	17205	5123	3484	0	0	0	0	0	0	0	0	0	0	0	0	0	0	0	0	0	0	0	0	0	0	0	0	0	0	0	0	0	0	0	0	0	0
ASV_10	0	0	0	0	0	0	0	0	0	0	0	0	0	0	0	0	14	49	0	0	0	7	0	20	0	56	0	0	0	9	0	0	12	0	23	0	50	55	102	1946	8	406	6	0	21	0	1386	0	5
ASV_11	0	0	0	0	0	0	0	0	0	0	0	0	0	0	0	0	11	169	14	0	0	9	0	45	16	271	6	0	19	0	0	0	31	0	162	8	140	92	203	2713	20	296	0	16	117	28	2944	0	10
ASV_12	0	0	0	0	0	0	0	0	0	0	0	0	0	0	0	0	0	0	0	0	0	0	0	0	0	0	0	0	0	0	0	0	0	0	0	0	0	0	0	719	2591	0	1993	1982	2694	1469	1181	499	1859
ASV_13	0	0	30	795	0	0	66	0	0	14	0	0	71	0	0	143	1400	1028	2050	1117	638	356	0	616	201	130	109	2577	2681	275	1335	200	2068	0	117	128	38	63	0	199	1471	354	4500	858	826	2049	157	450	1515
ASV_14	0	0	0	0	0	0	0	0	0	0	0	0	0	0	0	0	33	39	190	0	13	107	0	59	0	3	0	0	0	0	0	0	0	0	1052	15	0	0	0	62	1133	75	106	59	153	1354	49	519	132
ASV_15	531	1516	247	73	0	0	0	2656	0	0	13	0	0	0	0	0	11	13	0	0	0	0	0	0	0	10	0	0	0	56	0	171	0	0	8	0	0	6	0	1092	0	563	0	0	75	20	2556	0	10
ASV_16	0	0	0	0	0	0	0	0	0	0	0	0	0	0	0	0	0	0	0	0	0	0	0	0	0	0	0	0	0	0	0	0	0	0	0	0	0	0	0	0	2886	0	218	0	104	0	0	137	99
ASV_17	49	325	286	739	394	55	799	407	76	37	116	102	16	136	49	4	22	23	39	20	6	1406	726	1921	65	8	63	50	65	22	75	27	18	60	38	50	10	9	15	79	997	5	11	2926	0	86	56	6119	2243
ASV_18	0	0	0	0	0	0	0	0	0	0	0	0	0	0	0	13688	745	311	1670	12010	12309	204	983	163	0	140	0	59	51	1778	0	2570	110	124	94	78	55	45	57	0	0	0	0	763	0	0	46	423	0
ASV_19	0	0	0	0	0	0	0	0	0	0	0	0	0	0	0	2051	5329	3969	2748	306	227	677	96	1175	64	65	79	5369	3824	3505	424	101	544	31	8903	4284	90	75	69	0	0	0	0	0	0	0	0	0	0
ASV_20	0	0	0	0	0	0	0	0	0	0	0	0	0	0	0	0	0	0	0	0	0	0	0	0	0	0	0	0	0	0	0	0	0	0	0	0	0	0	0	0	2038	0	1723	0	2275	0	0	0	1531
ASV_21	889	555	2042	1296	0	614	435	2152	598	670	187	3215	237	691	178	57	1231	351	1661	219	75	3153	5856	6257	617	106	400	103	235	166	227	133	398	757	262	988	101	135	179	0	177	0	0	156	0	0	0	0	0
ASV_22	0	0	0	0	0	0	0	0	0	0	0	0	0	0	0	0	0	0	63	0	0	0	0	0	0	0	0	0	0	52	0	48	0	0	0	0	0	0	0	13	9	439	0	50	0	106	0	5571	29
ASV_23	0	0	0	0	0	0	0	0	0	0	0	0	0	0	0	0	15	36	21	9	0	27	0	57	559	780	368	0	7	10	0	9	0	0	21	144	73	47	75	514	0	52	0	0	16	0	1696	0	0
ASV_24	0	0	0	0	0	0	0	0	0	0	0	0	0	0	0	0	0	0	0	0	0	0	0	0	0	0	0	0	0	0	0	0	0	0	0	0	0	0	0	0	615	1047	130	5057	2111	310	34	60	223
ASV_25	0	0	0	0	0	0	0	0	0	0	0	0	0	0	0	0	8	15	8	0	0	18	0	10	17	25	21	0	0	14	0	24	13	0	30	2	50	34	36	510	0	167	0	0	38	26	635	23	11
ASV_26	173	0	132	0	0	101	0	19	35	0	0	0	0	0	0	0	32	184	517	0	0	105	0	0	0	0	0	43	37	51	0	0	80	0	59	66	0	0	0	0	10	62	1313	22	880	9983	0	7	66
ASV_27	0	0	0	0	0	0	0	0	0	0	0	0	0	0	0	0	0	0	63	0	0	12	0	15	6	0	0	0	0	0	0	8	20	0	22	18	9	0	0	31	65	338	0	345	0	181	0	1307	515
ASV_28	0	0	0	0	0	0	0	0	0	0	0	0	0	0	0	12	87	259	43	0	0	32	0	53	251	623	253	0	18	27	27	7	76	0	268	211	299	174	377	2320	0	75	0	0	27	0	1110	0	0
ASV_29	0	0	0	0	0	0	0	0	0	0	0	0	0	0	0	32	139	204	66	0	0	106	0	39	20	233	24	26	0	92	8	0	13	0	371	127	208	166	211	353	0	96	0	0	0	0	518	0	0
ASV_30	0	0	0	0	11451	0	3010	0	12054	0	0	0	0	0	0	0	0	0	0	0	0	0	0	0	0	0	0	0	0	0	0	0	0	0	0	0	0	0	0	0	0	0	0	0	0	0	0	0	0
ASV_31	0	0	0	0	0	0	0	0	0	0	0	0	0	0	0	0	0	0	0	0	0	0	0	0	0	0	0	0	0	0	0	0	0	0	0	0	0	0	0	0	1656	0	0	0	1669	0	0	0	1138
ASV_32	104	202	401	2518	1886	179	579	411	136	39	286	165	38	258	79	0	91	75	76	373	284	391	1730	577	52	30	31	32	60	22	0	57	47	230	56	100	22	36	36	0	643	0	0	169	0	0	0	1630	1572
ASV_33	56	0	72	24	0	55	0	0	88	0	0	25	0	0	17	0	0	0	0	0	0	0	0	0	0	0	0	0	0	0	0	0	0	0	0	0	0	0	0	0	1644	27	1309	71	602	425	0	310	220
ASV_34	0	0	0	0	0	0	0	0	0	0	0	0	0	0	0	0	0	0	0	0	0	0	0	0	0	0	0	0	0	0	0	0	0	0	0	0	0	0	0	0	0	0	0	0	0	0	0	0	0
ASV_35	0	0	0	0	0	0	0	0	0	0	0	0	0	0	0	0	42	38	0	0	0	22	0	0	73	78	62	0	0	38	0	0	0	0	57	23	110	62	104	1811	0	48	0	0	34	0	773	0	0
ASV_36	0	0	0	0	0	0	0	0	0	0	0	0	0	0	0	29	0	0	88	9	0	0	0	0	0	0	0	0	0	102	0	71	0	0	0	0	0	0	0	36	14	76	11	570	122	216	0	2243	568
ASV_37	281	387	1832	2179	281	699	906	338	435	3355	3121	1695	3391	3011	802	0	0	0	0	0	0	0	0	0	0	0	0	0	0	0	0	0	0	0	0	0	0	0	0	0	0	0	0	0	0	0	0	0	0
ASV_38	0	0	0	0	0	0	0	0	0	0	0	0	0	0	0	0	0	0	0	0	0	0	0	0	0	0	0	0	0	0	0	0	0	0	0	0	0	0	0	0	558	0	2747	0	974	1367	0	0	449
ASV_39	0	0	0	0	0	0	0	0	0	0	0	29	0	7	0	0	75	151	99	0	7	59	5	36	2908	377	3628	30	68	238	12	16	322	0	353	838	395	451	766	33	0	31	0	0	12	0	1649	0	0
ASV_40	0	0	0	0	0	0	0	0	0	0	0	0	0	0	0	19	106	333	71	0	3	47	4	0	128	313	127	23	20	114	0	0	71	0	733	249	819	535	107	2008	0	55	0	0	15	0	674	0	0
ASV_41	0	0	0	0	0	0	0	0	0	0	0	0	0	0	0	681	134	36	325	487	261	22	19	18	0	24	8	0	0	84	0	61	7	0	12	12	0	0	9	0	0	56	0	554	61	0	0	350	120
ASV_42	37	6	43	51	182	143	0	89	0	0	0	0	0	0	0	0	415	176	547	32	0	137	0	120	21	0	0	673	688	48	438	43	502	0	0	24	8	0	0	0	701	758	2181	30	144	341	0	70	198
ASV_43	0	0	0	0	0	0	0	0	0	0	0	0	0	0	0	468	339	181	830	617	404	30	28	26	12	17	0	0	0	114	0	78	0	0	0	0	0	13	13	0	0	89	0	374	56	0	0	354	168
ASV_44	0	0	0	0	0	0	0	0	0	0	0	0	0	0	0	30	524	407	939	181	127	135	43	230	60	0	42	3052	3385	193	4374	240	2756	0	77	58	51	78	0	0	24	169	0	0	0	0	0	0	41
ASV_45	0	0	0	0	0	0	0	0	0	0	0	0	0	0	0	1275	86	49	138	302	178	0	0	0	0	0	0	0	0	86	0	51	10	0	0	0	0	0	0	30	0	41	0	195	24	27	32	532	49
ASV_46	0	0	0	0	0	0	0	0	0	0	0	0	0	0	0	0	0	0	0	0	0	0	0	0	0	0	0	0	0	0	0	0	0	0	0	0	0	0	0	0	1048	0	694	461	974	0	0	0	653
ASV_47	0	0	0	0	0	0	0	0	0	0	0	0	0	0	0	227	106	58	153	14	8	12	17	15	14	9	9	16	0	5143	19	6783	25	0	6	12	13	11	37	12	0	160	0	274	30	101	0	431	70
ASV_48	0	0	0	0	0	0	0	0	0	0	0	0	0	0	0	0	0	48	0	0	0	0	0	0	0	31	0	0	0	0	0	0	0	0	0	62	70	36	77	639	0	74	0	0	0	0	507	0	0
ASV_49	0	0	0	0	0	0	0	0	0	0	0	0	0	0	0	0	0	0	0	0	0	0	0	0	0	0	0	0	0	0	0	0	0	0	0	0	0	0	0	0	0	0	0	51	0	0	0	0	0
ASV_50	0	0	0	0	0	0	0	0	0	0	0	0	0	0	0	0	9	7	0	0	0	0	0	0	0	0	0	0	0	0	0	0	0	0	52	0	27	31	0	2319	0	41	0	0	28	0	745	0	0
ASV_51	329	86	369	4052	116	770	3708	152	574	4442	517	535	1340	1031	171	0	0	0	0	0	0	0	0	0	0	0	0	0	0	0	0	0	0	0	0	0	0	0	0	0	0	0	0	0	0	0	0	0	0
ASV_52	0	0	0	0	0	0	0	0	0	0	0	0	0	0	0	6232	0	0	0	5064	5470	0	0	0	0	70	0	0	0	502	0	638	54	0	0	0	0	0	0	0	0	0	0	0	0	0	0	0	0
ASV_53	0	0	0	0	0	0	0	0	0	0	0	0	0	0	0	0	0	0	0	0	0	0	0	0	0	0	0	0	0	0	0	0	0	0	0	0	0	0	0	0	314	0	1945	171	782	971	0	136	298
ASV_54	0	0	0	0	0	0	0	0	0	0	0	0	0	0	0	14	0	0	56	0	0	0	0	0	0	0	0	0	0	44	0	38	0	0	0	0	0	0	0	26	14	38	0	807	100	174	0	1016	1000
ASV_55	0	0	0	0	0	0	0	0	0	0	0	0	0	0	0	0	0	0	0	0	0	0	0	0	0	0	0	0	0	0	0	0	0	0	0	0	0	0	0	0	0	1751	18	0	1172	190	0	51	16
ASV_56	0	0	0	0	0	0	0	0	0	0	0	0	0	0	0	0	0	0	0	0	0	0	0	0	0	0	0	0	0	0	0	0	0	0	0	0	0	0	0	303	0	192	0	0	35	19	430	0	0
ASV_57	0	0	0	0	0	0	0	0	0	0	0	0	0	0	0	0	0	0	0	0	0	0	0	0	0	0	0	0	0	0	0	0	0	0	0	0	0	0	0	0	706	184	517	311	660	213	0	0	478
ASV_58	0	0	0	0	0	0	0	0	0	0	0	0	0	0	0	0	18	59	0	4	22	0	0	0	227	94	204	10	21	26	13	0	85	0	193	131	120	74	161	540	0	54	0	0	12	0	357	0	0
ASV_59	54	595	4209	0	856	5265	0	610	4562	0	77	0	0	186	15	0	0	0	0	0	0	0	0	0	0	0	0	0	0	0	0	0	0	0	0	0	0	0	0	0	0	0	0	0	0	0	0	0	0
ASV_60	0	0	0	0	0	0	0	0	0	0	0	0	0	0	0	27	138	345	73	0	0	50	12	48	579	369	488	29	27	64	13	10	211	0	342	386	371	240	240	477	0	52	0	0	0	0	276	0	0
ASV_61	0	0	0	0	0	0	0	0	0	0	0	0	0	0	0	0	9	34	0	0	0	20	0	0	25	65	29	0	0	4	0	0	0	0	62	4	24	14	34	197	0	68	0	0	23	0	608	0	0
ASV_62	278	0	368	2399	119	836	3093	115	638	3366	640	556	1246	1307	304	0	0	0	0	0	0	0	0	0	0	0	0	0	0	0	0	0	0	0	0	0	0	0	0	0	0	0	0	0	0	0	0	0	0
ASV_63	0	0	0	0	0	0	0	0	0	0	0	0	0	0	0	0	0	57	0	0	0	0	0	0	0	0	0	0	0	0	0	0	0	0	0	14	27	29	22	380	0	65	0	0	0	0	333	0	0
ASV_64	0	0	0	0	0	0	0	0	0	0	0	0	0	0	0	40	16	26	25	67	0	13	0	0	0	0	0	4	2	54	0	90	0	0	19	7	0	0	38	83	328	73	0	706	45	1526	20	931	45
ASV_65	0	0	0	0	0	0	0	0	0	0	0	0	0	0	0	0	42	73	0	0	0	0	0	0	74	48	51	0	0	17	0	0	11	0	42	0	69	33	79	227	0	62	0	0	29	0	474	0	0
ASV_66	0	0	0	0	0	0	0	0	0	0	0	0	0	0	0	0	0	42	0	0	0	0	0	0	0	0	0	0	0	0	0	0	0	0	0	0	36	0	0	528	0	0	0	0	0	0	341	0	0
ASV_67	0	0	0	0	0	0	0	0	0	0	0	0	0	0	0	0	0	0	0	0	0	0	0	0	0	0	0	0	0	0	0	0	0	0	0	0	0	0	0	0	1049	0	0	0	0	0	0	0	0
ASV_68	0	0	0	0	0	0	0	0	0	0	0	0	0	0	0	25	21	0	45	0	0	0	0	0	0	0	0	0	0	21	0	43	0	0	0	0	0	0	0	0	0	67	0	0	0	0	0	4591	4
ASV_69	0	0	0	0	0	0	0	0	0	0	0	0	0	0	0	98	527	2610	1044	52	78	471	30	141	11	0	0	430	148	2644	114	107	1046	7	400	4212	9	6	8	0	0	0	0	0	0	0	0	0	0
ASV_70	0	27	0	0	0	0	0	225	0	0	0	22	34	10	0	50	74	363	67	8	12	29	17	82	639	1171	762	17	31	91	10	22	103	2	241	251	724	794	918	814	0	79	0	0	30	0	953	0	0
ASV_71	0	11	0	0	0	0	0	0	0	0	0	0	0	0	0	28	38	86	31	0	0	45	0	27	334	92	289	0	0	27	0	8	51	0	113	307	131	86	166	390	0	0	0	0	0	0	239	0	0
ASV_72	168	302	464	135	21	219	53	999	177	83	124	200	52	191	173	5	59	158	60	960	844	194	1610	2271	287	120	299	35	32	58	9	50	101	323	68	293	66	98	345	0	270	0	0	163	0	0	0	37	0
ASV_73	138	1597	195	1032	2158	245	895	542	183	452	2818	36	817	2272	85	0	0	0	0	0	0	0	0	0	0	0	0	0	0	0	0	0	0	0	0	0	0	0	0	0	0	0	0	0	0	0	0	0	0
ASV_74	629	1236	213	114	0	0	0	2084	0	0	0	0	0	0	0	0	0	0	0	0	0	0	0	0	0	0	0	11	0	19	0	45	0	0	0	0	0	0	0	124	0	71	0	0	0	0	111	0	0
ASV_75	0	0	0	0	0	0	0	0	0	0	0	0	0	0	0	14	46	65	11	0	0	11	0	20	55	77	52	0	8	0	0	0	22	0	119	6	95	110	121	907	0	40	0	5	12	13	321	0	8
ASV_76	0	0	0	0	0	0	0	0	0	0	0	0	0	0	0	9	0	0	0	0	1	0	0	0	0	0	0	2	0	1	0	0	0	0	0	2	0	0	0	0	0	0	0	1246	0	0	0	0	0
ASV_77	0	0	0	0	0	0	0	0	0	0	0	0	0	0	0	0	0	0	0	0	0	0	0	0	0	0	0	0	0	0	0	0	0	0	0	0	0	0	0	0	412	0	1126	0	236	564	0	0	446
ASV_78	0	0	0	0	0	0	0	0	0	0	0	0	0	0	0	0	222	121	313	178	111	61	0	123	0	0	0	263	263	0	299	0	204	0	0	0	0	0	0	0	243	67	825	106	81	390	0	67	466
ASV_79	0	0	0	0	0	0	0	0	0	0	0	0	0	0	0	3540	44	0	50	4091	4044	40	53	29	0	61	0	27	0	409	0	343	0	0	0	0	0	0	0	0	0	0	0	0	0	0	0	0	0
ASV_80	0	30	0	0	0	0	0	0	0	0	0	0	0	13	0	24	40	84	0	0	0	28	0	0	171	208	113	0	11	30	6	0	0	0	107	202	105	79	219	465	0	43	0	0	0	11	166	0	0
ASV_81	0	0	0	0	0	0	0	19	0	0	19	0	0	23	0	12	27	303	42	0	4	40	3	48	616	744	948	12	12	100	6	11	76	2	407	414	2082	3308	1639	90	0	4	0	0	8	0	164	0	0
ASV_82	0	0	0	0	0	0	0	0	0	0	0	0	0	0	0	0	100	42	177	107	0	0	0	77	0	0	0	79	87	0	143	0	130	0	0	0	0	0	0	0	332	164	1390	108	129	203	0	92	130
ASV_83	0	0	0	0	0	0	0	0	0	0	0	0	0	0	0	0	0	0	0	0	0	0	0	0	0	0	0	0	0	0	0	0	0	0	0	0	0	16	0	465	0	48	0	0	0	9	341	0	0
ASV_84	0	0	0	0	0	0	0	0	0	0	0	0	0	0	0	0	34	104	29	15	6	20	17	20	101	460	199	29	13	48	0	0	14	0	170	91	344	792	436	121	0	60	0	0	18	0	434	0	0
ASV_85	0	0	0	0	0	0	0	0	0	0	0	0	0	0	0	0	0	0	0	0	0	0	0	0	0	0	0	0	0	0	0	0	0	0	0	0	0	0	0	0	0	1879	0	37	0	0	7	0	0
ASV_86	0	0	0	0	0	0	0	0	0	0	0	0	0	0	0	0	0	0	0	0	0	0	0	0	0	0	0	0	0	0	0	0	0	0	0	0	0	0	0	0	0	0	0	264	89	0	16	911	339
ASV_87	0	0	0	0	0	0	0	0	0	0	0	0	0	0	0	0	0	0	0	0	10	0	0	33	29	248	47	0	0	0	0	0	50	0	195	44	362	341	340	288	0	40	0	0	27	0	214	0	0
ASV_88	0	0	0	0	0	0	0	0	0	0	0	0	0	0	0	0	0	39	0	0	0	0	0	0	0	0	0	0	0	0	0	0	0	0	58	35	0	0	33	495	0	43	0	0	0	0	498	0	0
ASV_89	0	0	0	0	0	0	0	0	0	0	0	0	0	0	0	0	0	0	0	0	0	0	0	0	0	0	0	0	0	0	0	0	0	0	0	0	0	0	0	0	0	0	0	0	0	6	0	0	0
ASV_90	0	0	0	0	0	0	0	0	0	0	0	0	0	0	0	94	48	27	91	222	129	23	27	17	13	9	8	0	11	4274	0	3423	25	10	20	17	6	10	18	0	0	6	0	94	0	9	0	215	12
ASV_91	1658	19	1122	0	0	31	0	0	0	0	0	0	0	0	0	0	16	109	101	0	26	29	0	0	0	0	0	39	12	0	0	45	78	0	29	46	0	0	0	0	0	127	705	5	1067	1080	0	0	46
ASV_92	0	0	0	0	0	0	0	0	0	0	0	0	0	0	0	0	0	13	8	0	0	0	0	0	0	18	0	0	0	10	0	0	0	0	48	13	33	25	31	366	0	95	0	0	14	8	404	0	0
ASV_93	0	0	0	0	0	0	0	0	0	0	0	0	0	0	0	0	0	0	0	0	0	0	0	0	0	0	0	0	0	0	0	0	0	0	0	0	0	0	0	0	0	1647	0	50	28	0	0	0	0
ASV_94	0	0	0	0	0	0	0	0	0	0	0	0	0	0	0	0	12	44	0	0	0	0	0	0	30	52	21	0	0	0	0	0	0	0	114	52	58	42	63	515	0	41	0	0	0	0	845	0	0
ASV_95	77	43	276	26	180	115	0	155	125	229	2015	207	550	487	1444	31	30	206	7	20	7	7	12	30	118	954	223	6	0	30	0	13	7	0	39	120	220	493	1786	109	0	23	0	0	4	0	50	0	0
ASV_96	0	0	0	0	0	0	0	0	0	0	0	0	0	0	0	0	0	0	0	0	0	0	0	0	0	0	0	0	0	0	0	0	0	0	0	0	0	0	0	0	5	2	41	283	179	553	0	0	633
ASV_97	0	0	0	0	0	0	0	8	0	0	0	0	0	0	0	0	0	0	27	0	0	0	0	33	135	110	111	8	0	0	0	0	91	0	48	162	44	51	127	330	0	59	0	0	0	0	141	0	0
ASV_98	0	0	0	0	0	0	0	0	0	0	0	0	0	0	0	0	9	0	0	0	0	0	0	0	0	0	0	0	0	0	0	0	0	0	0	0	17	11	0	601	0	43	0	0	0	0	238	0	0
ASV_99	0	0	0	0	0	0	0	0	0	0	0	0	0	0	0	0	0	0	0	0	0	0	0	0	0	0	0	0	0	0	0	0	0	0	33	0	0	0	0	192	0	0	0	0	0	0	133	0	0
ASV_100	0	0	0	0	0	0	0	0	0	0	0	0	0	0	0	0	0	0	0	0	0	0	0	0	0	0	0	0	0	0	0	0	0	0	0	0	0	0	0	0	0	0	0	0	0	0	0	0	0
ASV_101	0	0	0	0	0	0	0	0	0	0	0	0	0	0	0	577	142	64	465	38	58	0	0	0	0	0	0	0	0	82	0	97	0	0	0	0	0	1	0	0	0	71	0	40	18	0	0	158	54
ASV_102	0	0	0	0	0	0	0	0	0	0	0	0	0	0	0	0	0	0	0	0	0	0	0	0	0	0	0	0	0	0	0	0	0	0	0	0	0	0	0	0	294	0	792	149	211	391	0	63	277
ASV_103	0	0	0	0	0	0	0	0	0	0	0	0	0	0	0	0	0	0	0	0	0	0	0	0	0	0	0	0	0	0	0	0	0	0	0	0	0	0	0	117	152	0	0	0	0	0	0	536	0
ASV_104	0	0	0	0	0	0	0	0	0	0	0	0	0	0	0	889	175	73	656	74	59	0	0	0	0	0	0	8	0	154	0	168	0	0	0	0	0	0	0	0	0	0	0	97	58	0	0	86	60
ASV_105	0	0	0	0	0	0	0	0	0	0	0	0	0	0	0	0	0	0	0	0	0	0	0	0	0	0	0	0	0	0	0	0	0	0	0	0	0	0	0	0	0	0	0	0	0	0	0	0	0
ASV_106	0	0	0	0	0	0	0	0	0	0	0	0	0	0	0	0	0	0	0	0	0	0	353	0	0	0	0	0	0	0	0	0	0	0	0	0	0	0	0	0	227	0	0	738	0	0	0	0	203
ASV_107	1005	962	0	1726	690	0	874	0	0	741	1104	0	1882	563	0	0	0	0	0	0	0	0	0	0	0	0	0	0	0	0	0	0	0	0	0	0	0	0	0	0	0	0	0	0	0	0	0	0	0
ASV_108	0	0	0	0	0	0	0	0	0	0	0	0	0	0	0	0	0	0	0	0	0	0	0	0	0	98	0	0	0	0	0	0	27	0	70	43	49	56	59	266	0	0	0	0	0	0	309	0	0
ASV_109	0	0	0	0	0	0	0	0	0	0	0	32	0	0	0	0	0	0	0	0	0	7	0	8	101	101	58	8	6	0	0	0	8	0	8	33	15	7	4	371	0	0	0	0	28	0	2677	0	0
ASV_110	0	0	0	0	0	0	0	0	0	0	0	0	0	0	0	0	0	0	0	0	0	0	0	0	0	0	0	0	0	0	0	0	0	0	0	0	0	0	0	0	0	0	0	375	0	81	0	616	443
ASV_111	0	0	0	0	0	0	0	0	0	0	0	0	0	0	0	0	0	0	0	0	0	0	0	0	0	0	0	0	0	0	0	0	0	0	0	0	0	0	0	0	543	0	0	0	555	0	0	0	388
ASV_112	102	148	495	150	60	213	111	110	154	100	141	988	91	500	94	26	282	69	42	485	157	130	2581	206	39	34	24	120	69	30	10	55	51	248	86	119	0	18	15	0	0	0	0	23	0	0	0	0	0
ASV_113	0	0	0	0	0	0	0	0	0	0	0	0	0	0	0	0	0	0	0	0	0	0	0	0	0	0	0	0	0	0	0	0	0	0	0	0	0	0	0	0	0	136	36	134	83	342	0	0	71
ASV_114	0	0	0	0	0	0	0	0	0	0	0	0	0	0	0	0	0	0	0	0	0	0	0	0	0	0	0	0	0	0	0	0	0	0	0	0	0	0	0	0	114	638	0	0	189	308	0	91	122
ASV_115	0	0	0	0	0	0	0	0	0	0	0	0	0	0	0	0	0	0	0	0	0	0	0	0	0	0	0	0	0	0	0	0	0	0	0	0	8	6	0	166	0	63	0	0	0	0	231	0	0
ASV_116	0	0	0	0	0	0	0	0	0	0	0	0	0	0	0	0	43	200	21	0	0	13	0	0	16	17	10	6	0	25	0	4	59	0	221	69	376	255	116	816	0	31	0	0	18	3	525	0	0
ASV_117	0	0	0	0	0	0	0	0	0	0	0	0	0	0	0	0	0	0	0	0	0	0	0	0	0	0	0	0	0	0	0	0	0	0	0	0	37	0	32	133	0	44	0	0	21	0	260	0	0
ASV_118	0	0	0	0	0	0	0	0	0	0	0	0	0	0	0	0	0	0	0	0	0	0	0	0	17	20	12	0	0	0	0	0	0	0	20	0	23	17	41	201	0	59	0	0	0	0	50	0	0
ASV_119	0	0	0	0	0	0	0	0	0	0	0	0	0	0	0	0	0	0	0	0	0	0	0	7	0	20	0	0	0	0	0	0	0	0	0	0	0	0	10	496	0	29	0	0	0	0	49	0	0
ASV_120	0	0	0	0	0	0	0	0	0	0	0	0	0	0	0	0	0	0	0	0	0	0	0	0	0	12	0	0	0	0	0	0	0	0	6	0	0	8	0	20	0	13	0	0	6	0	0	0	0
ASV_121	0	0	0	0	0	0	0	0	0	0	0	0	0	0	0	1	0	0	6	0	0	0	0	0	0	0	0	0	0	1	0	2	0	0	0	0	0	6	0	0	0	11	0	137	68	22	0	621	238
ASV_122	0	0	0	0	0	0	0	0	0	0	0	0	0	0	0	0	0	0	0	0	0	0	0	0	0	0	0	0	0	0	0	0	0	0	0	0	0	0	0	9	0	0	0	394	31	74	0	276	637
ASV_123	0	0	0	0	0	0	0	0	0	0	0	0	0	0	0	3	11	0	8	0	0	48	0	28	0	0	0	0	0	0	0	4	31	0	231	61	0	0	0	0	883	0	12	54	8	0	0	46	0
ASV_124	0	0	0	0	0	0	0	0	0	0	0	0	0	10	0	0	0	12	0	0	0	0	0	12	192	131	117	0	9	0	0	0	10	0	6	63	21	0	30	593	0	8	0	16	0	0	202	0	0
ASV_125	96	443	2794	19	157	2827	0	511	1249	0	41	0	0	151	18	0	0	0	0	0	0	0	0	0	0	0	0	0	0	0	0	0	0	0	0	0	0	0	0	0	0	0	0	0	0	0	0	0	0
ASV_126	0	0	0	0	0	0	0	0	0	0	0	0	0	0	0	0	0	109	0	0	0	0	0	0	94	67	59	0	0	0	0	0	0	0	91	0	128	183	118	594	0	0	0	0	0	0	321	0	0
ASV_127	56	0	22	0	0	0	0	4	0	0	0	0	0	0	0	0	17	21	23	0	0	13	0	0	0	0	0	0	10	0	0	11	16	0	1	16	0	0	0	0	0	64	566	9	961	701	0	0	23
ASV_128	0	0	0	0	0	0	0	0	0	0	0	0	0	0	0	0	0	0	0	0	0	0	0	0	0	0	0	0	0	0	0	0	0	0	0	0	0	0	0	283	0	0	0	0	0	0	233	0	0
ASV_129	0	0	0	0	0	0	0	0	0	0	0	0	0	0	0	0	0	0	0	0	0	0	0	0	0	0	0	0	0	0	0	0	0	0	0	0	0	0	0	65	0	0	0	0	0	0	118	0	0
ASV_130	0	0	0	0	0	0	0	0	0	0	0	0	0	0	0	0	0	0	0	0	0	0	0	0	0	0	0	0	0	0	0	0	0	0	0	0	0	0	0	0	1020	0	126	0	0	0	0	65	61
ASV_131	0	0	0	0	0	0	0	0	0	241	0	223	0	96	0	0	81	244	87	0	0	107	8	102	1596	686	1102	52	49	116	0	0	167	0	555	696	683	401	627	0	0	0	0	0	0	0	0	0	0
ASV_132	0	0	0	0	0	0	0	0	0	0	0	0	0	0	7647	0	0	0	0	0	0	0	0	0	0	0	0	0	0	0	0	0	0	0	0	0	0	0	0	0	0	10	0	0	88	0	0	0	0
ASV_133	0	0	0	0	0	0	0	0	0	0	0	0	0	0	0	0	0	0	0	0	0	0	0	0	0	0	0	0	0	0	0	0	0	0	0	0	0	0	0	62	0	64	0	0	0	0	248	0	0
ASV_134	0	0	0	0	0	0	0	0	0	0	0	0	0	0	0	0	0	0	0	0	0	0	0	0	0	0	0	0	0	0	0	0	0	0	0	0	0	0	0	0	502	0	0	436	0	0	0	381	429
ASV_135	0	0	0	0	0	0	0	0	0	0	0	0	0	0	0	0	0	0	0	0	0	0	0	0	0	0	0	0	0	0	0	0	0	0	0	0	0	0	0	0	0	191	0	0	0	0	0	0	0
ASV_136	0	0	0	0	0	0	0	0	0	0	0	0	0	0	0	0	0	50	0	0	0	0	0	0	135	75	78	0	0	8	0	0	25	0	0	90	19	20	158	106	0	7	0	0	0	0	36	0	0
ASV_137	0	0	0	0	0	0	0	0	0	0	0	0	0	0	0	0	0	0	0	0	0	0	0	0	0	0	0	0	0	0	0	0	0	0	0	0	0	0	0	0	0	0	0	0	0	0	0	0	0
ASV_138	0	0	0	0	0	0	0	24	0	25	0	0	0	0	0	3	27	163	14	8	6	14	17	51	178	817	170	9	15	26	0	5	13	0	152	127	879	1330	205	657	0	0	0	0	0	0	226	0	0
ASV_139	0	0	0	0	2571	0	749	0	3676	0	0	0	0	0	0	0	0	0	0	0	0	0	0	0	0	0	0	0	0	0	0	0	0	0	0	0	0	0	0	0	0	0	0	0	0	0	0	0	0
ASV_140	0	0	0	0	0	0	0	0	0	0	0	0	0	0	0	0	19	177	14	10	0	18	0	39	359	333	330	24	0	41	0	0	73	0	215	222	233	188	122	137	0	0	0	0	0	0	109	0	0
ASV_141	0	0	0	0	0	0	0	0	0	13	0	0	0	0	0	16	62	189	67	5	10	35	0	113	679	1166	520	9	17	119	484	11	200	0	746	349	878	573	112	190	0	0	0	0	0	0	0	0	0
ASV_142	0	0	0	0	0	0	0	0	0	0	0	0	0	0	0	104	0	0	8	5	20	0	15	0	0	0	0	0	0	9	0	9	0	0	0	0	0	0	0	0	0	24	0	0	0	0	0	2061	54
ASV_143	0	0	0	0	0	0	0	0	0	0	0	0	0	0	0	140	194	1633	716	67	88	460	0	128	0	0	0	770	179	516	0	102	532	4	554	738	0	0	0	0	0	0	0	0	0	0	0	0	0
ASV_144	0	0	0	0	0	0	0	0	0	0	0	0	0	0	0	11	53	97	0	0	0	16	0	13	0	77	51	0	0	13	0	0	19	0	0	66	146	192	114	443	0	42	0	0	0	6	169	0	0
ASV_145	0	0	0	0	0	0	0	0	0	0	0	149	0	0	0	0	64	43	0	37	0	0	187	47	0	0	0	3	0	0	0	0	0	0	0	0	0	0	0	0	350	0	0	518	0	0	0	212	105
ASV_146	0	0	0	0	0	0	0	0	0	106	0	100	0	0	0	0	66	249	63	17	0	0	0	108	1316	765	939	0	48	132	30	27	250	0	448	730	504	340	343	0	0	0	0	0	0	0	0	0	0
ASV_147	0	0	0	0	0	0	0	28	0	0	0	0	0	0	0	0	0	0	0	0	0	0	0	0	0	41	0	0	0	0	0	0	6	0	11	0	91	79	12	219	0	119	0	0	0	0	235	0	0
ASV_148	0	0	0	0	0	0	0	0	0	0	0	0	0	0	0	0	0	0	0	0	0	0	0	0	0	0	0	0	0	0	0	0	0	0	0	0	0	0	0	0	0	107	0	0	0	0	0	587	0
ASV_149	0	0	0	0	0	0	0	0	0	0	0	0	0	0	0	104	405	1710	817	17	0	620	0	92	6	0	0	325	161	671	15	56	544	0	338	639	0	0	0	0	0	0	0	0	0	0	0	0	0
ASV_150	0	0	0	0	0	0	0	0	0	0	0	0	0	0	0	0	0	0	0	0	0	0	0	0	0	0	0	0	0	0	0	0	0	0	0	0	0	0	0	0	365	73	985	0	54	0	0	0	0
ASV_151	27	21	37	30	6	32	36	6	16	13	44	57	14	148	10	4	5	0	7	16	5	23	122	8	6	8	10	0	12	6	1	5	15	24	5	14	0	4	4	46	401	0	0	326	0	20	41	201	179
ASV_152	0	0	0	0	0	0	0	0	0	0	0	0	0	0	0	401	731	651	208	21	0	94	6	152	13	0	13	1166	730	725	55	8	121	0	885	352	10	12	9	0	0	0	0	0	0	0	0	0	0
ASV_153	0	0	0	0	0	0	0	0	0	106	58	0	221	11	0	0	0	0	0	0	0	0	0	0	0	0	0	0	0	0	0	0	0	0	0	0	0	0	0	2083	0	12	0	0	8	0	457	0	0
ASV_154	0	0	0	0	0	0	0	0	0	0	0	0	0	0	0	0	70	0	0	0	0	0	0	0	0	0	0	0	0	0	0	0	0	0	0	0	0	0	0	0	447	0	0	260	0	0	0	192	257
ASV_155	151	166	33	295	0	0	231	4044	0	357	75	474	130	168	151	0	0	0	0	0	0	0	0	0	0	0	0	0	0	0	0	0	0	0	0	0	0	0	0	0	0	0	0	0	0	0	0	0	0
ASV_156	0	0	0	0	0	0	0	0	0	0	0	0	0	0	0	15	1	0	1	0	0	0	0	0	0	0	0	0	0	2	0	2	0	0	0	0	0	0	0	0	0	0	0	103	57	0	0	429	177
ASV_157	0	0	0	0	0	0	0	0	0	0	0	0	0	0	0	0	0	118	0	4	0	0	3	58	447	489	304	0	8	0	0	0	83	0	55	183	108	97	216	376	0	0	0	0	0	0	431	0	0
ASV_158	0	0	420	503	0	147	229	0	0	1023	982	481	1086	879	258	0	0	0	0	0	0	0	0	0	0	0	0	0	0	0	0	0	0	0	0	0	0	0	0	0	0	0	0	0	0	0	0	0	0
ASV_159	0	0	0	0	0	0	0	0	0	0	0	0	0	0	0	0	0	0	0	0	0	0	0	0	0	0	0	0	0	0	0	0	0	0	0	0	0	0	0	110	0	36	0	0	0	0	27	0	0
ASV_160	0	0	0	0	0	0	0	0	0	0	0	0	0	0	0	37	15	22	52	55	0	6	0	7	0	11	4	0	0	731	0	479	0	0	0	0	0	0	0	13	6	7	0	253	30	65	13	125	0
ASV_161	0	0	0	0	0	0	0	0	0	0	0	0	0	0	0	0	0	0	0	0	0	0	0	0	0	0	0	0	0	0	0	0	0	0	0	0	0	0	0	98	0	0	0	0	0	0	419	0	0
ASV_162	0	0	0	0	0	0	0	0	0	0	0	0	0	0	0	0	0	0	0	0	0	0	0	0	0	0	0	0	0	0	0	0	0	0	0	0	0	0	0	162	0	0	0	0	0	4	175	0	0
ASV_163	0	0	0	0	0	0	0	0	0	0	0	0	0	0	0	25	0	52	0	0	0	0	0	32	673	628	934	0	0	76	0	0	40	0	192	265	435	457	1030	0	0	0	0	0	0	0	71	0	0
ASV_164	0	0	0	0	0	0	0	0	0	0	0	0	0	0	0	5	15	49	0	0	0	0	0	11	0	67	0	0	5	8	0	0	16	0	25	42	32	36	17	157	0	8	0	0	0	9	87	0	0
ASV_165	0	0	0	0	0	0	0	0	0	0	0	0	0	0	0	0	0	28	0	0	0	11	0	0	22	119	0	0	11	0	0	0	0	0	150	49	213	154	194	82	0	26	0	0	0	0	111	0	0
ASV_166	0	0	0	0	0	0	0	0	0	0	0	0	0	0	5329	0	0	0	0	0	0	0	0	0	0	0	0	0	0	0	0	0	0	0	0	0	0	0	0	0	0	0	0	0	290	0	0	0	0
ASV_167	0	0	0	0	0	0	0	0	0	0	0	0	0	0	0	0	0	31	0	0	0	0	0	0	0	70	0	0	0	0	0	0	0	0	108	0	46	41	91	99	0	0	0	0	0	0	251	0	0
ASV_168	0	0	0	0	0	0	0	0	0	0	0	0	0	0	0	0	8	44	0	0	0	0	0	0	0	49	20	0	0	0	0	0	0	0	37	20	42	37	24	149	0	17	0	0	0	0	207	0	0
ASV_169	0	0	0	0	0	0	0	0	0	0	0	0	0	0	0	0	26	77	0	9	0	0	0	0	94	105	95	0	8	0	15	0	36	0	124	117	327	169	254	616	0	0	0	0	0	0	88	0	0
ASV_170	0	0	0	0	0	0	0	0	0	0	0	31	0	9	0	0	114	258	83	0	0	38	0	32	1211	209	936	14	26	95	0	0	249	0	385	944	383	257	270	0	0	0	0	0	0	0	0	0	0
ASV_171	0	0	0	0	0	0	0	0	0	0	0	0	0	0	0	0	0	0	0	0	0	0	0	0	0	0	0	0	0	0	0	0	0	0	0	0	0	0	0	130	0	56	0	0	19	0	201	0	0
ASV_172	0	0	0	0	0	0	0	0	0	0	0	0	0	0	0	6	4	72	0	0	0	0	0	13	59	118	24	0	0	13	0	0	0	0	50	84	43	43	43	417	0	10	0	0	14	0	299	0	0
ASV_173	0	0	0	0	0	0	0	11	0	0	0	0	0	0	0	7	10	11	156	4	0	0	0	0	0	2	0	0	0	0	0	0	87	0	6	0	13	4	0	0	509	0	0	612	4	0	0	159	0
ASV_174	0	0	0	0	0	0	0	0	0	0	0	0	0	0	0	0	0	0	0	0	0	0	0	0	21	30	29	0	0	0	0	0	0	0	0	13	0	13	0	194	0	91	0	0	0	0	40	0	0
ASV_175	0	0	0	0	0	0	0	0	0	0	0	0	0	0	0	0	35	27	0	0	0	0	0	17	0	37	0	0	0	0	0	0	0	0	0	0	31	0	0	92	0	57	0	0	0	0	123	0	0
ASV_176	0	0	0	0	0	0	0	0	0	0	0	0	0	0	0	0	0	0	0	0	0	0	0	0	0	0	0	0	0	0	0	0	0	0	0	0	0	0	0	438	0	26	0	0	11	0	342	0	0
ASV_177	0	0	0	0	0	0	0	0	0	0	0	0	0	0	0	0	0	0	0	0	0	0	0	0	0	0	0	0	0	0	0	0	0	0	0	0	0	0	0	0	85	121	0	985	513	0	0	0	49
ASV_178	0	0	0	0	0	0	0	0	0	0	0	0	0	0	0	0	16	144	9	0	0	0	18	15	115	334	200	0	0	9	14	0	45	0	149	53	651	1187	609	11	0	0	0	0	0	0	56	0	0
ASV_179	0	0	0	0	0	0	0	0	0	0	0	0	0	0	0	0	0	0	0	0	0	0	0	0	0	0	0	0	0	0	0	0	0	0	0	0	0	0	0	0	563	0	402	0	0	0	0	0	0
ASV_180	0	0	0	0	0	0	0	0	0	0	0	0	0	0	0	2252	400	67	1307	129	134	0	0	0	0	0	0	0	0	429	0	394	11	0	0	0	0	0	0	0	0	0	0	1	9	0	0	20	1
ASV_181	0	0	0	0	0	0	0	0	0	0	0	0	0	0	0	0	0	0	0	0	0	0	0	0	0	33	49	0	0	0	0	0	0	0	68	0	50	0	35	109	0	44	0	0	0	0	81	0	0
ASV_182	0	0	0	0	0	0	0	0	0	0	0	0	0	0	0	0	0	0	0	0	0	0	0	0	0	0	0	0	0	0	0	0	0	0	0	0	0	0	0	182	0	92	0	0	0	0	0	0	0
ASV_183	0	0	0	0	0	0	0	0	0	0	0	0	0	0	0	0	0	0	0	0	0	0	0	0	0	10	0	0	0	0	0	0	0	0	0	0	0	0	0	317	0	0	0	0	0	0	132	0	0
ASV_184	0	0	0	0	0	0	0	0	0	0	0	0	0	0	0	0	0	0	0	0	0	0	0	0	0	0	0	0	0	0	0	0	0	0	0	0	0	0	0	0	0	10	0	0	0	0	270	0	0
ASV_185	0	0	0	0	0	0	0	0	0	0	0	0	0	0	0	0	338	2000	430	0	0	304	0	152	0	0	0	237	81	218	0	45	238	0	178	700	0	0	0	0	0	0	0	0	0	74	0	0	0
ASV_186	0	0	0	0	0	0	0	37	0	0	0	0	0	0	0	0	0	0	88	15	36	88	333	306	134	14	57	0	9	0	0	0	24	50	0	240	19	14	117	36	282	0	0	162	0	0	0	0	31
ASV_187	0	0	0	0	0	0	0	0	0	0	0	0	0	0	0	0	0	0	0	0	0	0	0	0	0	0	0	0	0	0	0	0	0	0	0	0	0	0	0	0	265	0	87	0	0	0	0	0	51
ASV_188	0	0	0	0	0	0	0	0	0	0	0	0	0	0	0	0	0	0	0	0	0	0	0	0	0	0	0	0	0	0	0	0	0	0	55	0	47	0	0	186	0	0	0	0	0	0	468	0	0
ASV_189	0	0	0	0	0	0	0	0	0	0	0	0	0	0	0	0	0	108	29	0	0	0	0	24	31	158	27	0	24	0	0	0	0	0	50	34	65	48	185	350	0	0	0	0	7	0	427	0	0
ASV_190	0	0	0	0	0	0	0	0	0	0	0	0	0	0	0	0	0	0	0	0	0	0	0	0	0	0	0	0	0	0	0	0	0	0	0	0	0	0	0	0	0	595	15	4	803	101	0	17	0
ASV_191	0	0	0	0	0	0	0	0	0	0	0	0	0	0	0	0	0	0	0	0	0	0	0	0	0	0	0	0	0	0	0	0	0	0	0	0	0	0	0	96	0	0	0	0	15	0	98	0	0
ASV_192	0	0	0	0	0	0	0	0	0	0	0	0	0	0	0	0	0	0	0	0	0	0	0	0	25	36	6	0	0	16	0	0	0	0	0	61	0	0	0	175	0	104	0	0	0	0	0	0	0
ASV_193	0	0	0	0	0	0	0	0	0	0	0	0	0	0	0	0	0	0	0	0	0	0	0	0	0	0	0	0	0	0	0	0	0	0	0	0	0	0	0	0	10	208	0	0	217	122	0	57	0
ASV_194	0	0	0	0	0	0	0	0	0	0	0	0	0	0	0	0	0	0	0	0	0	0	0	0	0	0	0	0	0	0	0	0	0	0	0	0	0	0	0	0	124	109	0	1003	351	0	0	0	0
ASV_195	0	0	0	0	0	0	0	0	0	0	0	0	0	0	0	0	0	0	0	0	0	0	0	0	0	0	0	0	0	0	0	0	0	0	0	0	8	5	0	112	0	35	0	0	0	0	258	0	0
ASV_196	0	0	0	0	0	0	0	0	0	0	0	0	0	0	0	0	0	0	0	0	0	0	0	0	0	0	0	0	0	0	0	0	0	0	0	0	0	0	0	0	0	0	0	0	215	0	0	0	0
ASV_197	64	0	0	1117	321	0	489	443	0	410	562	48	401	760	0	0	0	0	0	0	0	0	0	0	0	0	0	0	0	0	0	0	0	0	0	0	0	0	0	0	0	0	0	0	0	0	0	0	0
ASV_198	0	0	0	0	0	0	0	0	0	0	0	0	0	0	0	0	0	0	0	0	0	0	0	0	0	57	28	0	7	0	0	0	0	0	0	0	52	71	43	425	0	0	0	0	0	0	213	0	0
ASV_199	0	47	0	0	0	0	0	66	0	0	0	0	0	0	0	0	10	24	0	0	0	0	0	10	5	98	7	0	0	0	0	0	5	0	36	0	19	15	26	20	0	0	0	0	0	0	0	0	0
ASV_200	0	0	0	0	0	23	0	0	0	0	0	0	0	0	0	0	100	104	237	30	54	42	0	71	20	0	0	712	825	61	1586	56	549	0	11	18	16	10	0	0	0	0	0	0	0	0	0	0	0
ASV_201	0	0	0	0	0	0	0	0	0	0	0	0	0	0	0	155	37	10	59	265	233	11	8	5	0	5	0	0	0	24	0	20	0	0	0	0	0	4	5	0	0	61	0	72	13	0	0	0	45
ASV_202	0	0	0	0	0	0	0	0	0	0	0	0	0	0	0	0	0	0	0	0	0	0	0	0	0	0	0	0	0	0	0	0	0	0	0	0	0	0	0	0	0	0	0	0	0	0	0	1650	0
ASV_203	0	0	0	0	0	0	0	0	0	0	0	0	0	0	0	0	0	0	0	0	0	0	0	0	0	0	0	0	0	0	0	0	0	0	0	0	0	0	0	0	0	0	777	0	403	0	0	0	0
ASV_204	0	0	0	0	0	0	0	0	0	0	0	0	0	0	0	614	65	20	202	25	37	0	0	0	0	0	0	3	0	93	0	49	0	0	0	0	0	0	0	0	0	0	0	1	16	0	0	294	2
ASV_205	0	0	0	0	0	0	0	0	0	0	0	0	0	0	0	0	0	139	0	0	0	0	0	0	65	209	61	15	0	0	0	0	23	0	58	44	87	60	115	777	0	0	0	0	0	5	210	0	0
ASV_206	0	0	0	0	0	0	0	0	0	0	0	0	0	0	0	0	0	0	0	0	0	0	0	0	0	0	0	0	0	0	0	0	0	0	0	0	0	0	0	113	0	0	0	0	0	0	0	248	0
ASV_207	0	0	0	0	0	0	0	0	0	0	0	0	0	0	0	0	72	20	37	32	23	80	1024	158	18	15	29	0	0	0	0	14	0	64	0	44	11	28	17	68	261	0	0	65	0	21	0	22	43
ASV_208	0	0	0	0	0	0	0	0	0	0	0	0	0	0	0	0	0	0	0	0	0	0	0	0	0	0	0	0	0	0	0	0	0	0	0	0	0	0	0	0	0	0	0	0	0	0	0	0	0
ASV_209	0	0	0	0	0	0	0	0	0	0	0	0	0	0	0	0	0	0	0	0	0	0	0	0	0	0	0	0	0	0	0	0	0	0	0	0	0	0	0	0	0	0	0	0	0	0	0	0	0
ASV_210	0	16	0	0	0	0	0	0	0	0	0	0	0	0	0	14	0	81	28	0	0	51	0	0	180	244	114	0	0	35	0	0	0	0	59	60	68	60	155	248	0	0	0	0	0	0	385	0	0
ASV_211	0	0	0	0	0	0	0	0	0	0	0	0	0	0	0	7	17	56	4	5	0	0	0	11	21	132	17	0	0	11	0	0	0	0	34	33	178	337	338	46	0	7	0	0	0	0	67	0	0
ASV_212	0	0	0	0	0	0	0	0	0	0	0	0	0	0	0	0	0	0	0	0	0	0	0	0	0	0	0	0	0	0	0	0	0	0	0	0	0	0	0	0	0	0	0	47	0	51	0	624	0
ASV_213	0	0	0	0	0	0	0	0	0	0	0	0	0	0	0	0	24	85	0	0	0	0	0	9	0	64	0	0	0	0	0	0	0	0	33	15	94	79	18	260	0	20	0	0	0	0	219	0	0
ASV_214	0	0	0	0	0	0	0	0	0	0	0	0	0	0	4324	0	0	0	0	0	0	0	0	0	0	0	0	0	0	0	0	0	0	0	0	0	0	0	0	0	0	0	0	0	0	0	0	0	0
ASV_215	0	0	0	0	0	0	0	0	0	0	0	0	0	0	0	0	0	3	0	0	0	2279	0	517	0	0	0	0	0	6	0	0	6	0	1135	63	2	9	0	0	0	0	0	0	0	6	0	0	0
ASV_216	0	0	0	0	0	0	0	0	0	0	0	0	0	0	0	0	0	92	0	0	0	0	0	23	0	211	0	0	0	16	50	0	20	0	130	24	142	137	39	136	0	0	0	0	0	0	1040	0	0
ASV_217	0	0	0	0	0	0	0	0	0	0	0	0	0	0	0	0	0	63	0	0	0	4	0	9	134	94	69	0	0	0	0	0	0	0	40	89	45	37	89	111	0	14	0	0	0	0	134	0	0
ASV_218	0	0	0	0	0	0	0	0	0	0	0	0	0	0	0	0	0	0	0	0	0	0	0	0	0	0	0	0	0	0	0	0	0	0	0	0	0	0	0	16	0	64	5	0	0	0	103	0	0
ASV_219	0	0	0	0	0	0	0	0	0	0	0	0	0	0	0	0	0	0	0	0	0	0	0	0	0	0	0	0	0	0	0	0	0	0	0	0	0	0	0	0	247	0	74	0	0	0	0	0	0
ASV_220	20	33	385	0	39	163	0	38	168	105	258	37	148	158	366	13	39	72	30	8	4	21	0	0	146	132	284	6	13	28	0	0	6	0	118	75	263	529	124	10	0	0	0	0	0	0	81	0	0
ASV_221	0	0	0	0	0	0	0	0	0	0	0	0	0	0	0	0	0	0	0	0	0	0	0	0	0	0	0	0	0	0	0	0	0	0	0	0	0	0	0	0	66	62	34	34	77	371	0	38	31
ASV_222	0	0	0	0	0	0	0	0	0	0	0	0	0	0	0	0	0	21	0	0	0	0	0	0	0	0	0	0	0	0	0	0	0	0	0	0	5	0	0	1210	0	0	0	0	21	0	162	0	0
ASV_223	0	0	0	0	0	0	0	0	0	0	0	0	0	0	0	0	26	78	0	0	0	4	0	0	0	23	0	0	0	0	0	0	0	0	0	11	38	77	0	136	0	13	0	0	0	0	116	0	0
ASV_224	0	0	0	0	0	0	0	0	0	0	0	0	0	0	0	0	0	0	0	0	0	0	0	0	0	0	0	0	0	0	0	0	0	0	0	0	0	0	0	266	0	0	0	0	5	0	312	0	0
ASV_225	0	0	0	0	0	0	0	0	0	0	0	0	0	0	0	0	0	0	0	0	0	0	0	0	0	0	0	0	0	0	0	0	0	0	0	0	0	25	0	135	0	0	0	0	0	0	176	0	0
ASV_226	0	0	0	0	0	0	0	0	0	0	0	0	0	0	0	0	0	0	0	0	0	0	0	0	0	0	0	0	0	0	0	0	0	0	0	0	4	2	0	96	0	22	0	0	0	0	165	0	0
ASV_227	0	0	0	0	0	0	0	0	0	0	0	0	0	0	0	0	0	0	0	0	0	0	0	0	0	0	0	0	0	0	0	0	0	0	0	0	0	0	0	0	0	0	0	958	0	0	0	0	0
ASV_228	0	45	61	373	473	31	162	632	36	0	893	0	125	1053	52	0	0	0	0	0	0	0	0	0	0	0	0	0	0	0	0	0	0	0	0	0	0	0	0	0	0	0	0	0	0	0	0	0	0
ASV_229	0	0	0	0	0	2	0	0	0	0	13	0	0	0	0	0	0	0	0	0	0	0	0	2	0	50	6	0	0	0	0	0	0	0	0	0	0	0	0	552	0	48	0	0	27	0	108	0	0
ASV_230	0	0	0	0	0	0	0	0	0	0	0	0	0	0	0	24	37	87	0	0	0	21	0	0	0	69	0	0	0	29	10	0	0	0	85	38	52	42	63	246	0	19	0	0	0	0	254	0	0
ASV_231	0	0	0	0	0	0	0	0	0	17	10	44	0	19	0	4	21	98	30	3	0	20	0	46	894	355	599	15	13	26	62	3	118	0	142	363	136	100	665	0	0	0	0	0	0	0	0	0	0
ASV_232	0	0	0	0	0	0	0	0	0	0	0	0	0	0	0	0	0	0	0	0	0	0	0	0	0	0	0	0	0	0	0	0	0	0	0	0	0	0	0	0	375	0	301	0	89	0	0	0	0
ASV_233	0	0	0	0	3789	0	0	0	0	0	0	0	0	0	0	0	0	0	0	0	0	0	0	0	0	0	0	0	0	0	0	0	0	0	0	0	0	0	0	0	0	0	0	0	0	0	0	0	0
ASV_234	0	0	0	0	0	0	0	0	0	0	0	0	0	0	0	648	462	172	1039	263	228	0	0	0	0	0	0	0	0	183	0	100	0	0	0	0	0	10	0	0	0	5	0	15	5	0	0	4	36
ASV_235	0	0	0	0	0	0	0	0	0	0	0	0	0	0	0	0	0	0	0	0	0	0	0	0	0	0	0	0	0	0	0	0	0	0	0	0	0	0	0	96	0	0	0	0	0	0	100	0	0
ASV_236	0	0	0	0	0	0	0	0	0	0	0	0	0	0	0	0	0	0	0	0	0	0	0	0	0	0	0	0	0	0	0	0	0	0	0	0	0	0	0	0	0	0	0	0	0	0	0	0	0
ASV_237	0	0	0	0	0	0	0	0	0	0	0	0	0	0	0	14	2	5	10	1	2	3	6	1	0	0	0	0	0	0	0	3	0	0	0	0	0	0	5	0	0	18	0	302	4	0	0	15	25
ASV_238	0	0	0	0	0	0	0	9	0	27	0	37	0	0	0	3	25	121	25	0	3	27	0	26	587	398	533	7	30	49	39	6	79	0	167	476	270	161	530	0	0	0	0	0	0	0	0	0	0
ASV_239	0	0	114	0	0	0	0	0	0	0	0	121	0	37	0	0	0	26	0	19	0	514	973	1026	107	26	92	0	0	17	0	0	33	175	24	116	0	0	23	0	0	0	0	0	0	0	0	0	0
ASV_240	0	0	0	0	0	0	0	0	0	0	0	0	0	0	0	0	0	0	0	0	0	0	0	0	0	0	0	0	0	0	0	0	0	0	0	0	0	0	0	136	0	0	0	0	0	0	36	0	0
ASV_241	0	0	0	0	0	0	0	0	0	0	0	0	0	0	0	0	0	0	0	0	0	0	0	0	0	0	0	0	0	0	0	0	0	0	0	0	0	0	0	34	0	0	0	0	2	14	35	0	0
ASV_242	0	0	0	0	0	0	0	0	0	0	0	0	0	0	0	0	0	0	0	0	0	0	0	0	0	0	0	0	0	0	0	0	0	0	0	0	0	0	0	0	0	113	605	0	172	226	0	0	0
ASV_243	0	0	0	0	0	0	0	0	0	0	0	0	0	0	0	36	179	794	338	0	0	309	0	33	13	0	0	338	49	284	0	52	576	0	215	322	0	0	0	0	0	0	0	0	0	0	0	0	0
ASV_244	0	0	0	0	0	0	0	0	0	0	0	0	0	0	0	0	0	41	0	0	0	0	0	0	0	22	0	10	0	0	0	0	0	0	86	15	11	0	48	78	0	0	0	0	0	0	61	0	0
ASV_245	0	0	0	0	0	0	0	0	0	0	0	0	0	0	0	0	0	0	0	0	0	0	0	0	0	0	0	0	0	0	0	0	0	0	0	0	0	0	0	0	0	0	0	46	0	0	0	79	0
ASV_246	0	0	0	0	0	0	0	0	0	0	0	0	0	0	0	0	0	0	0	0	0	0	0	0	0	0	0	0	0	0	0	0	0	0	0	0	7	7	0	23	0	31	0	0	0	0	85	0	0
ASV_247	0	0	0	0	0	0	0	0	0	0	0	0	0	0	0	0	42	71	19	14	28	12	23	15	250	313	391	0	13	29	0	44	60	0	91	208	383	575	151	50	0	0	0	0	0	0	10	0	0
ASV_248	0	0	0	0	0	0	0	0	0	0	0	0	0	0	0	0	0	0	0	0	0	1869	3	404	0	4	0	0	0	0	0	0	0	0	1053	62	0	0	0	0	0	0	0	0	0	0	0	0	0
ASV_249	25	0	0	0	0	0	0	35	11	0	0	0	0	0	0	0	0	10	0	0	0	166	47	227	64	0	27	13	13	0	0	0	10	0	0	191	24	0	103	33	120	0	0	188	0	0	24	125	0
ASV_250	0	0	0	0	0	0	0	0	0	0	0	0	0	0	0	0	9	0	0	0	0	0	0	0	19	18	14	0	0	7	0	0	12	0	56	7	42	18	52	55	0	0	0	0	0	0	74	0	0
ASV_251	0	0	0	0	0	0	0	0	0	0	0	0	0	0	0	0	12	192	18	0	21	18	9	19	444	184	330	0	19	50	0	0	108	0	138	319	88	44	136	386	0	0	0	0	0	0	182	0	0
ASV_252	0	0	0	0	0	0	0	0	0	0	0	0	0	0	0	0	0	0	0	0	0	0	0	0	0	0	0	0	0	0	0	0	0	0	0	0	0	0	0	119	0	0	0	0	0	0	121	0	0
ASV_253	835	142	455	81	20	795	0	11	281	0	0	0	0	13	0	0	8	4	21	6	4	6	0	10	2	12	5	121	152	5	64	15	109	0	0	0	0	0	9	0	1	0	0	10	8	0	9	0	1
ASV_254	0	0	0	0	0	0	0	0	0	0	0	0	0	0	0	0	0	128	0	0	0	0	0	20	62	177	31	19	0	30	0	0	73	0	23	36	76	54	88	39	0	26	0	0	0	0	51	0	0
ASV_255	0	0	0	0	0	0	0	0	0	0	0	0	0	0	0	0	0	17	0	0	0	0	0	0	14	0	0	0	0	0	0	0	0	0	22	0	0	0	15	97	0	27	0	0	0	0	87	0	0
ASV_256	0	0	0	0	0	0	0	0	0	0	0	0	0	0	0	0	0	0	0	0	0	0	0	0	0	0	0	0	0	0	0	0	0	0	0	0	0	0	0	0	0	87	0	0	21	692	0	81	0
ASV_257	0	0	0	0	0	0	0	0	0	0	0	0	0	0	0	0	0	19	0	0	0	0	0	3	0	22	0	0	0	0	0	0	0	0	0	0	10	11	0	172	0	6	0	0	0	0	213	0	0
ASV_258	0	34	314	206	230	192	15	1941	178	0	0	0	9	22	12	4	6	0	0	0	15	15	16	7	0	0	0	0	0	0	3	0	0	0	0	10	0	0	0	0	0	0	0	0	0	0	0	0	0
ASV_259	0	0	0	0	0	0	0	0	0	0	0	0	0	0	0	0	0	41	0	0	0	0	0	0	0	122	22	0	0	0	0	0	21	0	40	0	33	0	48	202	0	0	0	0	0	0	133	0	0
ASV_260	0	0	0	0	0	0	0	0	0	0	0	0	0	0	0	0	0	0	0	0	0	0	0	0	0	0	0	0	0	0	0	0	0	0	0	0	0	0	0	0	0	0	0	0	0	0	966	0	0
ASV_261	0	0	0	0	0	0	0	0	0	0	0	0	0	0	0	0	0	0	0	0	0	0	0	0	0	0	0	0	0	0	0	0	0	0	0	0	0	0	0	0	0	0	0	899	0	0	0	0	0
ASV_262	0	0	0	0	0	0	0	0	0	0	0	0	0	0	0	0	0	0	0	0	0	0	0	0	0	0	0	0	0	0	0	0	0	0	0	0	38	45	51	272	0	0	0	0	21	0	149	0	0
ASV_263	0	0	0	0	0	0	0	0	0	0	0	0	0	0	0	26	134	162	48	0	0	83	0	42	95	103	75	43	23	72	0	4	55	0	375	143	168	121	195	366	0	12	0	0	6	0	48	0	0
ASV_264	0	0	0	0	0	0	0	0	0	0	0	0	0	0	0	0	0	0	72	20	0	0	33	3	60	77	79	0	0	33	13	20	27	0	302	70	855	1310	188	0	0	0	0	0	0	0	0	0	0
ASV_265	0	63	0	0	0	0	0	0	0	0	0	0	0	0	0	6	45	313	7	0	0	0	0	25	0	174	4	0	0	11	0	0	0	0	91	0	80	32	11	122	0	5	0	0	4	0	82	0	0
ASV_266	0	0	0	0	0	0	0	0	0	0	0	0	0	0	0	0	0	5	6	0	0	0	0	0	0	0	0	0	0	0	0	0	0	0	0	0	14	19	17	42	0	0	0	0	0	0	69	0	0
ASV_267	0	0	0	0	0	0	0	0	0	0	0	0	0	0	0	0	0	0	0	0	0	0	0	0	0	0	0	0	0	0	0	0	0	0	0	0	0	0	0	0	0	0	0	0	0	0	0	0	0
ASV_268	0	0	0	0	0	0	0	0	0	0	0	0	0	0	0	0	0	0	0	0	0	0	0	0	0	0	0	0	0	0	0	0	0	0	0	0	0	5	0	9	0	0	0	25	4	0	0	11	0
ASV_269	0	0	0	0	0	0	0	0	0	0	0	0	0	0	0	0	0	0	0	0	0	0	0	0	0	0	0	0	0	0	0	0	0	0	0	0	0	0	0	0	209	0	675	0	0	0	0	0	0
ASV_270	0	0	0	0	0	0	0	0	0	0	0	0	0	0	0	15	0	0	0	0	0	0	0	0	0	0	0	0	0	0	0	0	0	0	0	0	0	0	0	0	0	87	0	0	0	0	0	0	0
ASV_271	0	0	0	0	0	0	0	0	0	0	0	0	0	0	0	5	0	0	0	0	0	8	0	0	31	11	50	0	7	7	0	0	26	0	32	25	41	81	52	106	0	9	0	0	0	0	180	0	0
ASV_272	0	0	0	0	0	0	0	0	0	0	0	0	0	0	0	22	0	0	0	8	0	0	0	0	21	39	0	0	0	0	0	0	0	0	84	33	128	70	210	0	0	0	0	0	0	0	46	0	0
ASV_273	0	0	0	0	0	0	0	0	0	0	0	0	0	0	0	0	21	13	0	0	0	0	0	0	28	55	30	0	0	0	0	0	0	0	52	32	148	168	77	72	0	0	0	0	0	0	112	0	0
ASV_274	0	0	0	0	0	0	0	0	0	0	0	0	0	0	0	0	14	0	0	0	0	20	0	0	48	64	63	0	0	28	0	0	28	0	65	49	117	125	0	402	0	0	0	0	0	0	574	0	0
ASV_275	0	0	0	0	0	0	0	0	0	0	0	0	0	0	0	0	21	34	0	0	0	0	0	0	0	31	0	0	0	0	0	0	0	0	25	0	13	11	0	333	0	0	0	0	0	0	129	0	0
ASV_276	0	0	0	0	0	0	0	0	0	0	0	0	0	0	0	0	0	0	0	0	0	0	0	0	0	0	0	0	0	0	0	0	0	0	0	0	0	0	0	0	351	0	0	432	0	0	0	0	0
ASV_277	0	0	0	0	0	0	0	0	0	0	0	0	0	0	0	0	0	0	0	0	0	0	0	0	0	0	0	0	0	0	0	0	0	0	0	0	0	0	0	0	55	73	12	0	25	126	0	31	63
ASV_278	0	0	0	0	0	0	0	0	0	0	0	0	0	0	0	0	0	111	0	0	34	37	0	0	624	0	943	0	0	46	0	0	76	0	42	270	173	265	369	0	0	0	0	0	0	0	0	0	0
ASV_279	0	0	0	0	0	0	0	0	0	0	0	0	0	0	0	0	0	0	0	0	0	0	0	0	0	0	0	0	0	0	0	0	0	0	0	0	0	0	0	0	0	0	0	0	17	0	579	0	0
ASV_280	0	0	0	0	0	0	0	0	0	0	0	0	0	0	0	0	0	0	0	0	0	0	0	0	0	0	0	0	0	0	0	0	0	0	0	0	0	0	0	0	290	0	248	0	0	0	0	0	0
ASV_281	0	0	0	0	0	0	0	0	0	0	0	0	0	0	0	0	0	0	0	0	0	0	0	0	0	60	0	0	0	0	0	0	0	0	0	0	36	40	0	222	0	0	0	0	12	0	435	0	0
ASV_282	0	0	0	0	0	0	0	0	0	0	0	0	0	0	0	0	0	0	0	0	0	0	0	0	0	0	0	0	0	0	0	0	0	0	0	0	0	0	0	18	0	0	0	0	0	0	27	0	0
ASV_283	0	0	0	0	0	0	0	0	0	0	0	31	0	26	0	0	15	39	7	0	0	0	0	8	32	49	22	0	19	0	0	0	74	0	204	42	35	37	82	45	0	0	0	0	0	0	97	0	0
ASV_284	0	0	0	0	0	0	0	0	0	0	0	0	0	0	0	130	85	651	378	0	0	198	0	55	0	0	0	169	82	325	63	0	191	0	85	493	0	0	0	0	0	0	0	0	0	0	0	0	0
ASV_285	0	0	0	0	0	0	0	0	0	0	0	0	0	0	0	0	13	0	0	0	0	0	0	0	0	20	0	0	7	0	0	0	28	0	34	4	55	0	0	202	0	10	0	0	0	0	101	0	0
ASV_286	0	0	0	0	0	0	0	0	0	0	0	0	0	0	0	0	0	0	0	0	0	0	0	0	5	0	0	0	0	0	0	0	0	0	0	0	0	0	0	147	0	47	0	0	0	0	0	0	0
ASV_287	465	0	0	0	234	27	2097	0	58	0	0	0	0	0	0	0	0	0	0	0	0	0	0	0	0	0	0	0	0	0	0	0	0	0	0	0	0	0	0	0	0	0	0	0	0	0	0	0	0
ASV_288	0	0	0	0	0	0	0	0	0	0	0	0	0	0	0	0	18	122	25	13	0	0	0	0	0	51	0	0	0	22	0	0	0	0	49	36	95	91	114	643	0	25	0	0	0	0	323	0	0
ASV_289	0	0	0	0	0	0	0	0	0	0	0	0	0	0	0	0	0	0	0	0	0	0	0	0	0	0	0	0	0	0	0	0	0	0	0	0	0	0	0	415	0	0	0	0	0	0	0	0	0
ASV_290	0	0	0	0	0	0	0	0	0	0	0	0	0	0	0	0	0	0	0	0	0	0	0	0	0	0	0	0	0	0	0	0	0	0	0	0	0	0	0	0	0	0	0	0	25	0	191	0	0
ASV_291	0	0	0	0	0	0	0	0	0	0	0	0	0	0	0	0	0	0	0	0	0	0	0	0	0	0	0	0	0	0	0	0	0	0	0	0	0	0	0	0	0	9	0	0	242	0	0	0	0
ASV_292	0	0	0	0	0	0	0	0	0	0	0	0	0	0	0	0	0	0	0	0	0	0	0	0	0	0	0	0	0	0	0	0	0	0	0	0	0	0	0	0	463	0	0	0	0	0	0	0	0
ASV_293	0	0	0	0	0	0	0	0	0	107	0	131	0	0	0	0	0	89	67	0	0	0	0	0	527	317	420	0	0	38	78	0	121	0	128	207	255	138	194	0	0	0	0	0	0	0	0	0	0
ASV_294	0	0	0	0	0	0	0	0	0	0	0	0	0	0	0	0	0	69	15	0	0	0	0	0	29	35	0	0	0	0	0	0	0	0	0	0	71	112	63	319	0	0	0	0	0	0	69	0	0
ASV_295	0	0	0	0	0	0	0	0	0	0	0	0	0	0	0	0	0	71	21	0	0	28	0	16	126	158	114	0	0	0	0	0	21	0	0	109	101	107	311	365	0	0	0	0	0	0	55	0	0
ASV_296	0	0	0	0	0	0	0	0	0	0	0	0	0	0	0	0	0	0	0	0	0	0	0	0	0	0	0	0	0	0	0	0	0	0	0	0	0	0	0	0	0	0	0	0	0	0	0	0	0
ASV_297	0	0	0	0	0	0	0	0	0	0	0	0	0	0	0	0	0	0	0	0	0	0	0	0	20	30	0	0	0	0	0	0	0	0	0	23	0	0	0	59	0	0	0	0	0	0	0	0	0
ASV_298	0	0	0	0	0	0	0	0	0	0	0	0	0	0	0	0	0	0	0	0	0	0	0	0	0	0	0	0	0	0	0	0	0	0	0	0	0	0	0	0	0	49	0	0	0	0	0	0	0
ASV_299	0	0	0	0	0	0	0	0	0	0	0	0	0	0	0	19	11	61	3	0	0	13	0	12	10	38	11	7	4	13	0	0	6	0	165	39	30	22	53	132	0	0	0	0	0	4	74	0	0
ASV_300	0	0	0	0	0	0	0	5	0	0	0	0	0	0	0	0	0	0	0	0	0	0	0	0	60	0	0	0	0	0	0	0	0	0	40	44	34	39	0	0	0	0	0	0	0	0	0	0	0
ASV_301	0	0	0	0	0	0	0	0	0	0	0	0	0	0	0	0	0	0	0	0	0	0	0	0	0	0	0	0	0	0	0	0	0	0	43	0	67	122	0	0	0	0	0	0	0	10	0	0	0
ASV_302	0	0	0	0	0	0	0	0	0	0	0	0	0	0	0	0	0	0	0	0	0	0	0	0	0	0	0	0	0	0	0	0	0	0	0	0	0	0	0	134	0	0	0	0	0	0	118	0	0
ASV_303	51	468	367	0	289	356	12	542	259	0	63	0	0	294	0	0	0	0	0	0	0	0	0	0	0	0	0	0	0	0	0	0	0	0	0	0	0	0	0	0	0	0	0	0	0	0	0	0	0
ASV_304	0	0	0	0	0	0	0	0	0	0	0	0	0	0	0	6	12	29	0	0	0	0	0	0	6	16	10	0	0	0	0	0	0	0	25	10	15	15	21	83	0	9	0	0	0	0	156	0	0
ASV_305	0	0	0	0	0	0	0	0	0	0	0	0	0	0	0	0	0	0	0	0	0	0	0	0	0	0	0	0	0	0	0	0	0	0	0	0	0	0	0	42	0	0	0	0	0	0	0	0	0
ASV_306	0	0	0	0	0	0	0	0	0	0	0	0	0	0	0	0	0	0	0	0	0	0	0	0	0	0	0	0	0	0	0	0	0	0	0	0	0	0	0	0	85	0	294	0	40	47	0	0	36
ASV_307	0	0	0	0	0	0	0	0	0	0	0	0	0	0	0	0	17	35	0	0	0	24	0	27	43	99	26	0	0	31	0	0	23	0	18	0	28	32	21	145	0	55	0	0	0	0	0	0	0
ASV_308	282	158	237	40	170	1102	0	397	255	0	0	0	0	24	0	0	0	0	0	0	0	0	0	0	0	0	0	0	0	0	0	0	0	0	0	0	0	0	0	0	0	0	0	0	0	0	0	0	0
ASV_309	0	0	0	0	0	0	0	0	0	0	0	0	0	0	0	0	0	0	0	0	0	0	0	0	0	0	0	0	0	0	0	0	0	0	0	0	0	0	0	0	67	0	211	0	24	101	0	0	150
ASV_310	0	0	0	0	0	0	0	0	0	0	0	0	0	0	0	0	0	0	0	0	0	0	0	0	0	0	0	0	0	0	0	0	0	0	0	0	0	0	0	0	0	0	0	77	4	0	0	143	183
ASV_311	0	0	0	0	0	0	0	0	0	0	0	0	0	0	0	0	0	0	0	0	0	0	0	0	0	0	0	0	0	0	0	0	0	0	0	0	0	0	0	64	0	30	0	0	0	0	111	0	0
ASV_312	0	0	0	0	0	0	0	0	0	0	0	0	0	0	0	0	0	0	0	0	0	0	0	0	0	0	0	0	0	0	0	0	0	0	0	0	0	0	0	0	0	0	0	0	0	0	0	0	0
ASV_313	0	0	0	0	0	0	0	0	0	0	0	0	0	0	0	0	21	218	24	0	0	12	0	28	243	205	130	10	14	46	6	0	64	0	299	97	374	252	0	227	0	0	0	0	0	0	0	0	0
ASV_314	0	0	0	0	0	0	0	0	0	0	0	0	0	0	0	0	0	0	0	0	0	0	0	0	0	0	0	0	0	0	0	0	0	0	0	0	0	0	0	0	0	0	0	0	5	0	462	0	0
ASV_315	0	0	0	0	0	0	0	0	0	0	0	0	0	0	0	0	0	0	0	0	0	0	0	0	0	0	23	0	0	0	0	0	0	0	25	0	52	74	59	153	0	0	0	0	0	0	78	0	0
ASV_316	0	0	0	0	0	0	0	0	0	0	0	0	0	0	0	0	0	0	0	0	0	0	0	0	0	0	0	0	0	0	0	0	0	0	0	0	0	0	0	0	0	0	0	0	0	0	0	0	0
ASV_317	0	0	0	0	0	0	0	0	0	0	0	0	0	0	0	1650	0	0	0	335	190	0	0	0	0	0	0	13	0	65	0	48	0	0	0	20	0	0	0	0	0	0	0	7	0	0	0	0	0
ASV_318	0	0	0	0	0	0	0	0	0	0	0	0	0	0	0	0	0	0	0	0	0	0	0	0	0	0	0	0	0	0	0	0	0	0	0	0	0	0	0	0	0	0	0	0	0	0	0	0	0
ASV_319	0	0	0	0	0	0	0	0	0	0	0	0	0	0	0	0	0	0	0	0	0	0	0	0	64	0	54	0	0	0	0	0	0	0	0	55	0	0	0	84	0	0	0	0	0	0	41	0	0
ASV_320	0	0	0	0	0	0	0	0	0	0	0	0	0	0	0	0	33	115	26	0	0	0	0	47	158	597	176	16	18	57	88	0	61	0	263	123	357	328	65	0	0	0	0	0	0	0	0	0	0
ASV_321	0	0	0	0	0	0	0	0	0	0	0	0	0	0	0	0	0	17	0	0	0	0	0	0	0	0	0	0	0	0	0	0	0	0	0	0	0	0	0	25	0	0	0	0	0	0	42	0	0
ASV_322	0	0	0	0	0	0	0	0	0	0	0	0	0	0	0	8	14	0	21	16	0	0	0	0	0	0	0	0	0	0	0	0	0	0	0	0	0	0	0	8	51	11	222	8	0	98	0	17	109
ASV_323	122	77	617	120	32	570	0	536	402	0	0	0	0	21	0	0	0	0	0	0	0	0	0	0	0	0	0	0	0	0	0	0	0	0	0	0	0	0	0	0	0	0	0	0	0	0	0	0	0
ASV_324	0	0	0	0	0	0	0	0	0	0	0	0	0	0	0	0	0	0	0	0	0	0	0	0	0	0	0	0	0	0	0	0	0	0	0	0	0	0	0	1033	0	0	0	0	0	0	0	0	0
ASV_325	0	0	0	0	0	0	0	0	0	0	0	0	0	0	0	0	0	21	0	0	0	0	0	0	0	0	0	0	0	0	0	0	0	0	0	0	19	20	0	109	0	13	0	0	0	0	67	0	0
ASV_326	456	943	130	0	0	0	0	949	0	0	0	0	0	0	0	0	0	0	0	0	0	0	0	0	0	0	0	0	0	0	0	0	0	0	0	0	0	0	0	0	0	0	0	0	0	0	0	0	0
ASV_327	0	0	0	0	0	0	0	0	0	0	0	0	0	0	0	0	0	0	0	0	0	0	0	0	59	169	0	0	0	0	17	0	0	0	114	0	78	59	0	0	0	0	0	0	0	0	0	0	0
ASV_328	0	0	0	0	0	0	0	0	0	0	0	0	0	0	0	0	0	33	0	0	0	0	0	0	0	67	0	0	0	0	0	0	0	0	0	0	36	45	37	0	0	0	0	0	0	0	0	0	0
ASV_329	0	0	0	0	0	0	0	0	0	0	0	0	0	0	0	0	0	0	0	0	0	0	0	0	0	0	0	0	0	0	0	0	0	0	0	0	0	0	0	0	0	5	0	0	0	0	0	0	0
ASV_330	0	0	0	0	0	0	0	0	0	0	0	0	0	0	0	0	0	0	0	0	0	0	0	0	0	0	0	0	0	0	0	0	0	0	0	0	0	0	0	74	0	0	0	0	0	0	83	0	0
ASV_331	0	0	0	0	0	0	0	0	0	0	0	0	0	0	0	0	5	55	0	0	0	0	0	0	0	0	0	0	0	0	0	0	0	0	8	0	0	0	0	11	0	0	0	0	0	3	31	0	0
ASV_332	0	0	0	0	0	0	0	0	0	0	0	0	0	0	0	0	0	0	0	0	0	0	0	0	0	0	0	0	0	0	0	0	0	0	0	0	0	0	0	0	0	0	0	0	0	0	134	0	0
ASV_333	0	0	0	0	676	0	1204	0	511	0	0	0	0	0	0	0	0	0	0	0	0	0	0	0	0	0	0	0	0	0	0	0	0	0	0	0	0	0	0	0	0	0	0	0	0	0	0	0	0
ASV_334	0	0	0	0	0	0	0	0	0	0	0	0	0	0	0	0	0	0	0	0	0	0	0	0	0	18	0	0	0	0	0	0	0	0	0	0	0	0	0	109	0	18	0	0	0	0	140	0	0
ASV_335	0	0	0	0	0	0	0	0	0	0	0	0	0	0	0	0	0	0	0	0	0	0	0	0	0	0	0	0	0	0	0	0	0	0	11	0	0	0	0	25	0	12	0	0	0	0	75	0	0
ASV_336	0	0	0	0	0	0	0	0	0	0	0	0	0	0	0	0	0	0	0	0	0	0	0	0	0	0	0	0	0	0	0	0	0	0	0	0	0	0	0	0	0	0	0	0	0	0	0	0	0
ASV_337	0	0	0	0	0	0	0	0	0	0	0	0	0	0	0	0	0	7	0	0	0	0	0	3	0	63	0	0	0	0	0	0	0	0	0	0	5	0	45	111	0	0	0	0	0	0	29	0	0
ASV_338	0	0	0	0	0	0	0	0	0	0	0	0	0	0	0	0	0	0	0	0	0	0	0	0	0	0	0	0	0	0	0	0	0	0	0	0	0	0	0	0	14	0	159	0	0	90	0	0	90
ASV_339	24	0	54	306	191	66	577	83	51	233	219	54	393	125	0	0	0	0	0	0	0	0	0	0	0	0	0	0	0	0	0	0	0	0	0	0	0	0	0	0	0	0	0	0	0	0	0	0	0
ASV_340	81	76	496	28	82	983	0	230	382	0	0	0	0	0	0	0	0	0	0	0	0	0	0	0	0	0	0	0	0	0	0	0	0	0	0	0	0	0	0	0	0	0	0	0	0	0	0	0	0
ASV_341	0	0	0	0	0	0	0	0	0	0	0	0	0	0	0	0	0	39	0	0	0	0	0	10	0	81	54	0	0	0	4	0	33	0	56	26	50	0	73	47	0	9	0	0	0	0	13	0	0
ASV_342	0	0	0	0	0	0	0	0	0	0	0	0	0	0	0	0	0	0	0	0	0	0	0	0	0	0	0	0	0	0	0	0	0	0	0	0	0	0	0	56	0	28	0	0	0	0	48	0	0
ASV_343	526	39	557	71	0	710	0	15	404	0	0	0	0	0	17	0	0	0	0	0	0	0	0	0	0	0	0	0	0	0	0	0	0	0	0	0	0	0	0	0	0	0	0	0	0	0	0	0	0
ASV_344	0	0	0	0	0	0	0	0	0	0	0	0	0	7	0	0	8	21	6	0	0	0	0	6	245	107	142	0	0	9	0	0	23	0	36	66	92	65	27	283	0	0	0	0	0	0	88	0	0
ASV_345	0	0	0	0	0	0	0	0	0	0	0	0	0	0	31	0	22	177	20	0	0	0	0	0	195	35	182	27	0	28	0	0	91	0	210	328	117	147	192	167	6	0	0	0	0	0	0	0	0
ASV_346	0	0	0	0	0	0	0	0	0	0	0	0	0	0	0	142	10	0	7	254	159	0	1	3	0	5	0	0	0	1	0	6	0	0	0	5	5	0	0	0	0	0	0	65	0	0	0	28	0
ASV_347	0	0	0	0	0	0	0	0	0	0	0	0	0	0	0	0	0	0	0	0	0	0	0	0	0	0	0	0	0	0	0	0	0	0	0	0	0	0	0	72	0	18	0	0	0	0	0	0	0
ASV_348	0	0	0	0	0	0	0	0	0	0	0	0	0	0	0	0	35	58	118	0	25	0	0	0	0	0	0	359	398	29	956	41	280	0	0	0	0	10	0	0	0	0	0	0	0	0	0	0	0
ASV_349	0	0	0	0	0	0	0	0	0	0	0	0	0	0	0	0	0	0	0	0	0	0	0	0	0	0	0	0	0	0	0	0	0	0	0	0	0	0	0	0	128	0	462	0	19	0	0	0	0
ASV_350	0	0	145	0	0	1493	0	0	640	0	0	0	0	0	12	0	0	0	0	0	0	0	0	0	0	0	0	0	0	0	0	0	0	0	0	0	0	0	0	0	0	0	0	0	0	0	0	0	0
ASV_351	0	0	0	0	0	0	0	0	0	0	0	0	0	0	0	0	0	114	20	0	0	0	0	24	138	131	144	0	0	0	0	0	0	0	51	91	124	159	73	253	0	0	0	0	0	0	232	0	0
ASV_352	0	0	0	0	0	0	0	0	0	18	0	46	0	76	0	6	20	0	10	0	0	0	0	0	615	31	621	17	0	25	5	0	27	0	0	546	35	36	109	0	0	0	0	0	0	0	0	0	0
ASV_353	0	0	0	0	0	0	0	0	0	0	0	0	0	0	0	0	0	0	0	0	0	0	0	0	0	0	0	0	0	0	0	0	0	0	0	48	83	54	23	499	0	0	0	0	0	0	0	0	0
ASV_354	0	0	0	0	0	0	0	0	0	0	0	0	0	0	0	0	0	72	0	0	0	0	0	0	0	0	0	0	0	43	0	0	19	0	170	0	88	100	40	14	0	0	0	0	8	0	424	0	0
ASV_355	0	9	56	0	0	0	0	0	0	0	10	8	0	0	0	7	11	0	16	12	6	175	232	278	66	20	58	0	0	0	0	12	0	8	25	262	0	15	132	22	36	0	0	0	0	4	0	31	8
ASV_356	0	31	0	462	72	0	516	0	0	305	238	0	329	180	110	0	0	0	0	0	0	0	0	0	0	0	0	0	0	0	0	0	0	0	0	0	0	0	0	0	0	0	0	0	0	0	0	0	0
ASV_357	0	0	0	0	24	0	0	0	0	168	62	474	90	254	122	0	9	95	10	0	0	0	0	0	125	95	211	0	0	54	0	0	0	0	45	229	40	38	58	0	0	9	0	0	0	0	0	0	0
ASV_358	0	0	0	0	0	0	0	0	0	0	0	0	0	0	0	0	0	0	0	0	0	0	0	0	0	0	0	0	0	0	0	0	0	0	0	0	0	0	0	56	0	0	0	0	0	0	0	0	0
ASV_359	0	0	0	0	0	0	0	0	0	0	0	0	0	0	0	0	0	99	39	0	0	14	0	39	85	85	57	0	0	57	0	0	61	0	136	112	127	81	95	164	0	0	0	0	0	0	14	0	0
ASV_360	0	0	0	0	0	0	0	0	0	0	0	0	0	0	0	81	17	0	38	116	28	0	0	0	0	0	0	0	0	229	0	274	0	0	0	0	0	0	0	0	0	0	0	115	0	0	0	0	0
ASV_361	11	0	0	0	0	0	0	26	0	41	26	57	27	40	0	0	20	55	0	0	0	0	0	0	589	110	419	7	16	48	0	9	61	0	71	405	46	29	78	0	0	0	0	0	0	0	0	0	0
ASV_362	0	0	0	0	0	0	0	0	0	0	0	0	0	0	0	0	0	0	0	0	0	0	0	0	0	0	0	0	0	0	0	0	0	0	0	0	0	0	0	0	0	138	0	0	489	0	0	0	0
ASV_363	0	0	0	0	0	0	0	0	0	0	0	0	0	0	0	0	0	0	0	0	0	0	0	0	0	0	0	0	0	0	0	0	0	0	0	0	0	0	0	0	0	0	0	0	0	0	0	0	0
ASV_364	17	0	0	0	0	0	0	0	0	74	0	0	59	0	0	0	0	0	14	0	0	0	0	0	97	116	51	0	0	0	0	0	0	0	59	69	79	68	88	73	0	0	0	0	0	0	163	0	0
ASV_365	0	0	0	0	0	0	0	0	0	0	0	0	0	0	0	0	0	0	0	0	0	0	0	0	0	0	0	0	0	0	0	0	0	0	0	0	0	0	0	0	0	0	0	65	0	0	0	90	138
ASV_366	0	0	0	0	0	0	0	0	0	0	0	0	0	0	0	0	0	13	0	0	0	0	0	0	0	0	0	0	0	0	0	0	0	0	0	0	0	0	0	0	0	0	0	0	0	0	0	0	0
ASV_367	0	0	0	0	0	0	0	0	0	235	204	486	192	569	171	0	0	0	0	0	0	9	0	0	80	0	78	0	0	0	0	0	0	0	0	54	15	0	33	0	0	0	0	0	0	0	0	0	0
ASV_368	0	0	0	0	0	0	0	0	0	0	0	0	0	0	0	0	0	0	0	0	0	0	0	0	14	31	8	0	0	0	0	0	0	0	0	8	13	0	20	65	0	0	0	0	0	0	0	0	0
ASV_369	63	61	0	118	0	0	110	1176	0	133	30	189	84	75	72	0	0	0	0	0	0	0	0	0	0	0	0	0	0	0	0	0	0	0	0	0	0	0	0	0	0	0	0	0	0	0	0	0	0
ASV_370	30	114	60	26	151	122	0	1535	73	0	0	0	0	0	0	0	0	0	0	0	0	0	0	0	0	0	0	0	0	0	0	0	0	0	0	0	0	0	0	0	0	0	0	0	0	0	0	0	0
ASV_371	0	0	0	0	0	0	0	0	0	0	0	0	0	0	0	0	0	0	0	0	0	0	0	0	0	0	0	0	0	0	0	0	0	0	68	0	0	0	0	0	0	0	0	0	0	0	53	0	0
ASV_372	0	0	0	0	0	0	0	0	0	0	0	0	0	0	0	0	0	0	0	0	0	0	0	0	0	0	0	0	0	0	0	0	0	0	0	0	0	0	0	0	0	0	0	0	0	0	0	0	0
ASV_373	0	0	0	0	0	36	0	0	0	0	0	0	0	0	34	0	11	32	0	0	0	0	0	0	0	16	0	11	0	0	0	0	0	0	0	0	35	17	43	0	0	0	0	0	10	0	320	0	0
ASV_374	0	0	0	0	0	0	0	0	0	0	0	0	0	0	0	0	0	0	0	0	0	0	0	0	0	0	0	0	0	0	0	0	0	0	0	0	0	0	13	75	0	0	0	0	0	0	0	0	0
ASV_375	0	0	0	0	0	0	0	0	0	0	0	0	0	0	0	0	0	0	0	0	0	0	0	0	0	0	0	0	0	0	0	0	0	0	0	0	0	0	0	0	0	0	0	0	0	0	0	0	0
ASV_376	0	0	0	0	0	0	0	0	0	0	0	0	0	0	0	0	0	0	0	0	0	0	0	0	0	0	0	0	0	0	0	0	0	0	0	0	0	0	0	0	0	0	0	0	188	0	0	0	0
ASV_377	58	192	505	0	226	544	0	16	326	0	55	8	0	85	12	0	0	0	0	0	0	0	0	0	0	0	0	0	0	0	0	0	0	0	0	0	0	0	0	0	0	0	0	0	0	0	0	0	0
ASV_378	0	0	0	0	0	0	0	0	0	0	0	0	0	0	0	0	0	7	0	0	0	0	0	0	0	0	0	0	0	0	0	0	0	0	0	11	0	0	0	43	0	0	0	0	0	0	50	0	0
ASV_379	0	0	0	0	0	0	0	0	0	0	0	0	0	0	0	9	11	57	0	0	0	11	5	10	44	159	45	0	0	23	0	0	33	0	91	51	155	104	167	92	0	0	0	0	0	0	97	0	0
ASV_380	0	0	0	0	0	0	0	0	0	0	0	0	0	0	0	0	0	0	0	0	0	0	0	0	0	0	0	0	0	0	0	0	0	0	0	0	0	0	0	0	0	0	0	0	0	0	0	0	0
ASV_381	0	0	0	0	0	0	0	0	0	0	0	0	0	0	0	0	0	0	0	0	0	0	0	0	0	0	0	0	0	0	0	0	0	0	0	0	0	0	0	0	0	0	0	0	0	0	0	0	0
ASV_382	0	0	0	0	0	0	0	0	0	0	0	0	0	0	0	0	0	0	0	0	0	0	0	0	0	0	0	0	0	0	0	0	0	0	0	0	0	0	0	0	0	0	0	201	86	0	0	0	0
ASV_383	0	0	0	0	0	0	0	0	0	0	0	0	0	0	0	0	12	32	35	0	0	10	0	10	533	136	348	3	9	21	0	0	102	0	128	202	214	136	56	0	0	0	0	0	0	0	0	0	0
ASV_384	0	0	0	0	0	0	0	0	0	0	0	0	0	0	0	0	0	52	0	0	0	0	0	0	0	35	0	0	0	0	0	0	0	0	0	0	47	66	18	59	0	14	0	0	0	0	71	0	0
ASV_385	0	0	0	0	0	0	0	0	0	0	0	0	0	0	0	0	0	60	0	0	0	0	0	0	90	197	128	0	0	0	0	0	0	0	41	43	160	184	171	108	0	0	0	0	0	0	121	0	0
ASV_386	0	0	0	0	0	0	0	0	0	0	0	0	0	0	0	0	13	0	0	0	0	0	0	0	109	23	86	0	0	16	0	0	14	0	37	100	52	34	57	47	0	0	0	0	0	0	23	0	0
ASV_387	0	0	0	0	0	0	0	0	0	0	0	0	0	0	0	0	0	0	0	0	0	0	0	0	0	0	0	0	0	0	0	0	0	0	0	0	0	0	0	169	0	18	0	0	0	0	281	0	0
ASV_388	0	0	0	0	0	0	0	0	0	0	0	0	0	0	0	0	0	0	0	0	0	0	0	0	0	0	0	0	0	0	0	0	0	0	4	0	0	0	0	0	0	53	0	0	0	0	0	0	0
ASV_389	0	0	0	0	0	0	0	0	0	0	0	0	0	0	0	0	0	0	0	0	0	0	0	0	0	0	0	0	0	0	0	0	0	0	0	0	0	0	0	0	0	0	0	0	0	0	73	0	0
ASV_390	27	71	537	0	39	712	0	214	250	0	17	0	0	56	0	0	0	0	0	0	0	0	0	0	0	0	0	0	0	0	0	0	0	0	0	0	0	0	0	0	0	0	0	0	0	0	0	0	0
ASV_391	0	0	0	0	0	0	0	0	0	0	0	0	0	0	0	0	0	0	0	0	0	0	0	0	0	0	0	0	0	0	0	0	0	0	0	0	0	0	0	0	69	0	203	11	15	37	0	18	25
ASV_392	0	0	0	0	0	0	0	0	0	0	0	0	0	0	0	0	0	0	0	0	0	0	0	0	0	0	0	0	0	0	0	0	0	0	0	0	0	0	0	0	0	0	0	0	0	0	0	0	0
ASV_393	60	43	82	0	61	25	27	57	25	42	7	286	10	81	1	0	7	3	35	0	1	0	20	28	0	2	0	1	5	1	0	1	2	0	1	0	0	0	1	0	16	0	0	22	0	0	11	90	56
ASV_394	0	0	0	0	0	0	0	0	0	74	53	118	0	202	0	0	0	33	0	0	0	0	0	0	602	0	443	0	16	21	0	0	55	0	0	235	0	0	54	0	0	0	0	0	0	0	0	0	0
ASV_395	0	0	0	0	0	0	0	0	0	78	0	75	0	0	0	0	11	36	33	21	0	0	0	0	48	9	17	0	0	6	0	0	20	0	30	32	18	8	11	104	0	0	0	0	0	0	0	0	0
ASV_396	0	0	0	0	0	0	0	0	0	0	0	0	0	0	0	0	0	0	0	0	0	0	0	0	0	0	0	0	0	0	0	0	0	0	0	0	0	0	0	142	0	15	0	0	0	0	138	0	0
ASV_397	0	0	0	0	0	0	0	0	0	0	0	0	0	0	0	0	0	50	6	0	0	0	0	22	525	197	460	0	19	0	0	5	72	0	93	239	70	41	98	0	0	0	0	0	0	0	0	0	0
ASV_398	0	0	0	0	0	0	0	0	0	0	0	0	0	0	0	0	0	31	11	0	0	0	0	0	0	43	0	0	0	0	0	0	0	0	0	0	0	0	0	114	0	0	0	0	0	0	0	0	0
ASV_399	0	0	0	0	0	0	0	0	0	0	0	0	0	0	0	0	0	0	0	0	0	0	0	0	0	0	0	0	0	0	0	0	0	0	0	0	0	0	0	0	0	0	0	0	0	0	0	0	0
ASV_400	0	198	274	0	200	354	57	95	305	0	168	0	0	128	91	0	0	0	0	0	0	0	0	0	0	0	0	0	0	0	0	0	0	0	0	0	0	0	0	0	0	0	0	0	0	0	0	0	0
ASV_401	0	0	0	0	0	0	0	0	0	0	0	0	0	0	0	0	0	0	0	0	0	0	0	0	0	0	0	0	0	0	0	0	0	0	0	0	0	0	0	0	41	0	116	19	18	73	0	7	81
ASV_402	158	311	151	89	91	123	0	851	49	0	0	0	0	36	0	0	0	0	0	0	0	0	0	0	0	0	0	0	0	0	0	0	0	0	0	0	0	0	0	0	0	0	0	0	0	0	0	0	0
ASV_403	0	0	0	0	0	0	0	0	0	0	0	0	0	0	0	0	144	94	198	148	141	38	0	71	0	0	0	275	298	0	267	0	182	0	0	0	0	0	0	0	0	0	0	0	0	0	0	0	0
ASV_404	0	0	0	0	0	0	0	0	0	0	0	0	0	0	0	0	0	0	0	0	0	0	0	0	0	0	0	0	0	0	0	0	0	0	0	0	0	0	0	0	0	0	0	0	0	0	0	0	0
ASV_405	0	0	0	0	0	0	0	0	0	0	0	0	0	0	0	0	0	0	0	0	0	0	0	0	0	0	0	0	0	0	0	0	0	0	0	0	0	0	0	189	0	0	0	0	0	0	65	0	0
ASV_406	0	0	0	0	0	0	0	0	0	0	0	0	0	0	0	0	21	0	0	0	0	0	0	0	90	0	116	0	0	0	0	0	37	0	51	123	35	28	33	134	0	24	0	0	0	0	28	0	0
ASV_407	0	0	0	0	0	0	0	0	0	0	0	0	0	0	0	0	0	0	0	0	0	0	0	0	9	0	0	0	0	0	0	0	0	0	0	0	0	0	0	50	0	0	0	0	0	0	148	0	0
ASV_408	0	0	0	0	0	0	0	0	0	0	0	0	0	0	0	0	0	0	0	0	0	0	0	0	0	0	0	0	0	0	0	0	0	0	0	0	0	0	0	0	138	0	0	147	0	0	0	153	0
ASV_409	0	0	0	0	0	0	0	0	0	0	0	0	0	0	0	0	0	0	0	0	0	0	0	0	0	0	0	0	0	0	0	0	0	0	0	0	0	0	0	0	0	0	0	0	0	3	67	0	0
ASV_410	0	0	0	0	0	0	0	0	0	0	0	0	0	0	0	0	0	0	0	0	0	0	0	0	0	0	0	0	0	0	0	0	0	0	0	0	0	0	0	0	0	183	0	0	290	173	0	0	0
ASV_411	0	0	0	0	0	0	0	0	0	0	0	0	0	0	0	0	0	0	0	0	0	0	0	0	191	225	177	0	0	0	0	0	63	0	149	110	89	77	549	98	0	0	0	0	0	0	0	0	0
ASV_412	116	257	371	70	153	393	35	5	227	0	80	0	0	66	12	0	0	0	0	0	0	0	0	0	0	0	0	0	0	0	0	0	0	0	0	0	0	0	0	0	0	0	0	0	0	0	0	0	0
ASV_413	0	0	0	0	0	0	0	0	0	0	0	0	0	0	0	0	0	0	0	0	0	0	0	0	0	0	0	0	0	0	0	0	0	0	0	0	0	0	0	0	0	0	0	0	0	0	0	0	0
ASV_414	0	0	0	0	0	0	0	0	0	0	0	0	0	0	0	0	56	45	0	0	0	0	0	0	121	169	117	11	0	0	0	6	0	0	30	70	23	0	0	159	0	0	0	0	0	0	111	0	0
ASV_415	22	91	19	524	424	0	0	560	0	0	34	0	0	102	0	0	0	0	0	0	0	0	0	0	0	0	0	0	0	6	0	0	0	0	0	0	0	0	0	0	0	0	0	0	0	0	0	0	0
ASV_416	0	0	0	0	0	0	0	0	0	0	0	0	0	0	0	0	0	20	0	0	0	0	0	0	0	14	0	0	0	0	0	0	0	0	72	29	70	46	53	83	0	0	0	0	0	0	279	0	0
ASV_417	0	0	0	0	0	0	0	0	0	0	0	0	0	0	0	0	15	35	0	0	0	0	0	0	31	63	26	0	0	11	0	0	0	0	50	25	72	36	18	0	0	0	0	0	6	0	244	0	0
ASV_418	0	0	0	0	0	0	0	0	0	0	0	0	0	0	0	0	0	0	0	0	0	0	0	0	0	0	0	0	0	0	0	0	0	0	0	0	0	0	0	83	0	0	0	0	0	0	0	0	0
ASV_419	0	0	0	0	0	0	0	0	0	0	0	0	0	0	0	0	0	0	0	0	0	0	0	0	0	0	0	0	0	0	0	0	0	0	0	0	0	0	0	0	0	0	0	0	0	0	0	0	0
ASV_420	0	0	0	0	0	0	0	0	0	0	0	0	0	0	0	0	0	0	0	0	0	0	0	0	0	0	0	0	0	0	0	0	0	0	0	0	0	0	0	164	0	0	0	0	0	0	18	0	0
ASV_421	0	0	0	0	0	0	0	0	0	0	0	0	0	0	0	0	8	47	8	5	0	0	0	0	590	10	559	0	0	8	16	4	95	0	45	329	13	5	11	0	0	0	0	0	0	0	0	0	0
ASV_422	0	0	0	0	0	0	0	0	0	0	0	0	0	0	0	0	0	0	0	0	0	0	0	0	0	0	0	0	0	0	0	0	0	0	0	0	0	0	0	100	0	10	0	0	0	0	52	0	0
ASV_423	82	0	0	0	0	0	0	77	0	0	0	9	0	0	0	0	18	72	10	4	6	17	7	34	151	139	152	9	0	14	8	5	68	0	262	141	123	104	99	0	0	0	0	0	0	0	11	0	0
ASV_424	0	0	507	0	0	631	0	0	592	0	0	0	0	0	0	0	0	0	0	0	0	0	0	0	0	0	0	0	0	0	0	0	0	0	0	0	0	0	0	0	0	0	0	0	0	0	0	0	0
ASV_425	0	0	0	0	0	0	0	0	0	0	0	69	0	0	0	0	0	49	0	0	0	27	0	0	67	25	56	0	0	0	0	20	0	0	108	131	26	33	72	31	0	0	0	0	0	0	400	0	0
ASV_426	104	626	235	0	0	41	0	716	0	0	0	0	0	0	0	0	0	0	0	0	0	0	0	0	0	0	0	0	0	0	0	0	0	0	0	0	0	0	0	0	0	0	0	0	0	0	0	0	0
ASV_427	0	0	0	0	0	0	0	0	0	0	0	0	0	0	0	0	0	0	0	0	0	0	0	0	0	0	0	0	0	0	0	0	0	0	0	0	0	0	0	0	0	0	0	0	0	0	0	0	0
ASV_428	283	684	0	0	0	0	0	703	0	0	0	0	0	0	0	0	0	0	0	0	0	0	0	0	0	0	0	0	0	0	0	44	0	0	0	0	0	0	0	0	0	0	0	0	0	0	0	0	0
ASV_429	0	0	0	0	0	0	0	0	0	0	0	0	0	0	0	0	61	457	137	0	0	42	0	0	0	0	0	0	0	343	0	0	97	0	70	504	0	0	0	0	0	0	0	0	0	0	0	0	0
ASV_430	0	0	47	0	0	19	0	0	0	0	0	0	0	0	0	0	0	19	0	0	0	0	0	0	12	31	0	0	0	8	0	0	12	0	37	0	0	0	35	54	30	0	0	0	0	0	15	0	0
ASV_431	0	0	0	0	0	0	0	0	0	0	0	0	0	0	0	0	0	0	0	0	0	0	0	0	0	0	0	0	0	0	0	0	0	0	0	0	0	0	0	48	0	0	0	0	0	0	47	0	0
ASV_432	0	0	0	0	0	0	0	0	0	0	0	0	0	0	0	0	0	0	0	0	0	0	0	0	0	0	0	0	0	0	0	0	0	0	0	0	0	0	0	63	0	0	0	0	0	0	20	0	0
ASV_433	0	0	0	0	0	0	0	0	0	0	0	0	0	0	0	0	0	0	0	0	0	0	0	0	0	0	0	0	0	0	0	0	0	0	0	0	0	0	0	0	0	0	0	0	0	0	0	0	0
ASV_434	0	0	0	0	0	0	0	0	0	0	0	0	0	0	0	9	8	0	0	0	0	0	0	0	0	0	0	0	0	0	0	0	0	0	0	0	32	51	0	35	0	0	0	0	0	0	29	0	0
ASV_435	0	0	0	0	0	0	0	0	0	0	0	0	0	0	0	0	18	72	0	0	0	12	0	15	41	81	0	0	0	27	0	0	43	0	37	54	85	64	61	67	0	0	0	0	0	0	91	0	0
ASV_436	0	0	0	0	0	0	0	0	0	0	0	0	0	0	0	0	0	0	0	0	0	0	0	0	0	7	0	0	0	0	0	0	0	0	0	14	0	0	0	53	0	0	0	0	0	0	46	0	0
ASV_437	0	0	0	0	0	0	0	0	0	0	0	0	0	0	0	0	0	0	0	0	0	0	0	0	0	0	0	0	0	0	0	0	0	0	0	0	0	0	0	47	4	0	0	0	0	0	21	0	0
ASV_438	0	0	0	0	0	0	0	0	0	0	0	0	0	0	0	0	0	0	0	0	0	0	0	0	0	0	0	0	0	0	0	0	0	0	0	0	0	0	0	0	0	0	0	0	0	0	0	0	0
ASV_439	0	0	0	0	0	0	0	0	0	0	0	0	0	0	0	0	0	0	0	0	0	0	0	0	0	0	0	0	0	0	0	0	0	0	0	0	0	0	0	0	0	0	0	0	0	0	7	0	0
ASV_440	0	0	0	0	0	0	0	0	0	0	0	0	0	0	0	0	0	0	0	0	0	0	0	0	0	0	0	0	0	0	0	0	0	0	0	0	0	0	0	0	0	365	60	0	0	73	0	4	0
ASV_441	0	0	0	0	0	0	0	0	0	0	0	0	0	0	0	0	0	0	0	0	0	0	0	0	0	0	0	0	0	0	0	0	0	0	0	0	0	0	0	0	0	205	9	0	296	45	0	0	0
ASV_442	0	0	0	0	0	0	0	0	0	0	0	0	0	0	0	0	0	32	0	0	0	0	11	0	0	0	0	0	0	47	0	0	0	0	53	36	99	76	68	127	0	0	0	0	0	0	48	0	0
ASV_443	0	0	0	0	0	0	0	0	0	0	0	0	0	0	0	0	0	0	0	0	0	0	0	0	0	42	0	0	0	0	0	0	0	0	34	0	77	123	0	0	0	0	0	0	0	0	86	0	0
ASV_444	0	0	0	0	0	0	0	0	0	0	0	0	0	0	0	0	0	0	0	0	0	0	0	0	0	0	0	0	0	0	0	0	0	0	0	0	0	0	0	56	0	0	0	0	0	0	0	0	0
ASV_445	0	22	0	0	0	0	0	0	0	0	0	0	0	0	0	5	33	189	0	0	0	0	0	59	131	289	97	0	0	0	0	0	30	0	223	83	203	135	123	0	0	0	0	0	0	0	0	0	0
ASV_446	0	0	0	0	0	0	0	0	0	0	0	0	0	0	0	0	0	0	0	0	0	0	0	0	0	0	0	0	0	0	0	0	0	0	0	0	0	0	0	127	0	0	0	0	0	0	0	0	0
ASV_447	0	0	0	0	0	0	0	0	0	0	0	0	0	0	0	0	0	0	0	0	0	0	0	0	0	0	0	0	0	0	0	0	0	0	0	0	0	0	0	0	0	0	0	0	0	0	39	0	0
ASV_448	0	0	0	0	0	0	0	0	0	0	0	0	0	0	0	595	158	0	579	44	0	0	0	0	0	0	0	0	0	127	0	137	0	0	0	0	0	0	0	0	0	0	0	0	0	0	0	0	0
ASV_449	0	0	0	0	0	0	0	0	0	0	0	0	0	0	0	0	0	0	0	0	0	0	0	0	0	0	0	0	0	0	0	0	0	0	0	0	0	0	0	0	0	92	259	0	0	0	0	0	0
ASV_450	0	29	195	83	173	103	0	930	97	0	0	10	0	14	0	0	0	0	0	0	0	0	0	0	0	0	0	0	0	0	0	0	0	0	0	0	0	0	0	0	0	0	0	0	0	0	0	0	0
ASV_451	0	0	0	0	0	0	0	0	0	0	0	0	0	0	0	0	0	0	0	0	0	0	0	0	0	0	0	0	0	0	0	0	0	0	0	0	0	0	0	0	0	0	0	0	0	0	54	0	0
ASV_452	0	0	0	0	0	0	0	0	0	0	14	0	0	0	0	12	29	110	0	0	10	25	8	20	76	233	86	0	0	24	0	0	50	0	118	69	158	133	280	31	0	0	0	0	0	0	0	0	0
ASV_453	0	0	0	0	0	0	0	0	0	0	0	0	0	0	0	0	0	0	0	0	0	0	0	0	0	0	0	0	0	0	0	0	0	0	0	0	0	0	0	0	0	0	0	0	0	0	0	0	0
ASV_454	0	0	29	0	0	0	0	0	0	0	0	0	0	0	0	0	28	13	0	0	0	28	0	0	0	0	0	21	0	0	0	0	0	0	0	0	0	0	0	0	0	13	88	0	43	558	0	0	0
ASV_455	0	0	0	0	0	0	0	0	0	0	0	0	0	0	0	0	0	0	0	0	0	0	0	0	0	0	0	0	0	0	0	0	0	0	0	0	0	0	0	0	0	0	0	0	0	0	0	270	0
ASV_456	0	0	0	0	0	0	0	0	0	0	0	0	0	0	0	0	0	0	0	0	0	0	0	0	0	0	0	0	0	0	0	0	0	0	0	0	0	0	0	29	0	0	0	0	0	0	20	0	0
ASV_457	0	0	0	0	0	0	0	0	0	0	0	0	0	0	0	0	0	0	0	0	0	0	0	0	0	0	0	0	0	0	0	0	0	0	0	0	0	0	0	0	0	0	0	0	16	0	240	0	0
ASV_458	0	0	0	0	0	0	0	0	0	0	0	0	0	0	0	0	0	0	0	0	0	0	0	0	0	0	0	0	0	0	0	0	0	0	0	0	0	0	0	122	0	0	0	0	0	0	117	0	0
ASV_459	0	0	0	0	0	0	0	0	0	0	0	0	0	0	0	0	0	0	0	0	0	0	0	0	0	0	0	0	0	0	0	0	0	0	0	0	0	0	0	0	0	0	0	0	0	0	0	0	0
ASV_460	59	17	520	159	17	138	128	68	148	15	33	33	9	29	215	0	0	0	0	0	0	0	0	0	0	0	0	0	0	0	0	0	0	0	0	0	0	0	0	0	0	0	0	0	0	0	0	0	0
ASV_461	0	0	0	0	0	0	0	0	0	0	0	0	0	0	0	6	0	0	0	0	0	0	0	0	36	32	15	0	0	30	0	0	0	0	97	64	0	0	19	63	0	0	0	0	0	6	35	0	0
ASV_462	0	0	0	0	0	0	0	0	0	0	0	0	0	0	0	0	29	0	0	0	0	0	0	0	53	57	64	0	0	0	0	0	0	0	52	35	0	0	63	0	0	0	0	0	0	0	71	0	0
ASV_463	0	0	0	0	0	0	0	0	0	0	0	0	0	0	0	0	15	9	0	0	0	0	0	10	483	0	674	0	0	39	0	0	41	0	0	254	18	13	16	0	0	0	0	0	0	0	0	0	0
ASV_464	0	26	0	0	0	0	0	0	0	24	18	0	57	13	0	0	0	20	0	0	0	4	0	0	187	71	245	0	12	17	0	0	18	0	27	89	80	134	439	0	0	0	0	0	0	0	0	0	0
ASV_465	0	0	0	0	0	0	0	0	0	0	0	0	0	0	0	0	27	89	16	0	0	26	0	17	0	155	0	0	0	45	0	0	0	0	214	122	473	346	24	0	0	0	0	0	0	0	0	0	0
ASV_466	0	0	0	0	0	0	0	0	0	383	356	0	423	392	0	0	0	0	0	0	0	0	0	0	0	0	0	0	0	0	0	0	0	0	0	0	0	0	0	0	0	0	0	0	0	0	0	0	0
ASV_467	0	0	0	0	0	0	0	0	0	0	0	0	0	0	0	0	6	0	0	0	0	0	0	12	66	68	42	0	0	0	0	0	8	0	0	23	0	0	0	26	0	0	0	0	0	0	0	0	0
ASV_468	34	8	0	0	0	0	0	0	0	21	88	51	170	36	154	8	0	22	9	0	0	0	0	0	0	53	0	0	0	0	0	0	0	0	16	22	67	80	283	0	0	0	0	0	7	0	0	0	0
ASV_469	0	0	0	0	0	0	0	0	0	0	0	0	0	0	0	0	0	0	0	0	0	0	0	0	0	0	0	0	0	0	0	0	0	0	0	0	0	0	0	0	0	0	0	0	0	0	0	0	0
ASV_470	0	0	0	0	0	0	0	0	0	0	0	14	0	15	0	0	0	43	0	0	0	0	0	16	170	227	181	14	11	0	0	0	0	0	64	186	82	64	420	0	0	0	0	0	0	0	0	0	0
ASV_471	95	0	0	245	0	58	325	0	0	367	105	0	238	69	43	0	0	0	0	0	0	0	0	0	0	0	0	0	0	0	0	0	0	0	0	0	0	0	0	0	0	0	0	0	0	0	0	0	0
ASV_472	0	0	0	0	0	0	0	0	0	0	0	0	0	0	0	6	0	0	0	0	0	0	0	0	0	46	0	0	0	0	0	0	0	0	32	0	57	76	0	88	0	0	0	0	0	0	15	0	0
ASV_473	0	0	0	0	0	0	0	0	0	0	0	0	0	0	0	0	17	104	24	0	0	10	0	0	61	51	71	3	7	15	0	0	27	0	97	36	111	119	637	26	0	0	0	0	0	0	0	0	0
ASV_474	0	0	0	0	0	0	0	0	0	0	0	0	0	0	0	0	0	106	22	0	0	0	0	0	167	75	265	0	0	0	0	0	0	0	88	167	228	195	222	0	0	0	0	0	0	0	0	0	0
ASV_475	0	0	0	0	0	0	0	0	0	0	0	0	0	0	0	0	0	0	0	0	0	0	0	0	0	0	0	0	0	0	0	0	0	0	0	0	0	0	0	0	0	59	0	4	0	325	0	51	6
ASV_476	0	0	0	0	0	0	0	0	0	0	0	0	0	0	0	0	0	0	0	0	0	0	0	0	0	0	0	0	0	0	0	0	0	0	0	0	0	0	0	0	0	0	0	0	0	0	0	0	0
ASV_477	0	0	0	0	0	0	0	0	0	0	0	0	0	0	0	0	0	0	0	0	0	0	0	0	0	0	0	0	0	0	0	0	0	0	0	0	0	0	0	305	0	0	0	0	0	0	0	0	0
ASV_478	0	0	0	0	0	0	0	0	0	0	0	0	0	0	0	11	0	0	0	0	0	3	0	0	0	23	0	0	0	0	0	0	0	0	14	0	107	147	22	72	0	0	0	0	0	0	38	0	0
ASV_479	0	0	0	0	0	0	0	0	0	0	0	0	0	0	0	0	0	0	0	0	0	0	0	0	0	0	0	0	0	0	0	0	0	0	0	0	0	0	0	13	0	0	0	0	0	0	50	0	0
ASV_480	0	0	0	0	0	0	0	0	0	0	0	0	0	0	0	0	0	14	0	0	0	0	0	0	0	0	0	0	0	0	0	0	0	0	0	0	0	0	0	173	0	0	0	0	0	2	111	0	0
ASV_481	0	0	0	0	0	0	0	0	0	78	16	89	58	119	36	0	0	0	6	0	12	0	0	23	156	8	147	0	0	41	0	0	71	0	6	123	11	1	29	44	0	0	0	0	0	0	43	0	0
ASV_482	0	0	0	0	0	0	0	0	0	0	0	0	0	0	0	0	0	0	0	0	0	0	0	0	0	0	0	0	0	0	0	0	0	0	0	0	0	0	0	0	0	0	0	108	0	0	0	207	108
ASV_483	0	0	0	0	0	0	0	0	0	0	0	0	0	0	0	0	0	0	0	0	0	0	0	0	0	0	0	0	0	0	0	0	0	0	0	0	0	0	0	0	0	0	0	0	0	0	0	0	0
ASV_484	0	0	0	0	0	0	0	0	0	0	0	0	0	0	0	0	0	0	0	0	0	0	0	0	0	0	0	0	0	0	0	0	0	0	0	0	0	0	0	115	0	16	0	0	0	0	81	0	0
ASV_485	0	0	0	0	0	0	0	0	0	0	0	0	0	0	0	0	29	41	0	0	0	0	0	0	150	80	212	37	0	11	0	0	23	0	89	167	292	309	34	24	0	0	0	0	0	0	0	0	0
ASV_486	0	0	0	0	0	0	0	0	0	0	0	0	0	0	0	13	58	59	74	0	0	214	0	42	0	0	0	12	22	2	0	20	364	0	22	548	0	0	0	0	5	0	0	0	0	0	0	0	0
ASV_487	0	0	0	0	0	0	0	0	0	0	0	0	0	0	0	0	0	0	0	0	0	0	0	0	0	0	0	0	0	0	0	0	0	0	0	0	0	0	0	0	0	0	0	0	0	0	103	0	0
ASV_488	10	16	0	0	0	0	0	0	0	40	0	0	13	35	0	0	19	91	9	0	0	0	0	20	268	163	200	5	0	0	0	0	21	0	78	145	185	100	68	0	0	0	0	0	0	0	0	0	0
ASV_489	0	0	0	0	0	0	0	0	0	0	0	0	0	0	0	0	66	108	47	6	0	0	0	0	0	68	0	0	5	0	0	0	0	0	43	62	65	0	0	0	0	0	0	0	0	0	236	0	0
ASV_490	0	0	0	0	0	0	0	0	0	0	0	0	0	0	0	0	0	0	0	0	0	0	0	0	0	0	0	0	0	0	0	0	0	0	0	0	0	0	0	0	0	0	0	0	0	0	0	0	0
ASV_491	0	0	0	0	0	0	0	0	0	0	0	0	0	0	0	0	0	0	0	0	0	0	0	0	0	0	0	0	0	0	0	0	0	0	0	0	0	0	0	0	0	0	0	0	820	0	0	0	0
ASV_492	0	0	0	0	0	0	0	0	0	0	0	0	0	0	0	0	0	0	0	0	0	0	0	0	0	0	0	0	0	0	0	0	0	0	0	0	0	0	0	0	0	0	0	0	0	0	0	0	0
ASV_493	0	0	0	0	0	0	0	0	0	0	0	0	0	0	0	0	0	64	0	0	0	0	0	0	37	30	20	0	0	0	0	0	0	0	63	0	51	39	35	60	0	0	0	0	0	0	357	0	0
ASV_494	0	0	0	0	0	0	0	0	0	0	0	0	0	0	0	0	0	0	0	0	0	0	0	0	0	0	0	0	0	0	0	0	0	0	0	0	0	0	0	0	0	0	0	0	0	0	223	0	0
ASV_495	0	0	0	0	0	0	0	0	0	0	0	0	0	0	0	0	0	0	0	0	0	0	0	0	50	0	38	0	0	0	0	0	0	0	0	41	0	0	0	53	0	0	0	0	0	0	219	0	0
ASV_496	0	0	0	0	0	0	0	0	0	0	0	0	0	0	0	10	0	0	0	0	0	10	0	0	0	87	0	0	0	35	0	0	0	0	29	0	34	22	29	151	0	0	0	0	0	0	408	0	0
ASV_497	0	0	0	0	0	0	0	0	0	0	0	0	0	0	0	0	0	64	0	0	0	22	0	40	272	303	176	0	0	0	0	0	34	0	102	106	151	91	92	0	0	0	0	0	0	0	0	0	0
ASV_498	0	17	0	0	0	0	0	0	0	0	0	0	4	0	0	0	27	107	26	0	0	0	0	29	60	331	52	0	0	0	0	8	0	0	90	41	198	120	275	0	0	0	0	0	0	0	0	0	0
ASV_499	0	0	0	0	0	0	0	0	0	0	0	0	0	0	0	0	0	0	0	0	0	0	0	0	33	0	41	0	0	0	0	0	0	0	0	36	36	0	39	60	0	0	0	0	0	0	0	0	0
ASV_500	0	0	0	0	0	0	0	0	0	0	0	0	0	0	0	0	0	0	0	0	0	0	0	0	0	0	0	0	0	0	0	0	0	0	0	0	0	0	0	38	0	0	0	0	0	0	0	0	0
ASV_501	0	0	0	0	0	0	0	0	0	0	0	0	0	0	0	0	0	0	0	0	0	0	0	0	0	0	0	0	0	0	0	0	0	0	0	0	0	0	0	0	0	0	0	0	0	0	0	0	0
ASV_502	0	0	0	0	0	0	0	0	0	0	0	0	0	0	0	0	18	77	0	0	0	0	0	5	0	146	0	0	0	19	0	0	14	0	116	31	177	232	38	64	0	0	0	0	0	0	54	0	0
ASV_503	0	0	0	0	0	0	0	0	0	0	0	0	0	0	0	0	0	6	0	0	0	9	0	0	11	17	10	0	3	8	0	0	25	0	28	39	19	36	35	0	0	0	0	0	0	8	31	0	0
ASV_504	0	0	0	0	0	0	0	0	0	0	0	0	0	0	0	0	0	0	0	0	0	0	0	0	0	0	0	0	0	0	0	0	0	0	0	0	0	0	0	0	0	0	0	0	0	0	0	0	0
ASV_505	0	0	0	0	0	0	0	22	0	0	17	0	0	44	0	34	53	145	13	0	0	0	0	0	22	70	27	20	14	34	20	9	36	0	155	58	132	203	186	14	0	0	0	0	0	0	0	0	3
ASV_506	0	0	0	0	0	0	0	0	0	0	0	0	0	0	0	0	0	0	0	0	0	0	0	23	0	0	0	0	0	0	0	0	0	0	0	0	0	0	0	0	0	0	0	0	0	0	0	0	0
ASV_507	0	0	0	0	0	0	0	0	0	0	0	0	0	0	0	0	0	37	8	0	0	8	8	8	23	71	19	0	0	13	0	0	34	0	41	31	347	502	256	0	0	0	0	0	0	0	0	0	0
ASV_508	0	0	0	0	0	0	0	0	0	0	0	0	0	0	0	10	27	28	0	0	4	12	0	25	198	170	158	4	0	31	0	0	43	0	128	118	178	87	38	0	0	0	0	0	0	0	0	0	0
ASV_509	0	0	0	0	0	0	0	0	0	0	0	0	0	0	0	0	0	29	0	0	0	0	0	0	0	83	0	0	0	0	0	0	0	0	0	0	66	72	35	0	0	0	0	0	0	0	104	0	0
ASV_510	0	0	0	0	0	0	0	0	0	0	0	0	0	0	0	0	24	173	22	0	0	5	0	0	60	256	52	0	0	0	0	3	15	0	242	47	248	150	89	0	0	0	0	0	0	0	0	0	0
ASV_511	0	0	0	0	0	0	0	0	0	0	0	0	0	0	0	0	0	9	0	0	0	0	0	0	0	5	0	0	0	0	0	0	0	0	0	0	0	0	0	0	0	0	0	0	0	0	0	0	0
ASV_512	0	0	0	0	0	0	0	0	0	0	0	0	0	0	0	0	0	9	0	0	0	8	0	6	69	24	26	0	0	0	0	0	8	0	0	8	0	0	7	58	0	10	0	0	0	0	35	0	0
ASV_513	0	0	0	0	0	0	0	0	0	0	0	0	0	0	0	0	0	0	0	0	0	0	0	0	0	0	0	0	0	0	0	0	0	0	32	0	0	0	0	53	0	13	0	0	0	0	0	0	0
ASV_514	0	0	0	0	0	0	0	0	0	0	0	0	0	0	67	13	27	41	0	0	3	2	0	0	0	0	0	0	0	0	0	4	0	2	0	0	0	0	0	20	0	0	0	0	0	0	29	0	0
ASV_515	0	0	0	0	0	0	0	0	0	0	0	0	0	0	0	0	0	0	0	0	0	0	0	0	0	0	0	0	0	0	0	0	0	0	0	0	0	0	0	16	0	16	0	0	0	0	0	0	0
ASV_516	0	0	0	0	0	0	0	0	0	0	0	0	0	0	0	2	0	0	0	0	0	0	0	0	0	0	0	0	0	0	0	0	0	0	0	0	0	0	0	0	0	0	0	0	0	0	0	63	0
ASV_517	0	0	0	0	0	0	0	0	0	0	0	0	0	0	0	0	0	0	0	0	0	0	0	0	0	0	0	0	0	0	0	0	0	0	0	0	0	0	0	0	186	0	33	0	98	0	0	0	0
ASV_518	22	0	0	0	0	0	0	0	0	0	0	0	0	0	0	0	0	0	0	0	0	0	0	0	0	58	0	0	0	0	0	0	0	0	0	0	34	40	0	111	0	0	0	0	0	0	41	0	0
ASV_519	0	0	0	0	0	0	0	0	0	0	0	0	0	0	0	0	0	0	0	0	0	0	0	0	0	0	0	0	0	0	0	0	0	0	0	0	0	0	0	0	0	7	0	0	0	0	0	0	0
ASV_520	0	0	0	0	0	0	0	0	0	0	0	0	0	0	0	0	27	72	20	0	0	0	0	15	187	258	104	0	0	17	0	0	80	0	86	179	134	128	44	0	0	0	0	0	0	0	0	0	0
ASV_521	0	0	0	0	0	0	0	0	0	0	0	0	0	0	0	0	0	0	0	0	0	0	0	0	0	0	0	0	0	0	0	0	0	0	0	0	0	0	0	0	0	0	0	168	73	0	0	0	0
ASV_522	0	0	0	0	0	0	0	0	0	0	0	0	0	0	0	58	119	141	46	14	0	34	7	42	0	0	0	171	125	84	54	6	29	0	265	143	0	4	6	0	0	0	0	0	0	0	0	0	0
ASV_523	0	0	0	0	0	0	0	0	0	0	0	0	0	0	0	0	0	17	0	0	0	0	0	20	76	188	69	13	0	0	0	0	12	0	0	0	19	0	24	33	0	0	0	0	0	0	48	0	0
ASV_524	278	147	50	100	0	0	78	0	0	148	100	53	93	274	26	0	0	0	0	0	0	0	0	0	0	0	0	0	0	0	0	0	0	0	0	0	0	0	0	0	0	0	0	0	0	0	0	0	0
ASV_525	0	0	0	0	0	0	0	0	0	0	0	0	0	0	0	0	0	0	0	0	0	13	0	0	31	36	26	0	0	11	0	0	0	0	0	0	0	0	0	39	0	0	0	0	0	0	0	0	0
ASV_526	20	17	0	0	0	0	0	146	0	27	0	24	0	5	0	0	22	72	0	0	0	9	0	10	103	139	109	0	0	15	0	0	10	0	68	16	147	199	114	28	0	0	0	0	0	0	0	0	0
ASV_527	0	0	0	0	0	0	0	0	0	0	0	0	0	0	0	0	0	0	0	0	0	0	0	0	0	0	0	0	0	0	0	0	0	0	0	0	0	0	0	0	0	0	0	341	0	0	0	0	0
ASV_528	0	0	0	0	0	0	0	0	0	0	0	0	0	0	0	324	3	0	11	603	346	0	0	0	0	0	0	0	16	5	0	11	0	0	17	0	0	0	0	0	0	0	0	0	0	0	0	0	0
ASV_529	12	172	0	114	225	0	109	0	0	42	293	0	113	256	0	0	0	0	0	0	0	0	0	0	0	0	0	0	0	0	0	0	0	0	0	0	0	0	0	0	0	0	0	0	0	0	0	0	0
ASV_530	0	0	0	0	0	0	0	0	0	0	0	0	0	0	0	0	0	0	0	0	0	0	0	0	0	0	0	0	0	0	0	0	0	0	0	0	0	0	0	0	0	0	0	0	0	0	0	0	0
ASV_531	0	0	0	0	319	0	976	0	36	0	0	0	0	0	0	0	0	0	0	0	0	0	0	0	0	0	0	0	0	0	0	0	0	0	0	0	0	0	0	0	0	0	0	0	0	0	0	0	0
ASV_532	342	82	231	31	0	432	0	0	163	0	0	0	0	0	0	0	0	0	0	0	0	0	0	0	0	0	0	0	0	0	0	0	0	0	0	0	0	0	0	0	0	0	0	0	0	0	0	0	0
ASV_533	0	0	0	0	0	0	0	0	0	0	0	0	0	0	0	0	42	51	30	0	27	0	0	0	295	91	188	0	0	38	0	0	13	0	64	166	102	97	119	0	0	0	0	0	0	0	0	0	0
ASV_534	0	0	0	0	0	0	0	0	0	0	0	25	0	0	6	23	21	135	21	0	0	0	0	28	244	105	229	19	0	26	0	0	0	0	72	151	81	50	85	0	0	0	0	0	0	0	0	0	0
ASV_535	0	0	0	0	0	0	0	0	0	0	0	0	0	0	0	0	0	0	12	0	10	0	14	0	93	102	91	0	0	34	0	0	70	0	169	339	108	136	137	0	0	0	0	0	0	0	0	0	0
ASV_536	0	0	0	0	0	0	0	0	0	0	0	0	0	0	0	0	0	0	0	0	0	0	0	0	0	0	0	0	0	0	0	0	0	0	268	0	0	0	0	0	0	0	0	0	0	0	0	0	0
ASV_537	0	0	0	0	0	0	0	0	0	0	0	0	0	0	0	0	0	0	0	0	0	0	0	0	0	108	0	0	0	0	0	0	0	0	21	0	18	18	26	37	0	0	0	0	11	0	438	0	0
ASV_538	0	0	0	0	0	0	0	0	0	0	0	0	0	0	0	0	0	24	0	0	0	0	0	6	0	110	0	0	0	15	0	0	9	0	86	0	201	366	9	89	0	0	0	0	0	0	17	0	0
ASV_539	0	0	0	0	0	0	0	0	0	0	0	0	0	0	0	0	0	0	0	0	0	0	0	0	0	16	0	0	0	0	0	0	0	0	12	0	47	58	46	121	0	0	0	0	0	0	97	0	0
ASV_540	0	0	0	0	0	0	0	0	0	0	0	2	0	0	0	0	0	110	6	0	0	0	16	0	71	52	63	0	0	9	51	0	51	0	127	160	47	83	120	28	0	0	0	0	0	0	0	0	0
ASV_541	0	0	269	0	0	517	0	175	313	0	0	0	0	33	0	0	0	0	0	0	0	0	0	0	0	0	0	0	0	0	0	0	0	0	0	0	0	0	0	0	0	0	0	0	0	0	0	0	0
ASV_542	28	0	0	0	0	0	0	0	0	113	0	74	194	146	215	0	20	67	9	0	0	0	0	0	0	38	0	0	0	5	0	4	0	0	37	10	84	103	6	17	0	0	0	0	0	0	18	0	0
ASV_543	0	0	0	0	0	0	0	0	0	0	0	0	0	0	0	0	0	0	0	0	0	0	0	0	0	13	0	0	0	0	0	83	0	0	0	0	49	55	57	0	0	0	0	0	0	0	76	0	0
ASV_544	0	0	0	0	0	0	0	0	0	0	0	0	0	0	0	0	0	0	0	0	0	0	0	0	0	0	0	0	0	0	0	0	0	0	0	0	0	0	0	233	0	0	0	0	0	0	124	0	0
ASV_545	0	0	0	0	0	0	0	0	0	0	0	0	0	0	0	0	0	0	0	0	0	0	0	0	0	0	0	0	0	0	0	0	0	0	0	0	0	0	0	0	0	0	234	0	0	0	0	0	0
ASV_546	0	0	0	0	0	0	0	0	0	0	0	0	0	0	0	0	0	0	0	0	0	0	0	0	0	0	0	0	0	0	0	0	0	0	0	18	0	0	0	4	0	0	0	0	0	0	16	0	0
ASV_547	0	0	0	0	0	0	0	0	0	0	0	0	0	0	0	0	0	0	0	0	0	0	0	0	0	0	0	0	0	0	0	0	0	0	0	0	0	0	0	0	133	0	0	85	0	0	0	22	0
ASV_548	0	0	0	0	0	0	0	0	0	0	0	0	0	0	0	0	0	0	0	0	0	0	0	0	0	0	0	0	0	0	0	0	0	0	0	0	0	0	0	0	0	209	0	0	487	0	0	0	0
ASV_549	0	0	0	0	5	0	0	26	0	79	0	48	83	48	57	0	0	0	0	0	0	0	0	0	0	41	43	0	0	16	0	0	4	0	0	0	59	149	148	0	0	0	0	0	0	0	68	0	0
ASV_550	0	0	0	0	0	0	0	0	0	0	0	0	0	0	0	0	0	0	0	0	0	0	0	0	0	0	0	0	0	0	0	0	0	0	0	0	0	0	0	14	0	0	0	0	0	0	16	0	0
ASV_551	0	0	0	0	0	0	0	0	0	0	0	0	0	0	0	0	0	53	0	0	0	0	0	10	143	52	105	0	0	7	26	0	16	0	39	49	85	48	20	14	0	0	0	0	0	0	33	0	0
ASV_552	0	0	0	0	0	0	0	0	0	0	0	0	0	0	0	0	0	0	0	0	0	0	0	0	0	0	0	0	0	0	0	0	0	0	0	0	0	0	0	0	0	10	0	0	79	24	0	0	0
ASV_553	0	0	0	0	0	0	0	0	0	0	0	0	0	0	0	0	0	0	0	0	0	0	0	0	0	0	0	0	0	0	0	0	0	0	0	0	0	0	0	0	5	97	6	0	10	0	0	9	19
ASV_554	0	0	0	0	0	0	0	0	0	0	0	0	0	0	0	0	0	0	0	0	0	0	0	0	0	0	0	0	0	0	0	0	0	0	0	0	0	0	0	0	0	0	0	0	0	0	179	0	0
ASV_555	0	0	0	0	0	0	0	0	0	0	0	0	0	0	0	0	0	0	0	0	0	0	0	70	176	435	252	0	0	26	0	0	0	0	39	200	0	0	69	0	0	0	0	0	0	0	0	0	0
ASV_556	0	0	0	0	0	0	0	0	0	0	0	0	0	0	0	0	0	0	0	0	0	0	0	0	0	0	0	0	0	0	0	0	0	0	0	0	0	0	0	0	0	0	0	0	0	0	0	0	0
ASV_557	0	0	0	0	0	0	0	0	0	0	0	0	0	0	0	0	0	19	0	0	0	7	0	9	20	86	15	0	0	0	0	0	13	0	0	0	31	34	0	120	0	19	0	0	0	0	62	0	0
ASV_558	0	0	0	0	0	0	0	0	0	0	0	0	0	0	0	0	8	17	0	0	0	0	0	0	35	15	33	0	3	0	0	0	0	0	0	28	14	21	0	62	0	0	0	0	0	0	50	0	0
ASV_559	0	0	0	0	0	0	0	0	0	0	0	0	0	0	0	0	0	0	0	0	0	0	0	0	0	0	0	0	0	0	0	0	0	0	0	0	0	0	0	0	0	0	0	0	0	0	97	0	0
ASV_560	62	143	294	37	0	56	12	125	31	0	32	99	25	26	21	0	0	0	0	0	0	0	253	0	0	0	0	0	0	0	0	0	14	12	0	0	0	0	9	0	0	0	0	0	0	0	0	0	0
ASV_561	0	0	0	0	0	0	0	0	0	0	0	0	0	0	0	0	0	73	0	0	0	0	0	0	0	49	0	0	0	0	0	0	0	0	131	0	224	146	0	371	0	0	0	0	0	0	0	0	0
ASV_562	0	0	0	0	0	0	0	0	0	73	21	50	31	59	54	4	7	34	0	0	0	0	0	16	46	252	65	0	0	8	0	0	0	0	19	43	98	172	161	0	0	0	0	0	0	0	0	0	0
ASV_563	0	0	0	0	0	0	0	0	0	83	34	76	74	85	46	0	10	30	2	0	0	0	0	14	78	70	124	0	0	9	0	0	23	0	81	108	78	91	40	0	0	0	0	0	0	0	0	0	0
ASV_564	0	0	0	0	0	0	0	0	0	0	0	0	0	0	0	0	0	0	0	0	0	0	0	0	0	0	0	0	0	0	0	0	0	0	0	0	0	0	0	61	0	0	0	0	0	0	87	0	0
ASV_565	0	0	0	0	0	0	0	24	0	0	0	0	0	97	0	10	38	157	12	0	0	0	0	0	68	92	50	0	0	23	0	0	82	0	161	87	108	92	34	0	0	0	0	0	0	0	0	0	0
ASV_566	0	0	0	0	0	0	0	0	0	0	0	0	0	0	0	0	0	0	0	0	0	0	0	0	0	0	0	0	0	0	0	0	0	0	0	0	0	0	0	0	161	0	63	0	0	0	0	0	47
ASV_567	0	117	219	0	236	133	64	0	0	0	167	0	0	162	130	0	0	0	0	0	0	0	0	0	0	0	0	0	0	0	0	0	0	0	0	0	0	0	0	0	0	0	0	0	0	0	0	0	0
ASV_568	0	0	0	0	0	0	0	0	0	0	0	0	0	0	0	0	0	0	0	0	0	0	0	0	0	0	0	0	0	0	0	0	0	0	0	0	0	0	0	0	0	41	0	0	0	0	0	0	0
ASV_569	0	0	0	0	0	0	0	0	0	0	12	0	0	0	19	0	0	13	0	0	0	0	0	3	0	35	0	0	0	0	0	0	0	0	30	4	30	44	20	50	0	0	0	0	0	0	47	0	0
ASV_570	0	0	0	0	0	0	0	0	0	0	0	0	0	0	0	10	18	76	0	0	0	0	0	15	61	56	56	0	0	13	0	0	0	0	87	87	117	98	60	98	0	0	0	0	0	0	0	0	0
ASV_571	262	399	41	0	0	0	0	518	0	0	0	0	0	0	0	0	0	0	0	0	0	0	0	0	0	0	0	0	0	0	0	0	0	0	0	0	0	0	0	0	0	0	0	0	0	0	0	0	0
ASV_572	0	0	0	0	0	0	0	0	0	0	0	0	0	0	0	0	0	11	0	0	0	12	0	0	25	0	18	0	0	0	0	0	0	0	18	81	0	0	12	60	0	0	0	0	0	0	47	0	0
ASV_573	0	0	0	0	0	0	0	0	0	0	0	0	0	0	0	0	0	33	0	0	0	0	0	0	0	0	24	0	0	0	0	0	0	0	39	0	62	41	41	87	0	0	0	0	0	0	145	0	0
ASV_574	0	0	0	0	0	0	0	0	0	0	0	0	0	0	0	0	0	0	0	0	0	0	0	0	0	0	0	0	0	0	0	0	0	0	0	0	0	0	0	0	0	0	0	0	12	107	0	0	0
ASV_575	0	0	0	0	0	0	0	0	0	0	25	0	0	0	0	0	0	15	10	0	0	6	0	0	44	130	33	0	0	7	0	0	32	0	71	54	87	58	165	0	0	0	0	0	0	0	0	0	0
ASV_576	0	0	0	0	0	0	0	0	0	0	0	0	0	0	0	0	0	0	0	0	0	0	0	0	0	0	0	0	0	0	0	0	0	0	0	0	0	0	0	0	0	0	0	0	0	0	0	0	0
ASV_577	0	0	0	0	0	0	0	0	0	0	0	0	0	0	0	0	0	0	0	0	0	0	0	0	0	0	0	0	0	0	0	0	0	0	0	0	0	0	0	0	0	0	0	0	0	0	0	0	0
ASV_578	164	102	181	0	0	0	0	0	0	152	0	486	0	123	0	0	0	0	0	0	0	0	0	0	0	0	0	0	0	0	0	0	0	0	0	0	0	0	0	0	0	0	0	0	0	0	0	0	0
ASV_579	0	0	0	0	0	0	0	0	0	0	0	0	0	0	0	40	145	135	78	11	0	44	0	19	0	4	4	121	49	75	3	3	28	0	278	148	2	5	10	0	0	0	0	0	0	0	0	0	0
ASV_580	44	0	0	271	0	0	279	0	0	283	62	0	183	77	0	0	0	0	0	0	0	0	0	0	0	0	0	0	0	0	0	0	0	0	0	0	0	0	0	0	0	0	0	0	0	0	0	0	0
ASV_581	0	0	0	0	0	0	0	0	0	0	0	0	0	0	0	0	0	0	0	0	0	0	0	0	0	0	4	0	0	5	0	0	0	0	0	15	0	5	19	23	0	0	0	0	0	0	0	0	0
ASV_582	0	0	0	0	0	0	0	0	0	0	0	0	0	0	0	0	0	0	0	0	0	0	0	0	0	0	0	0	0	0	0	0	0	0	0	0	0	0	0	120	0	0	0	0	0	0	0	0	0
ASV_583	0	0	0	0	0	0	0	0	0	0	0	0	0	0	0	0	0	0	0	0	0	0	0	0	0	0	0	0	0	0	0	0	0	0	0	0	0	0	0	10	0	0	0	0	0	0	9	0	0
ASV_584	0	0	0	0	0	0	0	0	0	0	0	0	0	0	0	0	0	15	7	0	0	0	0	0	0	0	0	0	0	0	0	0	0	0	0	0	13	15	29	17	0	0	0	0	0	0	24	0	0
ASV_585	0	0	0	0	0	0	0	0	0	0	0	0	0	0	0	0	0	0	0	0	0	0	0	0	0	39	0	0	0	0	0	0	0	0	0	0	0	0	0	101	0	13	0	0	0	0	211	0	0
ASV_586	207	139	93	142	0	30	88	18	14	108	95	53	78	83	30	0	0	0	0	0	0	0	0	0	0	0	0	0	0	0	0	0	0	0	0	0	0	0	0	0	0	0	0	0	0	0	0	0	0
ASV_587	0	0	0	0	0	0	0	0	0	0	0	0	0	0	0	0	0	0	0	0	0	0	0	0	0	0	0	0	0	0	0	0	0	0	0	0	0	0	0	30	0	0	0	0	0	0	0	0	0
ASV_588	0	0	0	0	0	0	0	0	0	0	0	0	0	0	0	0	0	0	0	0	0	0	0	0	0	0	0	0	0	0	0	0	0	0	0	0	0	0	0	0	0	0	0	0	0	0	0	0	0
ASV_589	0	15	9	0	0	0	0	0	0	0	0	0	0	0	0	0	0	0	0	0	0	0	0	0	0	14	0	0	0	0	0	0	0	0	0	0	0	50	0	71	0	0	0	0	0	0	76	0	0
ASV_590	0	0	0	0	0	0	0	0	0	0	0	0	0	0	0	0	0	0	0	0	0	0	0	0	0	0	0	0	0	0	0	0	0	0	727	84	0	0	0	0	0	0	0	0	0	0	0	0	0
ASV_591	0	0	0	0	0	0	0	0	0	0	0	0	0	0	0	0	0	0	0	0	0	0	0	0	0	0	0	0	0	0	0	0	0	0	0	0	0	0	0	0	0	54	0	0	56	49	0	0	0
ASV_592	0	0	0	0	0	0	0	0	0	0	0	0	0	0	0	0	0	0	0	0	0	0	0	0	0	0	0	0	0	0	0	0	0	0	0	0	0	0	0	37	0	0	0	0	0	0	0	0	0
ASV_593	0	0	0	0	0	0	0	0	0	0	0	0	0	0	0	0	0	0	0	0	0	0	0	0	0	0	0	0	0	0	0	0	0	0	0	0	0	0	0	0	0	0	140	0	0	0	0	0	0
ASV_594	0	0	0	0	0	0	0	0	0	0	0	0	0	0	0	0	0	0	0	0	0	0	0	0	0	0	0	0	0	0	0	0	0	0	0	0	0	0	0	0	0	0	0	0	0	0	0	0	0
ASV_595	0	0	0	0	0	0	0	0	0	0	0	0	0	0	0	0	0	0	0	0	0	0	0	7	317	0	603	0	0	12	0	4	26	0	30	164	0	0	0	0	0	0	0	0	0	0	0	0	0
ASV_596	0	0	0	0	0	0	0	0	0	0	0	0	0	0	0	0	0	5	0	0	0	0	0	0	0	0	0	0	0	0	0	0	0	0	0	0	6	0	0	149	0	0	0	0	0	0	0	0	0
ASV_597	0	0	0	0	0	0	0	0	0	0	0	0	0	0	0	0	0	0	0	0	0	0	0	0	0	0	0	0	0	0	0	0	0	0	0	0	0	0	0	69	0	0	0	0	0	0	26	0	0
ASV_598	0	0	0	0	0	0	0	0	0	0	0	0	0	0	0	0	0	0	0	0	0	0	0	0	0	0	0	0	0	0	0	0	0	0	0	0	0	0	0	4	0	0	0	0	0	0	31	0	0
ASV_599	0	0	0	0	0	0	0	0	0	0	0	0	0	0	0	0	14	16	0	0	0	0	0	14	78	347	69	0	0	0	0	0	44	0	78	33	174	190	81	0	0	0	0	0	0	0	0	0	0
ASV_600	0	0	0	0	0	0	0	0	0	0	0	0	0	0	0	0	10	78	0	5	0	0	0	0	30	0	0	0	0	0	0	0	25	0	255	82	118	158	0	0	0	0	0	0	0	0	246	0	0
ASV_601	0	0	0	0	0	0	0	0	0	0	0	0	0	0	0	0	0	0	0	0	0	0	0	0	0	28	0	0	0	0	0	0	0	0	0	0	0	0	0	120	0	0	0	0	0	0	7	0	0
ASV_602	0	0	0	0	0	0	0	0	0	0	0	0	0	0	0	0	0	0	0	0	0	0	0	0	0	0	0	0	0	0	0	0	0	0	0	0	0	0	0	0	0	51	0	0	31	0	0	0	0
ASV_603	38	0	0	0	0	0	0	0	0	0	0	0	0	0	0	0	0	0	0	0	0	0	0	0	0	0	0	0	0	0	0	0	0	0	0	0	0	0	0	17	0	0	0	0	0	0	0	0	0
ASV_604	0	0	0	0	0	0	0	0	0	0	0	0	0	0	0	0	39	0	0	0	0	0	0	0	67	56	68	0	0	0	0	0	0	0	80	61	84	68	74	183	0	0	0	0	0	0	0	0	0
ASV_605	0	0	0	0	0	0	0	0	0	0	0	0	0	0	0	0	0	0	0	0	0	0	0	0	0	10	0	0	0	0	0	0	0	0	0	0	16	0	0	30	0	0	0	0	0	0	0	0	0
ASV_606	0	0	0	0	0	0	0	8	0	0	0	0	0	0	0	0	0	30	0	0	0	0	0	11	79	117	153	0	0	14	0	4	29	0	33	73	159	330	105	0	0	0	0	0	0	0	0	0	0
ASV_607	0	0	0	0	0	0	0	0	0	0	10	1	0	0	0	0	0	0	0	0	0	0	0	5	0	34	0	0	0	0	0	0	0	0	36	0	34	43	38	24	0	0	0	0	0	0	60	0	0
ASV_608	18	22	0	0	0	0	0	0	0	28	42	34	59	20	0	0	0	58	0	0	0	0	0	9	31	95	42	0	0	4	0	0	7	0	123	26	0	0	26	40	0	0	0	0	0	0	39	0	0
ASV_609	0	0	0	0	0	0	0	0	0	0	0	0	0	0	0	0	0	0	0	0	0	0	0	0	0	0	0	0	0	0	0	0	0	0	0	0	0	0	0	0	0	10	0	0	0	0	35	0	0
ASV_610	0	0	0	379	0	0	390	0	0	362	0	0	0	0	0	0	0	0	0	0	0	0	0	0	0	0	0	0	0	0	0	0	0	0	0	0	0	0	0	0	0	0	0	0	0	0	0	0	0
ASV_611	0	0	0	0	0	0	0	0	0	0	0	0	0	0	0	0	0	0	0	0	0	0	0	0	0	0	0	0	0	0	0	0	0	0	20	0	0	0	0	40	0	0	0	0	0	12	0	0	4
ASV_612	0	0	0	0	0	0	0	0	0	0	0	0	0	0	0	6	30	70	0	0	0	0	0	46	46	577	51	14	33	0	0	0	46	0	39	0	100	63	0	0	0	0	0	0	0	0	0	0	0
ASV_613	0	0	0	0	0	0	0	0	0	0	0	0	0	0	0	21	47	64	101	0	0	0	0	0	0	0	0	137	151	0	451	35	105	0	0	0	0	0	0	0	0	0	0	0	0	0	0	0	0
ASV_614	0	0	0	0	0	0	0	0	0	30	0	19	28	0	48	0	0	56	0	0	0	0	0	10	97	129	213	0	0	13	0	0	0	0	13	29	69	157	69	15	0	0	0	0	0	0	21	0	0
ASV_615	0	0	0	0	0	0	0	0	0	0	0	0	0	0	0	0	0	0	0	0	0	0	0	0	0	0	0	0	0	0	0	0	0	0	0	0	0	0	0	0	0	77	0	0	0	0	0	227	0
ASV_616	0	0	0	0	0	0	0	0	0	0	0	0	0	0	0	38	22	34	0	0	0	0	0	0	0	112	40	26	13	46	0	0	0	0	35	101	46	80	94	0	0	0	0	0	0	0	0	0	0
ASV_617	0	0	0	0	0	0	0	0	0	0	0	0	0	0	0	217	179	62	387	93	59	0	0	0	0	0	0	0	0	61	0	38	0	0	0	0	0	0	0	0	0	0	0	0	0	0	0	0	0
ASV_618	0	0	0	0	0	0	0	90	0	0	0	0	0	0	0	0	0	36	10	0	0	0	0	13	29	199	73	0	0	0	0	0	28	0	40	46	136	279	109	0	0	0	0	0	0	0	0	0	0
ASV_619	230	96	181	24	0	352	0	30	121	0	0	0	0	0	0	0	4	0	0	0	0	0	0	0	0	0	0	0	0	0	0	0	0	0	0	0	0	0	0	0	0	0	0	0	0	0	0	0	0
ASV_620	0	0	0	0	0	0	0	0	0	0	0	0	0	0	0	0	0	7	0	0	0	0	0	0	0	0	0	0	0	0	0	0	0	0	0	0	0	0	0	15	0	7	0	0	0	4	14	0	0
ASV_621	0	0	0	0	0	0	0	0	0	0	0	0	0	0	0	0	0	3	0	0	0	0	0	0	0	0	0	0	0	0	0	0	0	0	0	0	0	0	0	15	0	0	0	0	0	0	91	0	0
ASV_622	0	0	0	0	1027	0	0	0	54	0	0	0	0	0	0	0	0	0	0	0	0	0	0	0	0	0	0	0	0	0	0	0	0	0	0	0	0	0	0	0	0	0	0	0	0	0	0	0	0
ASV_623	0	0	0	0	0	0	0	0	0	0	0	0	0	0	0	0	9	0	32	0	0	12	0	50	0	248	0	0	0	60	0	0	0	0	91	38	122	89	121	0	0	0	0	0	0	0	0	0	0
ASV_624	0	0	0	0	0	0	0	0	0	0	0	0	0	0	0	0	0	0	0	0	0	0	0	0	0	0	0	0	0	0	0	0	0	0	0	0	0	0	0	0	0	0	117	0	0	0	0	0	0
ASV_625	0	0	0	0	0	0	0	0	0	0	0	0	0	0	0	27	0	48	0	0	0	0	0	0	161	193	110	0	0	0	0	0	30	0	138	50	83	42	194	0	0	0	0	0	0	0	0	0	0
ASV_626	0	0	0	0	0	0	0	0	0	0	0	0	0	0	0	0	0	0	0	0	0	0	0	0	0	0	0	0	0	0	0	0	0	0	0	0	0	0	0	13	0	0	0	0	0	0	0	0	0
ASV_627	0	0	0	0	0	0	0	0	0	0	0	0	0	0	0	0	0	0	0	0	0	0	0	0	0	0	0	0	0	0	0	0	0	0	0	0	0	0	0	0	0	0	0	0	0	0	0	0	0
ASV_628	0	0	0	0	0	0	0	0	0	0	0	0	0	0	0	57	24	21	88	11	0	0	0	0	0	0	0	9	0	50	0	30	0	0	0	0	0	0	0	0	0	98	36	0	43	0	0	0	0
ASV_629	0	0	0	0	0	0	0	0	0	0	0	0	0	0	0	0	15	63	0	0	0	0	9	0	187	0	280	0	0	17	0	14	0	0	64	136	126	151	11	0	0	0	0	0	0	0	0	0	0
ASV_630	0	0	0	0	0	0	0	0	0	0	0	0	0	0	0	0	0	0	0	0	0	0	0	0	0	0	0	0	0	0	0	0	0	0	0	0	20	39	0	0	0	25	0	0	0	0	32	0	0
ASV_631	0	0	0	0	0	0	0	0	0	0	0	0	0	0	0	0	0	0	0	0	0	0	0	0	0	0	0	0	0	0	0	0	0	0	0	0	0	0	0	0	0	4	0	0	0	0	0	0	0
ASV_632	319	0	0	0	117	0	266	0	273	0	0	0	0	0	96	0	0	0	0	0	0	0	0	0	0	0	0	0	0	0	0	0	0	0	0	0	0	0	0	0	0	0	0	0	0	0	0	0	0
ASV_633	0	0	0	0	0	0	0	0	0	0	0	0	0	0	0	0	13	84	0	0	0	30	0	0	71	117	53	0	0	17	0	0	55	0	42	165	147	114	59	0	0	0	0	0	0	0	63	0	0
ASV_634	0	0	0	0	0	0	0	0	0	0	30	149	0	95	47	0	6	0	0	0	0	0	0	0	149	65	198	0	0	0	0	0	0	0	0	155	0	46	127	0	0	0	0	0	0	0	0	0	0
ASV_635	0	0	0	0	0	0	0	0	0	0	0	0	0	0	0	0	0	0	0	0	0	0	0	0	0	0	0	0	0	0	0	0	0	0	0	0	0	0	0	0	0	0	0	0	0	0	79	0	0
ASV_636	0	0	0	0	0	0	0	0	0	0	0	0	0	0	0	0	0	0	0	0	0	0	0	0	0	0	0	0	0	0	0	0	0	0	0	0	0	0	0	0	0	0	0	0	0	0	0	0	0
ASV_637	0	0	0	0	0	0	0	0	0	0	0	0	0	0	0	0	0	0	0	0	0	0	0	0	0	31	0	0	0	0	0	0	0	0	0	0	0	0	0	88	0	0	0	0	0	0	0	0	0
ASV_638	0	0	0	0	0	0	0	0	0	0	0	0	0	0	0	4	0	40	0	0	0	0	0	0	0	122	0	0	0	0	0	3	10	0	133	18	38	58	68	63	0	0	0	0	0	0	41	0	0
ASV_639	0	0	0	0	0	0	0	0	0	0	0	0	0	0	0	0	0	0	0	0	0	0	0	0	0	0	0	0	0	0	0	0	0	0	0	0	0	0	0	0	0	0	0	0	0	0	0	0	0
ASV_640	0	0	0	0	0	0	0	0	0	0	0	11	0	23	0	0	14	66	0	0	11	21	0	18	88	78	89	0	19	24	3	12	24	0	124	142	57	53	109	19	0	0	0	0	0	0	18	0	0
ASV_641	0	0	0	0	0	0	0	0	0	0	0	0	0	0	0	0	0	0	0	0	0	0	0	0	0	0	0	0	0	0	0	0	0	0	0	0	0	0	0	8	0	0	0	0	0	0	51	0	0
ASV_642	0	0	0	0	0	0	0	0	0	0	0	0	0	0	0	0	27	89	0	0	0	0	0	0	316	0	252	0	0	0	5	0	0	0	90	224	54	0	0	0	0	0	0	0	0	0	0	0	0
ASV_643	0	0	0	0	0	0	0	0	0	0	0	0	0	0	0	0	0	0	0	0	0	0	0	0	0	44	0	0	0	0	0	0	0	0	0	0	46	0	0	124	0	0	0	0	0	0	0	0	0
ASV_644	0	0	0	0	0	0	0	0	0	0	0	0	0	0	0	0	0	0	0	0	0	0	0	0	0	0	0	0	0	0	0	0	0	0	0	0	0	0	0	0	0	84	0	0	42	66	0	0	0
ASV_645	0	0	0	0	0	0	0	0	0	0	0	0	0	0	0	0	0	0	0	0	0	0	0	0	0	0	0	0	0	0	0	0	0	0	0	0	0	0	0	95	0	0	0	0	0	0	57	0	0
ASV_646	12	0	0	0	0	0	0	0	0	27	0	9	943	0	56	0	0	0	0	0	0	0	0	0	0	0	0	0	0	0	0	0	0	0	0	0	0	0	0	0	0	0	0	0	0	0	0	0	0
ASV_647	0	0	0	0	0	0	0	0	0	0	0	0	0	0	0	0	0	0	0	0	0	0	0	0	0	0	0	0	0	0	0	0	0	0	0	0	0	0	0	0	0	0	0	0	0	0	28	0	0
ASV_648	0	0	0	0	0	0	0	0	0	0	0	0	0	0	0	0	0	0	0	0	0	0	0	0	0	0	0	0	0	0	0	0	0	0	0	0	0	0	0	0	0	0	0	0	0	0	0	0	70
ASV_649	39	9	0	188	15	18	225	0	0	207	99	0	149	92	0	0	0	0	0	0	0	0	0	0	0	0	0	0	0	0	0	0	0	0	0	0	0	0	0	0	0	0	0	0	0	0	0	0	0
ASV_650	0	0	0	0	0	0	0	0	0	0	0	0	0	0	0	0	0	0	0	0	0	0	0	0	0	0	0	0	0	0	0	0	0	0	0	0	0	0	0	0	0	0	0	0	0	0	0	0	0
ASV_651	0	61	0	0	0	0	0	85	0	127	91	290	104	275	0	0	0	0	0	0	0	0	0	0	0	0	0	0	0	0	0	0	0	0	0	0	0	0	0	0	0	0	0	0	0	0	0	0	0
ASV_652	0	0	0	0	0	0	0	0	0	0	0	0	0	0	0	0	0	78	0	0	0	0	5	0	51	78	62	0	6	19	0	0	0	0	0	74	56	154	317	0	0	0	0	0	0	0	72	0	0
ASV_653	0	0	0	0	0	0	0	0	0	0	0	59	0	0	0	0	0	56	0	12	0	0	0	0	170	37	295	0	0	24	0	0	2	0	37	163	0	1	173	0	0	0	0	0	0	0	0	0	0
ASV_654	0	0	0	0	0	0	0	0	0	0	0	0	0	0	0	10	31	91	38	0	0	28	0	11	148	76	106	12	17	26	48	0	23	0	125	73	43	18	103	0	0	0	0	0	0	0	0	0	0
ASV_655	0	0	0	0	0	0	0	0	0	0	0	0	0	0	0	0	28	90	11	0	0	19	0	0	54	92	23	0	10	22	0	0	67	0	271	90	46	47	127	0	0	5	0	0	0	0	0	0	0
ASV_656	0	0	0	0	0	0	0	0	0	0	0	0	0	0	0	0	0	0	0	0	0	0	0	0	0	0	0	0	0	0	0	0	0	0	0	0	0	0	0	0	0	135	81	0	38	37	0	0	0
ASV_657	0	0	0	0	0	0	0	0	0	0	0	0	0	0	0	0	0	60	4	0	0	0	0	2	13	31	24	0	0	18	0	0	7	0	10	6	36	54	107	42	0	0	0	0	0	0	24	0	0
ASV_658	0	0	0	0	0	0	0	0	0	0	0	0	0	0	0	0	0	0	0	0	0	0	0	0	0	0	0	0	0	0	0	0	0	0	0	0	0	0	0	0	0	8	0	0	0	0	0	0	49
ASV_659	0	0	0	0	0	0	0	0	0	299	0	437	173	57	50	0	0	0	0	0	0	0	0	0	0	0	0	0	0	0	0	0	0	0	0	0	0	0	0	0	0	0	0	0	0	0	0	0	0
ASV_660	0	0	0	0	0	0	0	0	0	0	0	0	0	0	0	0	0	0	0	0	0	0	0	0	307	84	249	0	0	0	0	0	0	0	54	111	61	35	112	0	0	0	0	0	0	0	0	0	0
ASV_661	0	0	0	0	0	0	0	0	0	0	0	0	0	0	0	0	0	0	0	0	0	0	0	0	0	0	0	0	0	0	0	0	0	0	0	0	0	0	0	79	0	0	0	0	6	0	84	0	0
ASV_662	0	0	0	0	0	0	0	0	0	0	0	0	0	0	0	0	0	0	0	0	0	0	0	0	0	0	0	0	0	0	0	0	0	0	0	0	0	0	0	0	0	0	0	0	0	0	0	0	0
ASV_663	36	34	59	39	0	0	41	0	0	167	91	235	54	228	26	0	0	0	0	0	0	0	0	0	0	0	0	0	0	0	0	0	0	0	0	0	0	0	0	0	0	0	0	0	0	0	0	0	0
ASV_664	0	0	0	0	0	0	0	0	0	0	0	0	0	0	0	0	0	0	0	0	0	0	0	0	0	0	0	0	0	0	0	0	0	0	0	0	0	0	0	0	0	0	0	0	0	0	0	0	0
ASV_665	0	0	0	0	0	0	0	0	1006	0	0	0	0	0	0	0	0	0	0	0	0	0	0	0	0	0	0	0	0	0	0	0	0	0	0	0	0	0	0	0	0	0	0	0	0	0	0	0	0
ASV_666	0	0	0	0	0	0	0	0	0	0	0	0	0	0	0	0	41	47	0	0	0	0	0	21	175	108	114	0	0	0	0	0	0	0	147	114	84	84	70	0	0	0	0	0	0	0	0	0	0
ASV_667	0	0	0	0	0	0	0	0	0	0	0	0	0	0	0	0	0	0	0	0	0	0	0	0	0	0	0	0	0	0	0	0	0	0	0	0	15	9	0	28	0	0	0	0	0	0	10	0	0
ASV_668	0	0	0	0	0	0	0	0	0	0	0	0	0	0	0	0	0	0	0	0	0	0	0	0	0	0	0	0	0	0	0	0	0	0	0	0	0	0	0	78	0	0	0	0	0	0	126	0	0
ASV_669	0	0	0	0	0	0	0	0	0	0	0	0	26	0	0	0	19	91	0	0	0	0	0	0	0	134	0	0	0	0	0	0	11	0	38	64	162	198	162	23	0	0	0	0	0	0	21	0	0
ASV_670	0	0	0	0	0	0	0	0	0	0	0	0	0	0	0	0	0	0	0	0	0	0	0	0	0	0	0	0	0	0	0	0	0	0	0	0	0	0	0	97	0	0	0	0	0	0	44	0	0
ASV_671	0	0	0	120	31	0	62	0	0	132	211	0	157	283	0	0	0	0	0	0	0	0	0	0	0	0	0	0	0	0	0	0	0	0	0	0	0	0	0	0	0	0	0	0	0	0	0	0	0
ASV_672	0	0	0	0	0	0	0	0	0	0	0	0	0	0	0	0	21	42	0	0	0	0	0	0	42	60	45	0	0	0	0	0	0	0	87	0	160	270	174	0	0	0	0	0	0	0	0	0	0
ASV_673	322	18	151	34	0	339	14	4	105	0	0	0	0	0	8	0	0	0	0	0	0	0	0	0	0	0	0	0	0	0	0	0	0	0	0	0	0	0	0	0	0	0	0	0	0	0	0	0	0
ASV_674	0	0	0	0	0	0	0	0	0	0	0	0	0	0	0	0	0	0	0	0	0	0	0	0	0	0	0	0	0	0	0	0	0	0	0	0	0	0	0	0	0	0	267	0	0	0	0	0	0
ASV_675	0	0	0	0	0	0	0	0	0	0	0	0	0	0	0	0	0	0	0	0	0	0	0	0	0	0	0	0	0	0	0	0	0	0	0	0	0	0	0	98	0	0	0	0	0	0	0	0	0
ASV_676	0	0	0	0	0	0	0	0	0	0	0	0	0	0	0	0	0	0	0	0	0	0	0	0	0	0	0	0	0	0	0	0	0	0	0	0	0	0	0	47	0	0	0	0	0	0	90	0	0
ASV_677	0	0	0	0	0	0	0	0	0	0	0	0	0	0	0	0	0	0	0	0	0	0	0	0	0	15	0	0	0	0	0	0	0	0	0	0	14	21	0	0	0	0	0	0	0	0	0	0	0
ASV_678	0	0	0	0	0	0	0	0	0	0	0	0	0	0	0	0	0	0	0	0	0	0	0	0	0	0	0	0	0	0	0	0	0	0	0	0	15	0	9	0	0	30	0	0	0	0	0	0	0
ASV_679	0	0	0	0	0	0	0	0	0	0	0	0	0	0	0	0	0	12	0	0	0	0	0	0	18	55	17	0	0	0	0	0	0	0	12	22	0	22	28	45	0	0	0	0	0	0	26	0	0
ASV_680	0	0	0	0	0	0	0	0	0	0	0	0	0	0	0	0	0	0	0	0	0	0	0	0	0	52	2	0	0	0	0	0	0	0	0	0	0	0	0	0	0	0	0	0	0	0	32	0	0
ASV_681	5	0	0	0	0	0	0	0	0	10	0	44	122	0	800	0	0	0	0	0	0	0	0	0	0	0	0	0	0	0	0	0	0	0	0	0	0	0	0	0	0	0	0	0	0	0	0	0	0
ASV_682	0	0	0	0	0	0	0	0	0	0	0	0	0	0	0	0	0	71	0	0	0	6	0	48	142	235	150	0	6	0	0	0	0	0	0	60	50	35	100	0	0	0	0	0	0	0	0	0	0
ASV_683	0	0	0	0	0	0	0	25	0	24	150	58	36	408	21	0	3	30	0	0	0	6	0	0	18	17	12	5	0	4	0	0	8	0	36	37	6	24	41	0	0	3	0	0	0	0	0	0	0
ASV_684	0	0	0	0	0	0	0	0	0	0	0	0	0	0	0	0	0	0	0	0	0	0	0	0	0	0	0	0	0	0	0	0	4	0	0	6	55	54	25	0	2	0	0	0	0	0	129	0	0
ASV_685	0	0	0	0	0	0	0	0	0	0	0	0	0	0	0	0	54	68	0	0	0	0	0	0	90	202	57	0	0	0	0	0	0	0	0	48	96	0	140	0	0	0	0	0	0	0	0	0	0
ASV_686	0	0	0	0	0	0	0	0	0	0	0	0	0	0	0	0	0	0	8	0	0	0	0	0	0	21	0	0	0	0	0	0	0	0	0	0	53	87	8	19	0	0	0	0	0	0	38	0	0
ASV_687	0	0	0	0	0	0	0	0	0	0	0	0	0	0	0	0	0	0	0	0	0	0	0	0	0	0	0	0	0	0	0	0	0	0	0	0	0	0	0	0	0	0	247	0	0	0	0	0	0
ASV_688	0	0	0	0	0	0	0	0	0	0	0	0	0	0	0	0	0	0	0	0	0	0	0	0	0	0	0	0	0	0	0	0	0	0	0	0	0	0	0	0	0	0	0	0	0	0	0	0	0
ASV_689	169	104	127	90	0	135	30	0	68	24	0	42	26	17	51	0	0	0	17	0	0	15	19	29	0	0	0	0	0	0	0	0	0	0	0	0	0	0	0	0	0	0	0	0	0	0	0	0	0
ASV_690	0	0	0	0	0	0	0	0	0	0	0	0	0	0	0	0	0	29	4	0	0	0	0	2	24	52	14	0	0	0	0	0	0	0	25	6	12	13	7	38	0	0	0	0	0	0	14	0	0
ASV_691	0	0	0	0	0	0	0	0	0	0	0	0	0	0	0	20	0	182	0	0	0	0	0	0	63	186	40	7	7	0	0	0	0	0	68	28	103	76	90	0	0	0	0	0	0	0	0	0	0
ASV_692	0	0	0	0	0	0	0	0	0	0	0	0	0	0	0	37	89	66	22	0	0	29	0	22	0	0	0	176	107	63	22	5	39	0	196	88	0	0	0	0	0	0	0	0	0	0	0	0	0
ASV_693	0	0	0	0	0	0	0	0	0	0	0	0	0	0	0	0	0	0	0	0	0	0	0	0	0	0	0	0	0	0	0	0	0	0	0	0	0	0	0	11	0	0	0	0	0	0	29	0	0
ASV_694	0	0	0	0	0	0	0	0	0	0	0	0	0	0	0	0	0	0	0	0	0	0	0	0	0	0	0	0	0	0	0	0	0	0	0	0	0	0	0	0	0	0	0	0	0	0	0	118	0
ASV_695	0	0	0	0	0	0	0	0	0	0	0	46	20	0	11	32	69	47	87	0	0	0	0	29	62	34	60	41	25	42	0	6	45	0	120	118	0	0	65	0	0	0	0	0	0	0	0	0	0
ASV_696	0	0	0	0	0	0	0	0	0	0	0	0	0	0	0	0	0	0	0	0	0	0	0	0	0	3	0	0	0	0	0	0	0	0	0	0	0	0	0	368	0	5	0	0	0	0	123	0	0
ASV_697	0	0	0	0	0	0	0	0	0	0	0	0	0	0	0	0	0	0	0	0	0	0	0	0	0	0	0	0	0	0	0	0	0	0	0	0	0	0	0	0	0	0	0	0	0	0	0	0	0
ASV_698	0	0	0	0	0	0	0	0	0	0	0	0	0	0	0	0	0	0	0	0	0	0	0	0	0	0	0	0	0	0	0	0	0	0	0	0	0	0	0	0	0	0	0	0	0	0	0	0	0
ASV_699	0	0	0	0	0	0	0	0	0	0	0	0	0	0	0	0	0	0	0	0	0	0	0	0	0	0	0	0	0	0	0	0	0	0	0	0	0	0	0	0	0	0	0	0	0	0	0	0	0
ASV_700	0	0	0	0	956	0	0	0	0	0	0	0	0	0	0	0	0	0	0	0	0	0	0	0	0	0	0	0	0	0	0	0	0	0	0	0	0	0	0	0	0	0	0	0	0	0	0	0	0
ASV_701	0	0	0	0	0	0	0	0	0	0	0	0	0	0	0	0	0	0	0	0	0	0	0	0	0	0	0	0	0	0	0	0	0	0	0	0	0	0	0	22	0	0	0	0	0	0	0	0	0
ASV_702	0	0	0	0	0	0	0	0	0	0	0	0	0	0	0	0	0	0	0	0	0	0	0	0	0	0	0	0	0	0	0	0	0	0	0	0	0	0	0	14	0	0	0	0	0	0	0	0	0
ASV_703	0	0	0	0	0	0	0	0	0	0	0	0	0	0	0	0	0	0	0	0	0	0	0	0	0	0	0	0	0	0	0	0	0	0	0	0	0	0	0	0	0	0	0	0	0	0	12	0	0
ASV_704	0	0	0	0	0	0	0	0	0	0	0	0	0	0	0	8	0	0	0	0	0	0	0	0	199	17	217	0	0	0	0	0	31	0	0	75	15	0	0	55	0	0	0	0	0	0	0	0	0
ASV_705	0	0	0	0	0	0	0	0	0	0	0	0	0	0	0	0	0	0	0	0	0	0	0	0	0	0	0	0	0	0	0	0	0	0	0	0	14	42	0	0	0	0	0	0	0	0	53	0	0
ASV_706	0	0	33	0	12	0	0	18	21	66	122	42	88	0	95	0	0	0	0	0	0	0	0	0	8	0	23	0	0	0	0	0	0	0	0	12	0	0	0	0	0	0	0	0	0	0	35	0	0
ASV_707	0	0	0	0	0	0	0	0	0	0	0	0	0	0	0	0	0	19	0	0	0	0	0	0	0	20	0	0	0	0	0	0	0	0	0	0	10	8	0	49	0	0	0	0	0	0	25	0	0
ASV_708	0	0	0	0	0	0	0	0	0	0	0	0	0	0	0	0	0	0	0	6	0	19	8	12	42	164	79	0	0	0	0	6	0	0	39	57	87	172	259	0	0	0	0	0	0	0	0	0	0
ASV_709	0	0	0	0	0	0	0	0	0	0	0	181	0	0	0	0	0	0	68	0	0	209	88	364	0	0	0	0	0	0	0	0	0	0	39	0	0	0	0	0	0	0	0	0	0	0	0	0	0
ASV_710	0	0	0	0	0	0	0	0	0	0	35	28	0	0	0	0	0	32	0	0	0	0	0	0	32	31	38	0	0	0	0	0	0	0	5	0	23	36	27	0	0	0	0	0	0	0	8	0	0
ASV_711	0	0	0	0	0	0	0	0	0	0	0	0	0	0	0	32	31	67	437	36	36	6	3	11	0	0	0	43	36	23	0	3	6	0	155	9	4	5	4	0	0	0	0	0	0	0	0	0	0
ASV_712	0	0	0	0	0	0	0	0	0	0	0	0	0	0	0	0	0	0	0	0	0	0	0	0	0	0	0	0	0	0	0	0	0	0	0	0	0	0	0	0	0	0	0	0	0	0	0	0	0
ASV_713	0	0	0	0	0	0	0	0	0	0	0	0	0	0	0	0	0	0	0	0	0	0	0	0	0	0	0	0	0	0	0	0	0	0	0	0	0	0	0	0	0	0	0	0	0	0	0	0	0
ASV_714	0	0	0	0	0	0	0	0	0	0	0	0	0	0	0	0	0	0	0	0	0	0	0	0	0	0	0	0	0	0	0	0	0	0	0	0	0	0	0	0	0	0	0	0	0	0	0	0	0
ASV_715	0	0	0	0	0	0	0	0	0	0	0	0	0	0	0	0	0	0	0	0	0	0	0	0	0	0	0	0	0	0	0	0	0	0	0	0	0	0	0	45	0	0	0	0	3	0	87	0	0
ASV_716	0	0	0	0	0	0	0	0	0	0	0	0	0	0	0	0	0	0	0	0	0	0	0	0	0	0	0	0	0	0	0	0	0	0	0	0	0	0	0	0	0	0	0	65	0	0	0	0	82
ASV_717	38	176	0	0	0	0	0	313	0	0	8	0	0	0	0	0	0	56	0	0	0	0	0	7	9	56	12	0	0	0	0	0	0	0	6	6	28	36	51	0	0	0	0	0	0	0	0	0	0
ASV_718	0	0	0	0	0	0	0	0	0	0	0	0	0	0	0	0	0	31	28	0	0	0	0	45	0	624	0	0	0	23	0	2	0	0	77	70	0	0	34	0	0	0	0	0	0	0	0	0	0
ASV_719	0	0	0	0	0	0	0	0	0	0	0	0	0	0	0	0	0	0	0	0	6	0	0	0	0	20	0	0	0	12	0	0	27	0	159	38	233	375	63	0	0	0	0	0	0	0	0	0	0
ASV_720	0	0	0	0	0	0	0	0	0	0	0	0	0	0	0	0	0	0	0	0	0	0	0	0	32	34	0	0	0	0	0	0	0	0	0	0	11	8	0	64	0	0	0	0	0	0	47	0	0
ASV_721	0	0	0	0	0	0	0	0	0	0	0	0	0	0	0	0	0	0	0	0	0	0	0	0	0	0	0	0	0	0	0	0	0	0	0	0	0	0	0	14	0	0	0	0	0	0	0	0	0
ASV_722	0	104	0	0	0	0	0	563	0	0	0	0	0	0	0	0	0	0	0	0	0	0	0	0	0	0	0	0	0	0	0	0	0	0	0	0	0	0	0	0	0	0	0	0	0	0	0	0	0
ASV_723	0	0	0	0	0	0	0	0	0	0	0	0	0	0	0	0	0	0	0	0	0	0	0	0	0	0	0	0	0	0	0	0	0	0	0	0	0	0	0	63	0	0	0	0	0	10	25	0	0
ASV_724	25	55	377	0	14	271	0	50	139	0	0	0	0	0	0	0	0	0	0	0	0	0	0	0	0	0	0	0	0	0	0	0	0	0	0	0	0	0	0	0	0	0	0	0	0	0	0	0	0
ASV_725	86	0	0	148	36	0	148	0	0	156	79	0	221	55	0	0	0	0	0	0	0	0	0	0	0	0	0	0	0	0	0	0	0	0	0	0	0	0	0	0	0	0	0	0	0	0	0	0	0
ASV_726	0	0	0	0	0	0	0	0	0	0	0	0	0	0	0	0	0	0	0	0	0	0	0	0	0	0	0	0	0	0	0	0	0	0	0	0	0	0	0	0	0	191	0	0	86	0	0	0	0
ASV_727	0	47	53	38	37	47	18	150	38	34	95	0	37	120	65	0	0	16	0	0	0	0	0	0	0	0	0	0	0	0	0	0	0	0	0	0	0	0	0	14	0	0	0	0	0	0	5	0	0
ASV_728	0	72	162	0	0	228	0	289	168	0	0	0	0	0	0	0	0	0	0	0	0	0	0	0	0	0	0	0	0	0	0	0	0	0	0	0	0	0	0	0	0	0	0	0	0	0	0	0	0
ASV_729	0	0	0	137	58	0	254	0	0	94	104	0	174	95	0	0	0	0	0	0	0	0	0	0	0	0	0	0	0	0	0	0	0	0	0	0	0	0	0	0	0	0	0	0	0	0	0	0	0
ASV_730	0	0	0	0	0	0	0	0	0	0	0	0	0	0	0	0	0	0	0	0	0	0	0	0	0	0	0	0	0	0	0	0	0	0	0	0	0	0	0	104	0	0	0	0	0	0	91	0	0
ASV_731	18	0	0	0	0	0	0	0	0	46	0	169	36	0	39	0	4	37	0	0	0	0	0	7	202	75	127	0	0	14	4	0	0	0	0	53	21	22	38	0	0	0	0	0	0	0	0	0	0
ASV_732	0	0	0	0	0	0	0	0	0	0	0	0	0	0	0	0	0	0	0	0	0	0	0	0	0	0	0	0	0	0	0	0	0	0	0	0	0	0	0	0	0	13	0	0	0	0	0	0	0
ASV_733	0	0	0	0	0	0	0	0	0	0	0	0	0	0	0	0	0	7	0	0	0	0	0	0	0	5	0	0	0	0	0	0	0	0	0	0	0	0	0	17	0	0	0	0	0	0	5	0	0
ASV_734	113	0	0	0	0	0	0	0	0	261	0	393	99	44	0	0	0	0	0	0	0	0	0	0	0	0	0	0	0	0	0	0	0	0	0	0	0	0	0	0	0	0	0	0	0	0	0	0	0
ASV_735	0	0	0	0	0	0	0	0	0	0	0	0	0	0	0	0	0	0	0	0	0	0	0	0	0	0	0	0	0	0	0	0	0	0	0	0	0	0	0	0	0	0	0	0	0	0	0	0	0
ASV_736	0	0	0	0	0	0	0	0	0	0	0	0	0	0	0	0	0	39	0	0	0	0	0	0	184	13	166	0	0	18	0	0	49	0	42	194	98	61	39	0	0	0	0	0	0	0	0	0	0
ASV_737	0	0	0	0	0	0	0	0	0	0	0	0	0	0	0	0	0	0	0	0	0	0	0	0	0	0	0	0	0	0	0	0	0	0	0	0	0	0	0	25	0	0	0	0	0	0	24	0	0
ASV_738	0	0	0	0	0	0	0	0	0	0	0	0	0	0	0	0	0	0	0	0	0	0	0	0	0	0	0	0	0	0	0	0	0	0	0	0	0	0	0	0	0	11	0	0	509	0	0	0	0
ASV_739	0	0	0	0	0	0	0	0	0	0	59	21	0	57	42	0	12	6	0	0	0	0	0	0	27	31	29	0	0	17	21	0	15	0	22	60	47	68	76	0	0	0	0	0	0	0	0	0	0
ASV_740	0	0	0	0	0	0	0	0	0	0	0	0	0	0	0	0	0	0	0	0	0	0	0	0	0	0	0	0	0	0	0	0	0	0	0	0	0	0	0	4	0	2	0	0	0	0	78	0	0
ASV_741	0	0	0	0	0	0	0	0	0	0	0	0	0	0	0	0	0	0	0	0	0	0	0	0	0	0	0	0	0	0	0	0	0	0	0	0	0	0	0	0	0	0	0	0	0	0	20	0	0
ASV_742	0	248	90	0	41	64	0	439	0	0	0	0	0	11	0	0	0	0	0	0	0	0	0	0	0	0	0	0	0	0	0	0	0	0	0	0	0	0	0	0	0	0	0	0	0	0	0	0	0
ASV_743	0	24	0	0	0	0	0	0	0	0	0	28	0	0	0	0	0	38	0	0	0	0	0	20	76	261	67	0	0	0	0	0	8	0	33	89	41	49	157	0	0	0	0	0	0	0	0	0	0
ASV_744	49	0	157	0	0	54	0	0	0	0	0	0	0	0	0	0	0	0	0	0	0	0	168	0	0	0	0	0	0	0	0	0	0	0	0	0	0	0	0	0	320	0	0	30	0	0	0	0	0
ASV_745	0	0	0	0	0	0	0	0	0	0	0	0	0	0	0	0	169	401	0	0	0	103	0	0	0	0	0	55	0	0	0	0	108	0	0	50	0	0	0	0	0	0	0	0	0	0	0	0	0
ASV_746	0	0	0	0	0	0	0	0	0	0	0	0	0	0	0	0	0	0	0	0	0	8	0	17	123	40	195	0	0	0	0	0	0	0	31	77	158	195	30	0	0	0	0	0	0	0	0	0	0
ASV_747	0	0	0	0	0	0	0	0	0	0	0	0	0	0	0	0	0	15	0	0	0	0	0	0	0	15	1	0	0	0	0	0	0	0	0	0	8	9	24	14	0	0	0	0	0	0	3	0	0
ASV_748	41	0	78	0	0	19	0	85	13	111	128	18	175	22	194	0	0	0	0	0	0	0	0	0	0	0	0	0	0	0	0	0	0	0	0	0	0	0	0	0	0	0	0	0	0	0	0	0	0
ASV_749	0	0	0	0	0	0	0	0	0	0	0	0	0	0	0	0	0	0	0	0	0	0	0	0	0	2	0	0	0	0	0	0	0	0	0	0	0	2	2	27	0	0	0	0	0	0	20	0	0
ASV_750	0	0	0	0	0	0	0	0	0	0	0	0	0	0	0	0	0	0	0	0	0	0	0	0	0	0	0	0	0	0	0	0	0	0	0	0	0	0	0	0	0	0	0	0	0	0	0	0	0
ASV_751	0	0	0	0	0	0	0	0	0	0	0	0	0	0	0	0	0	0	0	0	0	0	0	0	0	0	0	0	0	0	0	0	0	0	0	0	0	0	0	20	0	0	0	0	0	0	0	0	0
ASV_752	0	0	0	0	0	0	0	0	0	0	0	0	2	0	0	0	0	26	0	0	0	4	0	0	8	74	0	0	5	11	0	0	0	0	179	64	28	32	42	63	0	0	0	0	0	0	0	0	0
ASV_753	0	0	0	0	0	0	0	0	0	0	0	0	0	0	0	0	0	9	0	0	0	0	0	0	0	0	0	0	0	0	0	0	0	0	0	0	5	21	0	54	0	0	0	0	0	0	58	0	0
ASV_754	0	0	0	0	0	0	0	0	0	0	0	0	0	0	0	0	0	0	0	0	0	0	0	0	0	0	0	0	0	0	0	0	0	0	0	0	0	0	0	21	0	0	0	0	0	0	12	0	0
ASV_755	0	0	0	0	0	0	0	0	0	0	0	0	0	0	0	0	0	0	0	0	0	0	0	0	0	0	0	0	0	0	0	0	0	0	0	0	0	0	0	0	0	0	0	0	0	0	0	0	0
ASV_756	0	0	0	0	0	0	0	0	0	0	0	0	0	0	0	0	8	6	0	0	0	9	0	0	25	110	34	0	0	0	0	0	13	0	37	16	52	35	86	34	0	0	0	0	0	0	24	0	0
ASV_757	0	0	0	0	0	0	0	0	0	0	0	0	0	0	0	0	0	46	0	0	0	0	0	0	0	0	0	0	0	0	13	0	40	0	246	23	285	201	20	0	0	0	0	0	0	0	0	0	0
ASV_758	0	0	0	0	0	0	0	0	0	0	0	0	0	0	0	0	0	0	0	0	0	0	0	0	0	0	0	0	0	0	0	0	0	0	0	0	0	0	0	0	0	0	0	0	0	0	0	0	0
ASV_759	0	0	0	0	0	0	0	0	0	0	0	0	0	0	0	0	11	0	0	0	0	0	0	0	94	135	54	0	0	16	0	0	0	0	0	33	0	0	45	0	0	0	0	0	0	0	0	0	0
ASV_760	0	0	0	0	0	0	0	0	0	0	0	0	0	0	0	0	20	27	0	0	0	0	0	0	0	170	0	0	0	0	0	0	0	0	0	0	60	106	209	27	0	0	0	0	0	0	0	0	0
ASV_761	0	0	0	0	0	0	0	0	0	0	0	0	0	0	0	6	0	0	0	0	0	0	0	6	42	113	90	0	0	8	0	3	0	0	60	56	121	224	140	0	0	0	0	0	0	0	0	0	0
ASV_762	0	0	0	0	0	0	0	0	0	0	0	0	0	0	0	0	0	52	0	0	0	0	0	0	0	64	0	0	0	14	24	0	0	0	95	23	94	51	77	42	0	0	0	0	0	0	25	0	0
ASV_763	0	0	0	0	0	0	0	0	0	0	0	0	0	0	0	0	0	0	0	0	0	0	8	0	110	0	173	0	0	0	0	0	0	0	32	102	71	92	35	0	0	0	0	0	0	0	29	0	0
ASV_764	0	0	0	0	0	0	0	0	0	0	0	0	0	0	0	0	0	0	0	0	0	0	0	0	0	0	0	0	0	0	0	0	0	0	0	0	0	0	0	0	0	0	0	0	14	0	91	0	0
ASV_765	0	0	0	0	0	0	0	0	0	0	0	0	0	0	0	0	0	0	0	0	0	0	0	0	0	0	0	0	0	0	0	0	0	0	0	0	0	0	0	125	0	0	0	0	0	0	35	0	0
ASV_766	0	0	0	0	0	0	0	0	0	0	0	0	0	0	0	0	0	0	0	0	0	0	0	0	0	0	0	0	0	0	0	0	0	0	0	0	0	0	0	0	0	4	0	0	0	0	0	0	0
ASV_767	0	0	0	0	0	0	0	0	0	0	0	0	0	0	0	0	0	0	0	0	0	0	0	0	0	0	0	0	0	0	0	0	0	0	0	0	0	0	0	0	0	0	0	0	0	0	80	0	0
ASV_768	0	0	244	0	0	66	0	0	31	0	0	0	0	0	0	0	90	88	16	0	0	19	0	0	0	0	0	19	13	0	0	0	0	0	0	273	0	0	0	0	0	0	0	0	0	0	0	0	0
ASV_769	0	0	0	0	0	0	0	0	0	0	0	0	0	0	0	0	0	0	0	0	0	0	0	0	0	0	0	0	7	0	0	0	0	0	0	0	0	0	0	0	0	0	0	0	0	0	0	0	0
ASV_770	0	0	0	0	0	0	0	0	0	0	0	0	0	0	0	0	0	0	0	0	0	0	0	0	0	0	0	0	0	0	0	0	0	0	0	0	0	0	0	43	0	2	0	0	0	0	75	0	0
ASV_771	0	0	0	0	0	0	0	0	0	0	0	0	0	0	0	63	0	0	19	26	0	0	0	0	0	0	0	0	0	55	0	47	0	0	0	0	0	0	0	0	0	0	0	0	58	87	0	0	0
ASV_772	0	0	0	0	0	0	0	0	0	0	0	0	0	0	0	16	10	24	0	9	0	11	0	3	0	0	0	20	12	186	7	407	23	0	80	18	3	8	14	0	0	0	0	0	0	0	0	0	0
ASV_773	0	0	0	0	0	0	0	0	0	0	0	0	0	0	0	0	0	0	0	0	0	0	0	0	0	0	0	0	0	0	0	0	16	0	0	0	51	73	0	0	0	0	0	0	0	0	28	0	0
ASV_774	0	0	0	0	0	0	0	0	0	0	0	0	0	0	0	0	0	0	0	0	0	0	0	0	0	0	0	0	0	0	0	0	0	0	0	0	0	0	0	0	0	0	0	143	0	0	0	0	0
ASV_775	0	0	0	0	0	0	0	0	0	0	0	0	0	0	0	0	0	0	0	0	0	0	0	0	0	0	0	0	0	0	0	0	0	0	0	0	0	0	0	0	0	0	0	30	116	0	0	0	24
ASV_776	13	40	0	0	0	0	0	0	0	39	31	51	135	31	58	7	15	30	0	0	0	0	0	0	14	21	17	3	0	6	9	0	0	0	38	0	6	34	44	18	0	3	0	0	0	0	0	0	0
ASV_777	0	0	0	0	0	0	0	0	0	0	0	0	0	0	0	0	0	0	0	0	0	0	0	0	0	0	0	0	0	0	0	0	0	0	0	0	0	0	0	32	0	0	0	0	0	0	0	0	0
ASV_778	0	0	0	0	0	0	0	0	0	0	0	0	0	0	0	0	0	0	6	0	0	0	0	12	0	59	0	0	0	0	0	0	10	0	63	28	112	158	223	7	0	0	0	0	0	0	18	0	0
ASV_779	0	0	0	0	0	0	0	0	0	0	0	0	0	0	0	0	0	0	0	0	0	0	0	0	0	0	0	0	0	0	0	0	0	0	10	0	0	0	0	0	0	0	0	0	0	0	0	0	0
ASV_780	0	0	0	0	0	0	0	0	0	0	0	0	0	0	0	0	0	0	0	0	0	0	0	0	0	0	0	0	0	0	0	0	2	0	0	0	12	9	0	96	0	0	0	0	0	0	15	0	0
ASV_781	0	0	0	0	0	0	0	0	0	0	0	0	0	0	0	0	0	0	0	0	0	0	0	0	0	0	0	0	0	0	0	0	0	0	0	0	0	0	0	0	0	0	0	0	0	0	12	0	0
ASV_782	0	0	0	0	0	546	0	0	295	0	0	0	0	0	0	0	0	0	0	0	0	0	0	0	0	0	0	0	0	0	0	0	0	0	0	0	0	0	0	0	0	0	0	0	0	0	0	0	0
ASV_783	0	0	0	0	0	0	0	0	0	0	0	0	0	0	0	0	0	0	0	0	0	0	0	0	0	0	0	0	0	0	0	0	0	0	0	0	0	0	0	0	0	0	0	0	0	0	0	0	0
ASV_784	0	0	0	0	0	0	0	0	0	0	0	0	0	0	0	0	0	0	0	0	0	0	0	0	0	0	0	0	0	0	0	0	0	0	0	0	0	0	0	0	0	0	0	0	0	0	0	0	0
ASV_785	0	107	0	126	59	0	77	0	0	73	123	0	96	142	34	0	0	0	0	0	0	0	0	0	0	0	0	0	0	0	0	0	0	0	0	0	0	0	0	0	0	0	0	0	0	0	0	0	0
ASV_786	0	0	0	0	0	0	0	0	831	0	0	0	0	0	0	0	0	0	0	0	0	0	0	0	0	0	0	0	0	0	0	0	0	0	0	0	0	0	0	0	0	0	0	0	0	0	0	0	0
ASV_787	0	375	0	0	0	18	0	436	0	0	0	0	0	0	0	0	0	0	0	0	0	0	0	0	0	0	0	0	0	0	0	0	0	0	0	0	0	0	0	0	0	0	0	0	0	0	0	0	0
ASV_788	0	0	0	0	0	0	0	0	0	0	0	0	0	0	0	0	203	136	278	0	40	55	0	116	0	0	0	0	0	0	0	0	0	0	0	0	0	0	0	0	0	0	0	0	0	0	0	0	0
ASV_789	0	0	0	0	0	0	0	0	0	0	0	0	0	0	0	0	0	19	0	0	0	0	0	0	0	0	0	0	0	0	0	0	0	0	0	0	11	18	0	232	0	0	0	0	0	0	78	0	0
ASV_790	0	0	0	0	0	0	0	0	0	0	0	0	0	0	0	0	9	78	0	0	0	0	0	0	41	0	33	0	0	5	0	0	0	0	16	24	48	22	66	0	0	0	0	0	11	0	194	0	0
ASV_791	0	0	0	0	0	0	0	0	0	0	0	0	0	0	0	0	0	0	0	0	0	0	0	0	0	0	0	0	0	0	0	0	0	0	32	0	0	0	18	40	0	6	0	0	0	0	36	0	0
ASV_792	0	0	0	0	0	0	0	0	0	0	0	0	0	0	0	0	27	21	45	0	0	17	0	10	0	0	0	106	112	0	56	0	125	0	0	0	0	0	0	0	0	0	0	0	0	0	0	0	0
ASV_793	0	0	0	0	0	0	0	0	0	0	0	0	0	0	0	0	0	0	0	0	0	13	0	0	3	6	1	0	0	0	0	0	0	0	11	2	47	24	0	31	0	0	0	0	0	0	4	0	0
ASV_794	0	0	0	0	0	0	0	0	0	0	0	0	0	42	0	5	0	0	0	0	0	0	0	0	174	0	122	0	4	0	0	0	0	0	0	65	0	0	27	44	0	0	0	0	0	0	66	0	0
ASV_795	0	0	0	0	0	0	0	0	0	0	0	0	0	0	0	0	0	0	0	0	0	0	0	0	0	0	0	0	0	0	0	0	0	0	0	0	0	0	0	16	0	0	3	0	0	8	17	0	0
ASV_796	0	0	0	0	0	0	0	0	0	0	0	0	0	27	0	0	0	0	0	0	0	0	0	0	25	38	0	0	0	0	0	0	0	0	0	38	45	79	23	41	0	0	0	0	0	0	34	0	0
ASV_797	0	0	0	0	0	0	0	0	0	0	0	0	0	0	0	0	0	0	0	0	0	0	0	0	0	0	0	0	0	0	0	0	0	0	0	0	0	0	0	72	0	0	0	0	0	0	42	0	0
ASV_798	0	0	0	0	0	0	0	0	0	0	0	0	0	0	0	0	0	0	0	0	0	0	0	0	0	0	0	0	0	0	0	0	0	0	0	0	0	0	0	0	0	36	2	13	119	0	0	5	13
ASV_799	0	0	0	0	0	0	0	0	0	0	0	0	0	0	0	0	0	0	0	0	0	0	0	0	0	30	0	0	0	0	0	0	0	0	0	0	0	0	0	16	0	0	0	0	0	0	12	0	0
ASV_800	0	0	0	0	0	0	0	0	0	0	0	0	0	0	0	0	0	0	0	0	0	0	0	0	0	0	0	0	0	0	0	0	0	0	0	0	0	0	0	0	0	0	0	0	0	0	0	0	0
ASV_801	0	0	0	0	0	0	0	0	0	0	0	0	0	0	0	0	0	0	0	0	0	0	0	0	0	0	0	0	0	0	0	0	0	0	0	0	0	0	0	0	0	0	0	0	199	0	0	0	0
ASV_802	0	0	0	0	0	0	0	0	0	0	0	0	0	0	0	0	0	0	0	0	0	0	0	0	0	0	0	0	0	0	0	0	0	0	0	0	0	0	0	0	0	0	7	0	0	0	0	0	0
ASV_803	0	0	0	0	0	0	0	0	0	0	0	0	0	0	0	0	0	0	0	0	0	0	0	0	24	0	27	16	0	0	0	0	0	0	24	0	25	51	33	24	0	0	0	0	0	0	0	0	0
ASV_804	0	0	0	0	0	0	0	0	0	0	0	0	0	0	0	0	0	3	0	0	0	9	0	0	4	130	21	0	0	30	0	0	2	0	37	0	18	30	43	0	0	0	0	0	0	0	0	0	0
ASV_805	0	0	0	0	0	0	0	0	0	0	0	0	0	0	0	0	0	0	0	0	0	0	0	0	0	0	0	0	0	0	0	0	0	0	0	0	0	0	0	93	0	0	0	0	0	0	55	0	0
ASV_806	0	0	0	0	0	0	0	0	0	0	0	0	0	0	0	0	0	0	0	0	0	0	0	0	0	0	0	0	0	0	0	0	0	0	0	0	0	0	0	0	0	0	0	0	78	0	0	0	0
ASV_807	0	0	0	0	0	0	0	0	0	0	0	0	0	0	0	0	0	0	0	0	0	0	0	0	0	0	0	0	0	0	0	0	0	0	0	0	0	0	0	0	0	0	0	0	0	0	0	0	0
ASV_808	0	0	0	0	0	0	0	0	0	0	0	0	0	0	0	0	0	44	0	0	0	0	0	0	201	0	201	0	0	0	0	0	0	0	0	165	54	47	89	0	0	0	0	0	0	0	0	0	0
ASV_809	0	0	0	0	0	0	0	0	0	0	0	0	0	0	0	10	0	0	0	0	0	0	0	0	0	0	0	0	0	0	0	3	0	0	0	0	0	0	0	0	0	25	0	0	318	8	0	0	0
ASV_810	232	198	84	97	64	86	0	38	0	0	0	0	0	0	0	0	0	0	0	0	0	0	0	0	0	0	0	0	0	0	0	0	0	0	0	0	0	0	0	0	0	0	0	0	0	0	0	0	0
ASV_811	0	0	0	0	0	0	0	0	0	0	0	0	0	0	0	0	51	20	3	0	0	8	0	4	33	67	13	0	0	3	0	0	21	0	51	33	94	42	32	40	0	0	0	0	0	0	79	0	0
ASV_812	103	0	0	126	0	0	118	0	0	140	104	0	204	0	0	0	0	0	0	0	0	0	0	0	0	0	0	0	0	0	0	0	0	0	0	0	0	0	0	0	0	0	0	0	0	0	0	0	0
ASV_813	0	0	0	0	0	0	0	0	0	0	0	0	0	0	0	0	0	0	0	0	0	0	0	0	0	0	0	0	0	0	0	0	0	0	0	0	0	0	0	0	0	0	0	0	0	0	0	0	0
ASV_814	0	0	0	0	0	0	0	0	0	0	0	0	0	0	0	0	0	0	0	0	0	0	0	0	0	0	0	0	0	0	0	0	0	0	0	0	0	0	0	0	0	0	0	0	0	0	0	0	0
ASV_815	0	0	0	0	0	0	0	0	0	0	0	0	0	0	0	0	0	0	0	0	0	0	0	0	0	0	0	0	0	0	0	0	0	0	0	0	0	0	0	0	0	0	0	0	0	0	0	0	0
ASV_816	0	0	0	0	0	0	0	0	0	0	0	0	0	0	0	0	0	0	0	0	0	0	0	0	0	0	0	0	0	0	0	0	0	0	0	0	0	0	0	0	0	0	460	0	0	0	0	0	0
ASV_817	0	0	0	0	0	0	0	0	0	0	0	0	0	0	0	0	0	49	0	0	0	0	6	0	177	127	126	0	0	0	0	0	0	0	0	104	34	24	142	0	0	0	0	0	0	0	0	0	0
ASV_818	0	0	0	0	0	0	0	0	0	0	0	0	0	0	0	0	41	99	0	0	0	0	0	0	48	117	55	0	0	0	0	0	0	0	82	97	107	53	55	0	0	0	0	0	0	0	0	0	0
ASV_819	0	0	0	0	0	0	0	0	0	0	0	0	0	0	0	479	0	0	0	133	102	0	0	0	0	0	0	0	0	26	0	24	0	0	0	0	0	0	0	0	0	0	0	0	0	0	0	0	0
ASV_820	0	0	0	0	0	0	0	0	0	0	0	0	0	0	0	7	0	0	0	0	4	8	672	5	4	0	0	0	0	0	0	0	3	72	0	11	0	0	0	0	0	0	0	0	0	0	0	0	0
ASV_821	0	0	0	0	0	0	0	0	0	0	0	0	0	0	0	0	0	0	0	0	0	32	0	0	0	0	0	0	0	0	0	0	0	0	0	0	0	0	0	0	0	0	0	0	0	0	0	0	0
ASV_822	0	0	0	0	0	0	0	0	0	0	0	0	0	0	0	0	0	0	0	0	0	0	0	0	0	0	0	0	0	0	0	0	0	0	0	0	0	0	0	12	0	0	0	0	0	0	0	0	0
ASV_823	0	0	0	0	0	0	0	0	0	0	190	40	42	116	63	0	0	0	0	0	0	0	0	0	20	41	24	0	0	0	0	0	0	0	67	0	0	39	73	0	0	0	0	0	0	0	0	0	0
ASV_824	0	0	0	0	0	0	0	0	0	0	0	0	0	0	0	183	123	33	287	79	0	0	0	0	0	0	0	0	0	45	0	33	0	0	0	0	0	0	0	0	0	0	0	0	0	0	0	0	0
ASV_825	0	0	0	0	0	0	0	0	0	0	0	0	0	0	0	0	0	1	0	0	0	0	0	0	0	0	0	0	0	0	0	0	0	0	0	0	0	0	0	101	0	0	0	0	0	0	0	0	0
ASV_826	0	0	307	0	0	283	0	0	193	0	0	0	0	0	0	0	0	0	0	0	0	0	0	0	0	0	0	0	0	0	0	0	0	0	0	0	0	0	0	0	0	0	0	0	0	0	0	0	0
ASV_827	0	0	0	0	0	0	0	0	0	0	0	0	0	0	0	0	0	33	29	0	0	0	0	0	35	44	39	0	0	14	0	0	0	0	83	0	149	93	33	0	0	0	0	0	0	0	0	0	0
ASV_828	0	52	31	83	45	21	29	0	0	159	83	0	206	47	26	0	0	0	0	0	0	0	0	0	0	0	0	0	0	0	0	0	0	0	0	0	0	0	0	0	0	0	0	0	0	0	0	0	0
ASV_829	0	0	0	0	0	0	0	0	0	0	0	0	0	0	0	0	0	0	0	0	0	0	0	0	0	0	0	0	0	0	0	0	0	0	0	0	0	0	0	0	0	19	0	0	0	0	35	0	0
ASV_830	0	0	0	0	0	0	0	0	0	0	0	0	0	0	0	0	0	0	0	0	0	0	0	0	0	0	0	0	0	0	0	0	0	0	0	0	0	0	0	0	0	97	0	0	24	0	0	0	0
ASV_831	0	0	0	0	0	0	0	0	0	0	0	0	0	0	0	9	0	26	0	0	0	0	0	0	0	0	0	0	0	0	0	0	0	0	31	0	0	0	0	23	0	0	0	0	0	0	53	0	0
ASV_832	0	0	0	0	0	0	0	0	0	0	0	0	0	0	0	0	0	0	0	0	0	0	0	0	0	0	0	0	0	0	0	0	0	0	0	0	0	0	0	17	0	0	0	0	0	0	0	0	0
ASV_833	0	0	0	0	0	0	0	0	0	0	0	0	0	0	0	0	0	0	0	0	0	0	0	0	0	0	0	0	0	0	0	0	0	0	0	0	0	0	0	39	0	0	0	0	0	0	0	0	0
ASV_834	0	0	0	0	0	0	0	0	0	0	0	0	0	0	0	0	0	0	0	0	0	8	0	0	24	25	0	0	0	9	0	0	0	0	13	41	27	19	0	0	0	0	0	0	0	0	58	0	0
ASV_835	0	0	0	0	0	0	0	0	0	0	0	0	0	0	0	0	0	0	0	0	0	0	0	0	0	0	0	0	0	0	0	0	0	0	0	0	0	0	0	0	0	0	0	0	0	0	25	0	0
ASV_836	0	0	0	0	0	0	0	0	0	0	0	0	0	0	0	0	0	0	0	0	0	0	0	0	0	0	0	0	0	0	0	0	0	0	0	0	0	0	0	114	0	0	0	0	0	0	0	0	0
ASV_837	0	0	0	0	0	0	0	0	0	0	0	0	0	0	0	0	0	0	0	0	0	0	0	0	0	0	0	0	0	0	0	0	0	0	0	0	0	0	0	0	0	12	0	0	0	0	0	0	0
ASV_838	0	0	0	0	0	0	0	0	0	0	0	0	0	0	0	0	0	0	0	0	0	0	0	0	0	0	0	0	0	0	0	0	0	0	0	0	0	0	0	0	0	0	0	0	0	0	0	0	0
ASV_839	0	0	0	0	773	0	0	0	0	0	0	0	0	0	0	0	0	0	0	0	0	0	0	0	0	0	0	0	0	0	0	0	0	0	0	0	0	0	0	0	0	0	0	0	0	0	0	0	0
ASV_840	0	0	0	0	0	0	0	0	0	0	0	0	0	0	0	0	0	19	0	0	0	4	0	0	0	5	0	0	0	9	0	0	10	0	8	6	157	309	31	33	2	0	0	0	0	0	10	0	0
ASV_841	0	0	0	0	0	0	0	0	0	0	0	0	0	0	0	0	0	0	0	0	0	0	0	0	0	10	0	0	0	0	0	0	0	0	0	0	0	0	0	0	0	0	0	0	0	0	12	0	0
ASV_842	0	0	0	0	0	0	0	0	0	0	0	0	0	0	0	0	0	0	0	0	0	0	0	0	0	0	0	0	0	0	0	0	0	0	0	0	0	0	0	0	0	0	0	0	0	0	0	0	0
ASV_843	0	0	0	0	0	0	0	0	0	0	0	0	0	0	0	7	0	33	0	0	0	0	14	0	24	84	19	13	0	0	0	0	11	0	20	24	164	118	60	46	0	0	0	0	0	0	26	0	0
ASV_844	0	0	0	0	0	0	0	0	0	0	0	0	0	0	0	0	0	0	0	0	0	0	0	0	0	0	0	0	0	0	0	0	0	0	0	0	0	0	0	0	0	0	0	0	25	0	0	0	0
ASV_845	0	0	0	768	0	0	0	0	0	0	0	0	0	0	0	0	0	0	0	0	0	0	0	0	0	0	0	0	0	0	0	0	0	0	0	0	0	0	0	0	0	0	0	0	0	0	0	0	0
ASV_846	0	0	0	0	0	0	0	0	0	0	0	0	0	0	0	0	0	0	0	0	0	0	0	2	0	32	0	0	0	0	0	0	0	0	0	0	0	15	0	0	0	0	0	0	0	0	0	0	0
ASV_847	0	0	0	0	0	0	0	0	0	0	0	0	0	0	0	0	0	0	0	0	0	0	0	0	0	0	0	0	0	0	0	0	0	0	37	0	0	0	0	25	0	4	0	0	0	0	27	0	0
ASV_848	0	0	0	0	0	0	0	0	0	0	0	0	0	0	0	0	0	26	0	0	0	0	0	13	98	58	182	0	0	0	0	0	0	0	0	208	50	78	51	0	0	0	0	0	0	0	0	0	0
ASV_849	0	0	0	0	0	0	0	0	0	0	0	0	0	0	0	0	0	0	0	0	0	0	0	0	0	0	0	0	0	0	0	0	0	0	0	0	0	0	0	0	0	0	0	0	0	0	297	0	0
ASV_850	0	0	0	0	0	0	0	0	0	0	0	0	0	0	0	0	0	0	0	0	0	0	0	0	0	0	0	0	0	0	0	0	0	0	0	0	0	0	0	18	0	0	0	0	0	0	0	0	0
ASV_851	0	0	7	0	0	0	0	10	0	0	0	0	0	0	0	0	0	0	0	0	0	0	6	0	0	0	0	0	0	0	0	0	0	0	0	0	0	0	0	0	0	140	0	0	111	39	0	0	0
ASV_852	0	0	0	0	0	0	0	0	0	0	0	0	0	0	0	11	0	0	7	7	0	0	0	0	0	0	0	0	0	43	0	33	0	0	0	0	0	0	0	0	0	0	0	69	0	0	0	0	0
ASV_853	0	0	0	0	0	0	0	0	0	0	0	0	0	0	0	0	0	0	0	0	0	0	0	0	0	0	0	0	0	0	0	0	0	0	0	0	0	0	0	0	0	0	0	0	335	7	0	0	0
ASV_854	0	0	0	0	0	0	0	0	0	0	0	0	0	0	0	0	0	0	0	0	0	0	0	0	0	0	0	0	0	0	0	0	0	0	0	0	0	0	0	6	6	0	13	0	5	81	0	0	0
ASV_855	0	0	0	0	0	0	0	0	0	0	0	0	0	0	0	0	0	0	0	0	0	0	0	0	0	0	0	0	0	0	0	0	0	0	0	0	0	0	0	9	0	0	0	0	0	0	29	0	0
ASV_856	163	0	199	44	0	219	0	0	128	0	0	0	0	0	0	0	0	0	0	0	0	0	0	0	0	0	0	0	0	0	0	0	0	0	0	0	0	0	0	0	0	0	0	0	0	0	0	0	0
ASV_857	0	0	0	53	0	0	133	0	0	158	110	0	233	64	0	0	0	0	0	0	0	0	0	0	0	0	0	0	0	0	0	0	0	0	0	0	0	0	0	0	0	0	0	0	0	0	0	0	0
ASV_858	0	0	0	0	0	0	0	0	0	0	0	0	0	0	0	0	0	0	0	0	0	0	0	0	72	0	72	0	0	0	0	0	7	0	0	70	0	0	0	0	0	6	0	0	0	0	0	0	0
ASV_859	0	0	0	0	0	0	0	0	0	0	0	0	0	0	0	0	0	0	8	0	0	0	0	0	0	0	0	0	0	0	0	0	0	0	0	0	19	0	21	42	0	0	0	0	0	0	24	0	0
ASV_860	0	0	0	0	0	0	0	0	0	0	0	0	0	0	0	0	0	48	0	0	0	0	0	0	16	0	0	0	0	0	0	0	19	0	31	54	231	258	92	0	0	0	0	0	0	0	0	0	0
ASV_861	0	0	0	0	0	0	0	0	0	0	0	0	0	0	0	0	0	0	0	0	0	0	0	0	0	24	0	0	0	0	0	0	0	0	7	0	0	0	0	40	0	0	0	0	0	0	14	0	0
ASV_862	99	49	163	46	26	216	0	21	126	0	0	0	0	0	0	0	0	0	0	0	0	0	0	0	0	0	0	0	0	0	0	0	0	0	0	0	0	0	0	0	0	0	0	0	0	0	0	0	0
ASV_863	0	0	0	0	0	0	0	0	0	0	0	0	0	0	0	0	0	0	0	0	0	0	0	0	0	63	0	0	0	0	0	0	28	0	77	13	34	27	37	45	0	0	0	0	0	0	48	0	0
ASV_864	132	181	52	0	0	0	0	374	0	0	0	0	0	0	0	0	0	0	0	0	0	0	0	0	0	0	0	0	0	0	0	0	0	0	0	0	0	0	0	0	0	0	0	0	0	0	0	0	0
ASV_865	0	0	0	0	0	0	0	0	0	0	0	0	0	0	0	5	0	0	0	3	1	0	8	3	5	12	0	0	0	6	0	2	0	0	0	9	1	0	0	0	0	0	0	16	0	0	0	10	0
ASV_866	0	0	0	0	0	0	0	0	0	0	0	0	0	0	0	0	0	32	0	0	0	9	0	0	0	0	0	0	0	0	0	0	0	0	39	0	58	46	47	55	0	0	0	0	0	0	80	0	0
ASV_867	0	0	0	0	0	0	0	0	0	0	0	0	0	0	0	0	0	0	0	0	0	0	0	0	0	0	0	0	0	0	0	0	0	0	0	0	0	0	0	0	0	0	0	11	45	0	0	0	0
ASV_868	0	0	0	0	0	0	0	0	0	0	0	0	0	0	0	15	9	50	14	0	0	0	0	0	0	77	0	0	0	0	0	0	0	0	63	38	62	64	107	10	0	0	0	0	0	0	26	0	0
ASV_869	0	0	0	0	0	0	0	0	0	0	0	0	0	0	0	0	0	0	0	0	0	0	0	0	0	0	0	0	0	0	0	0	0	0	0	0	0	0	0	0	0	0	0	0	0	0	0	0	0
ASV_870	0	0	0	0	0	0	0	0	0	0	0	0	0	0	0	0	0	0	0	0	0	0	0	0	0	0	0	0	0	0	0	0	0	0	0	0	0	0	0	0	0	0	0	0	0	0	0	0	0
ASV_871	0	0	0	0	0	0	0	0	0	0	0	0	0	0	0	0	0	6	0	0	0	0	0	0	0	32	0	0	0	0	0	0	0	0	22	0	47	58	81	13	0	5	0	0	0	0	0	0	0
ASV_872	0	0	0	0	0	0	0	0	0	0	0	0	0	0	0	0	0	98	0	0	0	0	0	0	0	0	0	0	0	0	0	0	0	0	0	0	0	0	0	72	0	0	0	0	0	0	84	0	0
ASV_873	0	0	0	0	0	0	0	0	0	65	0	0	79	0	0	0	0	0	0	0	0	10	0	0	59	106	75	0	10	9	0	0	25	0	84	27	76	65	36	0	0	0	0	0	0	0	0	0	0
ASV_874	0	0	0	0	0	0	0	0	0	0	0	0	0	0	0	0	0	43	0	0	0	0	0	0	0	23	5	0	0	0	0	0	0	0	0	0	30	65	77	200	0	0	0	0	0	0	20	0	0
ASV_875	0	0	0	0	0	0	0	0	0	0	0	0	0	0	0	0	0	0	0	0	0	0	0	0	0	0	0	0	0	0	0	0	0	0	0	0	0	0	0	0	0	26	0	0	465	0	0	0	0
ASV_876	0	0	0	0	0	0	0	0	0	0	0	0	0	0	0	0	17	45	0	0	0	11	11	0	20	53	0	0	0	12	0	0	0	0	68	35	123	143	83	0	0	0	0	0	0	0	0	0	0
ASV_877	0	0	0	0	0	0	0	0	0	0	0	0	0	0	0	0	0	0	0	0	0	0	0	0	0	0	0	0	0	0	0	0	0	0	0	0	0	0	0	0	0	0	0	0	0	0	0	0	0
ASV_878	0	0	0	0	0	0	0	0	0	0	0	0	0	0	0	69	0	0	68	107	101	0	127	63	0	0	0	0	0	92	0	96	0	0	0	0	0	0	0	0	0	0	0	0	0	0	0	0	0
ASV_879	0	0	0	0	0	0	0	0	0	0	0	0	0	0	0	0	0	0	0	0	0	0	0	0	0	0	0	0	0	0	0	0	0	0	0	0	0	0	0	0	0	73	0	0	0	0	0	0	0
ASV_880	0	0	0	0	0	0	0	0	0	0	0	0	0	0	0	0	0	0	0	0	0	0	0	0	0	0	0	0	0	0	0	0	0	0	0	0	0	0	0	0	0	0	0	0	0	0	0	0	0
ASV_881	0	0	0	0	0	0	0	0	0	0	0	0	0	0	0	0	0	0	0	0	0	0	0	0	0	0	0	0	0	0	0	0	0	0	0	0	0	0	0	8	0	0	0	0	0	0	7	0	0
ASV_882	0	0	0	0	0	0	0	0	0	0	0	0	0	0	0	0	0	0	0	0	0	0	0	0	0	0	0	0	0	0	0	0	0	0	0	0	0	0	0	0	0	0	0	0	0	0	0	0	0
ASV_883	0	0	0	0	0	0	0	0	0	0	0	0	0	0	0	0	0	0	0	0	0	0	0	0	107	12	71	0	11	0	0	0	0	0	50	34	35	45	61	0	0	0	0	0	0	0	75	0	0
ASV_884	0	15	0	0	0	0	0	60	0	0	0	0	0	0	0	0	0	0	0	0	0	0	0	0	0	0	0	0	0	97	0	479	0	0	14	0	0	0	0	0	0	0	0	0	0	0	0	0	0
ASV_885	0	0	0	0	0	0	0	0	0	0	0	0	0	0	0	0	0	0	0	0	0	0	0	0	0	0	0	0	0	0	0	0	0	0	0	0	0	0	0	41	0	0	0	0	0	0	0	0	0
ASV_886	50	0	0	98	0	0	123	0	0	195	28	101	0	123	0	0	0	0	0	0	0	0	0	0	0	0	0	0	0	0	0	0	0	0	0	0	0	0	0	0	0	0	0	0	0	0	0	0	0
ASV_887	0	0	0	0	0	0	0	0	0	0	0	0	0	0	0	0	0	0	0	0	0	0	0	0	0	0	0	0	0	0	0	0	0	0	0	0	0	0	0	0	0	71	0	0	152	0	0	0	0
ASV_888	0	0	0	0	0	0	0	0	0	0	0	0	0	0	0	0	0	0	0	0	0	0	0	0	0	0	0	0	0	0	0	0	0	0	0	0	0	0	0	0	0	0	0	0	0	0	0	0	0
ASV_889	0	0	0	0	0	0	0	0	0	0	0	0	0	0	0	0	19	245	46	0	0	60	0	0	0	0	0	113	56	35	0	0	42	0	62	38	0	0	0	0	0	0	0	0	0	0	0	0	0
ASV_890	0	0	0	0	0	0	0	0	0	0	0	0	0	0	0	0	0	0	0	0	0	0	0	0	0	0	0	0	0	0	0	0	0	0	22	0	0	0	0	0	0	0	0	0	0	0	0	0	0
ASV_891	0	0	0	0	0	0	0	0	0	0	0	0	0	0	0	0	0	8	0	0	0	0	0	0	0	6	0	0	0	0	0	0	0	0	17	3	0	17	0	10	0	0	0	0	0	0	16	0	0
ASV_892	0	0	0	0	0	0	0	0	0	0	0	0	0	0	0	0	0	0	0	0	3	0	0	0	0	0	0	0	0	95	0	609	0	0	0	6	0	0	0	0	0	0	0	0	0	0	0	0	0
ASV_893	0	0	0	0	0	0	0	0	0	0	0	0	0	0	0	0	0	0	0	0	0	17	0	16	78	221	129	0	0	0	0	0	33	0	50	17	40	47	63	0	0	0	0	0	0	0	0	0	0
ASV_894	0	0	0	0	0	0	0	0	0	0	0	0	0	0	0	0	0	0	0	0	0	0	0	0	0	0	0	0	0	0	0	0	0	0	0	0	0	0	0	0	0	0	0	0	0	0	0	0	0
ASV_895	0	0	0	0	0	0	0	0	0	0	0	0	0	0	0	0	0	0	9	0	0	0	0	0	0	28	0	0	0	0	0	0	0	0	0	15	0	0	0	13	0	0	0	0	0	0	79	0	0
ASV_896	0	0	0	0	0	0	0	0	0	0	0	0	0	0	0	0	0	0	0	0	0	0	0	0	0	0	0	0	0	0	0	0	0	0	0	0	0	0	0	230	0	7	0	0	0	0	82	0	0
ASV_897	0	0	0	0	364	0	172	0	174	0	0	0	0	0	0	0	0	0	0	0	0	0	0	0	0	0	0	0	0	0	0	0	0	0	0	0	0	0	0	0	0	0	0	0	0	0	0	0	0
ASV_898	82	41	0	0	0	0	0	25	0	130	0	42	153	59	14	0	0	0	0	0	0	0	0	0	79	0	51	0	0	0	0	0	0	0	0	32	0	0	0	0	0	0	0	0	0	0	0	0	0
ASV_899	0	0	0	0	0	0	0	0	0	0	0	0	0	0	0	0	0	0	0	0	0	0	0	0	0	29	0	0	0	0	0	0	0	0	50	13	67	95	35	44	0	0	0	0	20	0	36	0	0
ASV_900	0	0	0	0	0	0	0	0	0	206	46	312	62	80	0	0	0	0	0	0	0	0	0	0	0	0	0	0	0	0	0	0	0	0	0	0	0	0	0	0	0	0	0	0	0	0	0	0	0
ASV_901	0	0	0	0	0	0	0	0	0	0	0	0	0	0	0	7	0	0	0	0	0	8	34	10	0	0	0	0	0	0	0	0	0	0	0	0	0	0	0	0	0	0	0	0	0	0	0	0	0
ASV_902	0	0	0	0	0	0	0	0	0	0	0	0	0	0	0	0	0	0	0	0	0	0	0	0	0	0	0	0	0	0	0	0	0	0	0	0	0	0	0	0	0	60	0	4	253	0	0	0	0
ASV_903	0	0	0	0	0	0	0	0	0	0	13	0	29	0	0	0	0	43	0	0	0	0	0	0	143	0	155	0	0	0	0	0	25	0	21	214	0	0	0	0	0	0	0	0	0	0	0	0	0
ASV_904	0	0	0	0	0	0	0	0	0	0	0	0	0	0	0	0	0	0	0	0	0	0	0	0	0	0	0	0	0	0	0	0	0	0	0	0	0	0	0	0	0	0	0	0	0	0	0	0	0
ASV_905	0	0	0	0	0	0	0	0	0	0	0	0	0	0	0	8	13	75	0	0	0	0	0	0	0	75	0	0	0	3	0	0	0	0	8	0	36	65	12	27	0	0	0	0	0	0	12	0	0
ASV_906	0	0	0	0	0	0	0	0	0	0	0	0	0	0	0	0	0	0	0	0	0	0	0	0	0	0	0	0	0	0	0	0	0	0	0	0	0	0	0	33	0	0	0	0	0	0	15	0	0
ASV_907	0	38	55	12	61	163	0	191	79	0	31	0	0	70	0	0	0	0	0	0	0	0	0	0	0	0	0	0	0	0	0	0	0	0	0	0	0	0	0	0	0	0	0	0	0	0	0	0	0
ASV_908	0	0	0	0	0	0	0	0	0	0	0	0	0	0	0	3	0	18	4	0	0	3	0	0	17	53	45	0	0	8	0	6	0	0	18	23	99	246	85	0	0	0	0	0	0	0	0	0	0
ASV_909	0	0	0	0	0	0	0	0	0	0	0	3	0	5	0	0	0	31	6	0	0	0	17	0	41	34	42	0	0	3	0	0	10	0	23	16	15	12	45	44	0	0	0	0	0	0	0	0	0
ASV_910	0	0	0	0	0	0	0	0	0	23	0	0	0	29	0	0	0	32	0	0	0	0	0	10	8	31	21	0	0	6	0	0	0	0	6	0	64	206	30	50	0	0	0	0	0	0	28	0	0
ASV_911	0	0	0	0	0	0	0	0	0	0	0	0	0	0	0	0	0	0	0	0	0	0	0	0	0	0	0	0	0	0	0	0	0	0	0	0	0	0	0	10	0	1	0	0	0	0	21	0	0
ASV_912	0	0	0	0	0	0	0	0	0	0	0	0	0	0	0	11	0	0	0	0	0	0	0	0	48	0	71	0	0	0	0	0	0	0	0	0	0	0	44	0	0	0	0	0	0	0	118	0	0
ASV_913	0	0	0	0	0	0	0	0	0	0	0	0	0	0	0	0	0	0	0	0	0	0	0	0	0	0	0	0	0	0	0	0	0	0	0	0	0	0	0	0	0	0	0	0	0	0	0	0	0
ASV_914	0	0	0	0	0	0	0	0	0	251	0	443	0	0	0	0	0	0	0	0	0	0	0	0	0	0	0	0	0	0	0	0	0	0	0	0	0	0	0	0	0	0	0	0	0	0	0	0	0
ASV_915	0	0	0	0	0	0	0	0	0	0	0	0	0	0	0	21	20	9	0	0	0	0	0	0	0	0	0	6	0	17	0	0	0	0	44	0	0	19	0	0	0	0	0	0	0	0	0	0	0
ASV_916	0	0	0	0	0	0	0	0	0	0	19	0	0	15	28	0	0	0	4	0	0	8	0	0	7	52	21	0	5	0	0	0	9	0	28	6	112	152	136	6	0	0	0	0	0	0	15	0	0
ASV_917	0	0	0	0	0	0	0	0	0	0	0	0	0	0	0	0	0	0	0	0	0	0	0	0	0	0	0	0	0	0	0	0	0	0	0	0	0	0	0	94	0	0	0	0	0	0	0	0	0
ASV_918	0	330	0	0	0	0	0	361	0	0	0	0	0	0	0	0	0	0	0	0	0	0	0	0	0	0	0	0	0	0	0	0	0	0	0	0	0	0	0	0	0	0	0	0	0	0	0	0	0
ASV_919	0	0	0	0	0	0	0	0	0	0	0	0	0	0	28	0	0	0	13	0	0	0	0	0	183	168	98	0	0	20	0	0	25	0	54	101	0	0	0	0	0	0	0	0	0	0	0	0	0
ASV_920	0	0	0	0	0	0	0	0	0	0	0	0	0	0	0	0	0	0	0	0	0	0	0	0	0	0	0	0	0	0	0	0	0	0	0	0	0	0	0	0	0	0	0	0	0	0	0	0	0
ASV_921	0	0	0	0	0	0	0	0	0	0	0	0	0	0	0	0	29	12	0	0	0	0	0	0	0	5	0	0	0	0	0	0	0	0	27	42	53	109	0	18	0	0	0	0	0	0	47	0	0
ASV_922	0	0	0	0	0	0	0	0	0	0	0	0	0	0	0	0	0	0	0	0	0	0	0	0	154	47	118	0	0	13	0	0	43	0	56	201	27	24	0	0	0	0	0	0	0	0	0	0	0
ASV_923	0	0	0	0	0	0	0	0	0	0	0	0	0	0	0	0	0	0	0	0	0	0	0	0	0	0	0	0	0	0	0	0	0	0	0	0	0	0	0	27	0	0	0	0	0	0	106	0	0
ASV_924	0	0	0	0	0	0	0	0	0	0	0	0	0	0	0	0	0	0	0	0	0	0	0	0	0	0	0	0	0	0	0	0	0	0	0	0	0	0	0	0	0	0	0	0	0	0	0	0	0
ASV_925	0	0	0	0	0	0	0	0	0	0	0	0	0	0	0	0	0	0	0	0	0	0	0	0	0	0	0	0	0	0	0	0	0	0	0	0	0	0	0	0	0	0	0	0	0	0	47	0	0
ASV_926	0	0	0	0	0	0	0	0	0	0	0	510	0	169	0	0	0	0	0	0	0	0	0	0	0	0	0	0	0	0	0	0	0	0	0	0	0	0	0	0	0	0	0	0	0	0	0	0	0
ASV_927	0	0	0	0	0	0	0	0	0	0	0	0	0	0	0	0	0	0	0	0	0	0	0	0	0	0	0	0	0	0	0	0	0	0	0	0	0	0	0	0	0	0	0	0	0	0	0	0	0
ASV_928	0	0	0	0	0	0	0	0	0	0	0	0	0	0	0	0	0	20	13	0	0	0	0	0	0	0	0	0	0	0	0	0	0	0	0	6	9	8	0	4	0	0	0	0	0	0	7	0	0
ASV_929	0	0	0	0	0	0	0	0	0	0	0	0	0	0	0	0	0	0	0	0	0	0	0	0	0	0	0	0	0	0	0	0	0	0	0	0	0	0	0	63	0	5	0	0	0	0	0	0	0
ASV_930	47	29	0	0	0	0	0	15	0	42	0	22	67	12	0	0	0	0	0	0	0	11	0	10	78	95	55	0	0	0	13	0	0	0	0	85	22	11	60	0	0	0	0	0	0	0	0	0	0
ASV_931	0	0	0	0	0	0	0	0	0	0	0	0	0	0	0	0	29	15	26	0	0	0	0	0	0	33	0	0	0	0	0	0	0	0	31	59	68	60	32	41	0	0	0	0	0	0	57	0	0
ASV_932	0	0	180	8	0	387	0	11	87	0	0	0	0	0	0	0	0	0	0	0	0	0	0	0	0	0	0	0	0	0	0	0	0	0	0	0	0	0	0	0	0	0	0	0	0	0	0	0	0
ASV_933	56	0	0	0	403	0	78	0	133	0	0	0	0	0	0	0	0	0	0	0	0	0	0	0	0	0	0	0	0	0	0	0	0	0	0	0	0	0	0	0	0	0	0	0	0	0	0	0	0
ASV_934	0	0	0	0	0	0	0	0	0	0	0	0	0	0	0	0	0	0	0	0	0	0	0	0	0	0	0	0	0	0	0	0	0	0	0	0	0	0	0	0	0	87	11	0	0	12	0	0	0
ASV_935	0	0	0	0	0	0	0	0	0	0	0	0	0	0	0	0	0	0	0	0	0	0	0	0	0	0	0	0	0	0	0	0	0	0	0	0	0	0	0	0	0	0	0	0	0	0	0	0	0
ASV_936	0	0	0	0	0	0	0	0	0	0	0	0	0	0	0	0	0	0	0	0	0	0	0	0	0	0	0	0	0	0	0	0	0	0	0	0	0	0	0	0	0	85	0	0	98	0	0	0	0
ASV_937	0	0	0	0	0	0	0	0	0	0	0	0	0	0	0	0	0	0	0	0	0	0	0	0	0	0	0	0	0	0	0	0	0	0	0	0	0	0	0	0	0	17	3	0	69	56	0	0	0
ASV_938	0	0	0	0	0	0	0	0	0	0	0	0	0	0	0	0	0	0	0	0	0	0	0	0	0	0	0	0	0	0	0	0	0	0	0	0	0	0	0	0	0	143	0	0	113	30	0	0	0
ASV_939	0	0	0	0	0	0	0	0	0	0	0	0	0	0	0	0	0	0	0	0	0	0	0	0	0	0	0	0	0	0	0	0	0	0	0	3	2	6	0	29	0	0	0	0	0	0	22	0	0
ASV_940	0	0	0	0	0	0	0	0	0	0	0	0	0	0	0	0	0	87	0	0	0	0	0	33	29	143	0	0	0	33	0	0	0	0	83	32	129	59	37	0	0	0	0	0	0	0	0	0	0
ASV_941	0	0	0	0	0	0	0	0	0	0	0	0	0	0	0	0	0	0	0	0	0	0	0	0	0	0	0	0	0	0	0	0	0	0	0	0	0	0	0	36	0	0	0	0	0	0	43	0	0
ASV_942	0	0	0	0	0	0	0	0	0	0	0	0	0	0	0	0	0	0	0	0	0	0	0	0	0	0	0	0	0	0	0	0	0	0	0	0	0	0	0	0	0	0	0	0	0	0	0	0	0
ASV_943	0	0	0	0	0	0	0	0	0	0	0	0	0	0	0	0	0	0	0	0	0	0	0	0	0	0	0	0	0	0	0	0	0	0	0	0	0	0	0	0	0	0	0	0	0	0	0	0	0
ASV_944	0	0	0	0	0	0	0	0	0	0	0	0	0	0	0	0	0	0	0	0	0	0	0	0	0	0	0	0	0	0	0	0	0	0	0	0	0	0	0	0	0	0	0	0	0	0	0	0	0
ASV_945	0	0	0	0	0	0	0	0	0	0	0	0	0	0	0	0	0	24	0	0	0	0	0	5	56	111	78	0	0	0	0	0	0	0	14	24	27	35	219	0	0	0	0	0	0	0	0	0	0
ASV_946	0	0	0	144	0	0	72	0	0	114	0	0	155	172	0	0	0	0	0	0	0	0	0	0	0	0	0	0	0	0	0	0	0	0	0	0	0	0	0	0	0	0	0	0	0	0	0	0	0
ASV_947	0	0	0	0	0	0	0	0	0	0	0	0	0	0	0	0	0	0	0	0	0	0	0	0	19	23	29	0	0	0	0	0	0	0	0	103	18	18	25	0	0	0	0	0	0	0	0	0	0
ASV_948	0	0	0	0	0	0	0	0	0	0	0	0	0	0	0	0	0	0	0	0	0	0	0	0	0	0	0	0	0	0	0	0	0	0	0	0	0	0	0	0	0	71	0	0	64	40	0	0	0
ASV_949	0	0	0	0	652	0	0	0	0	0	0	0	0	0	0	0	0	0	0	0	0	0	0	0	0	0	0	0	0	0	0	0	0	0	0	0	0	0	0	0	0	0	0	0	0	0	0	0	0
ASV_950	55	97	129	35	0	47	0	150	0	0	0	29	0	0	0	0	0	0	22	19	0	10	2	5	1	0	21	0	0	0	0	0	0	7	0	21	0	0	0	0	0	0	0	0	0	0	0	0	0
ASV_951	0	0	255	0	0	175	0	18	133	0	0	0	0	0	0	0	0	0	0	0	0	0	0	0	0	0	0	0	0	0	0	0	5	0	0	0	0	0	0	0	0	0	0	0	0	0	0	0	0
ASV_952	0	0	0	0	0	0	0	0	0	0	9	0	0	0	0	0	0	15	12	0	0	0	0	10	55	40	84	0	0	0	43	0	0	0	12	92	73	105	98	0	0	0	0	0	0	0	0	0	0
ASV_953	0	0	0	0	0	0	0	0	0	0	0	0	0	0	0	2	2	4	0	0	0	0	0	0	0	0	0	2	0	0	0	0	0	0	8	0	4	5	7	0	0	0	0	0	0	4	10	0	0
ASV_954	0	0	0	0	0	0	0	0	0	0	0	0	0	0	0	0	0	0	0	0	0	0	0	0	154	38	111	0	0	0	0	0	0	0	73	75	127	68	0	0	0	0	0	0	0	0	0	0	0
ASV_955	0	0	0	0	0	0	0	0	0	0	0	0	0	0	0	0	0	0	0	0	0	0	0	0	0	0	0	0	0	0	0	0	0	0	0	0	0	0	0	0	0	0	0	0	15	0	29	0	0
ASV_956	0	0	46	0	34	236	0	36	145	0	0	0	0	147	0	0	0	0	0	0	0	0	0	0	0	0	0	0	0	0	0	0	0	0	0	0	0	0	0	0	0	0	0	0	0	0	0	0	0
ASV_957	0	0	0	0	0	0	0	0	0	0	0	0	0	0	0	0	0	9	0	0	0	6	0	0	225	0	232	8	0	0	0	0	18	0	25	92	0	0	28	0	0	0	0	0	0	0	0	0	0
ASV_958	0	0	0	0	0	0	0	0	0	0	0	0	0	0	0	0	0	25	0	0	0	0	0	0	0	27	0	0	0	0	0	0	0	0	57	0	40	0	0	56	0	0	0	0	0	0	24	0	0
ASV_959	0	0	0	0	0	0	0	0	0	0	0	0	0	0	0	0	0	0	0	0	0	0	0	0	0	0	0	0	0	0	0	0	0	0	0	0	0	0	0	0	0	0	0	0	0	0	0	0	0
ASV_960	0	0	0	0	0	0	0	0	0	0	0	0	0	0	0	0	0	0	0	0	0	0	0	16	36	149	69	0	7	8	0	0	0	0	0	57	54	84	161	0	0	0	0	0	0	0	0	0	0
ASV_961	0	0	0	0	0	0	0	0	0	0	0	0	0	0	0	0	98	53	144	0	48	0	0	0	0	0	0	75	93	0	68	0	61	0	0	0	0	0	0	0	0	0	0	0	0	0	0	0	0
ASV_962	0	0	0	0	0	0	0	0	0	0	0	0	0	0	0	28	98	52	0	0	0	34	0	0	0	0	0	121	43	36	0	0	0	0	142	86	0	0	0	0	0	0	0	0	0	0	0	0	0
ASV_963	0	0	0	0	0	0	0	0	0	0	0	0	0	0	0	0	0	0	0	0	0	2	0	0	0	0	9	0	0	0	0	0	0	0	0	0	1	2	0	0	0	7	0	0	0	0	0	0	0
ASV_964	0	0	0	0	0	0	0	0	0	0	0	0	0	0	0	0	0	0	0	0	0	0	0	0	0	0	0	0	0	0	634	0	0	0	0	0	4	0	0	0	0	0	0	0	0	0	0	0	0
ASV_965	0	0	0	0	0	0	0	0	0	0	0	24	0	0	0	0	6	45	14	0	0	0	0	15	30	157	15	0	6	6	0	0	0	0	62	21	78	51	18	0	0	0	0	0	0	0	14	0	0
ASV_966	0	0	0	0	0	0	0	0	0	0	0	0	0	0	0	158	0	0	0	329	145	0	0	0	0	0	0	0	0	0	0	0	0	0	5	0	0	0	0	0	0	0	0	0	0	0	0	0	0
ASV_967	0	0	0	0	0	0	0	0	0	0	0	0	0	0	0	0	0	0	0	0	0	0	0	0	0	0	0	0	0	0	0	0	0	0	0	0	0	0	0	0	0	0	0	0	0	0	0	42	0
ASV_968	0	0	0	0	0	0	0	0	0	0	0	0	0	0	0	4	0	16	0	0	0	9	0	0	0	32	0	0	0	0	0	0	7	0	15	6	0	0	29	0	0	0	0	0	7	0	72	0	0
ASV_969	0	111	57	0	94	32	72	0	18	0	136	0	0	79	36	0	0	0	0	0	0	0	0	0	0	0	0	0	0	0	0	0	0	0	0	0	0	0	0	0	0	0	0	0	0	0	0	0	0
ASV_970	13	0	0	0	0	0	0	0	0	0	0	0	0	0	0	0	0	95	0	0	0	0	0	47	0	113	0	0	0	0	0	6	0	0	61	0	49	0	79	0	0	0	0	0	0	0	0	0	0
ASV_971	0	0	0	0	0	0	0	0	0	0	0	0	0	0	0	0	0	0	0	0	0	0	0	0	0	0	0	0	0	0	0	0	0	0	0	0	0	0	0	0	0	0	0	0	0	0	0	0	0
ASV_972	0	0	0	0	0	0	0	0	0	0	0	71	0	0	0	0	0	19	0	0	5	0	0	0	21	54	63	0	0	0	0	0	0	0	51	0	15	60	142	0	0	0	0	0	0	0	38	0	0
ASV_973	0	0	0	0	0	0	0	0	0	0	0	0	0	0	0	0	0	0	0	0	0	0	0	0	0	0	0	0	0	0	0	0	0	0	0	0	0	0	0	79	0	0	0	0	0	0	0	0	0
ASV_974	0	0	0	0	0	0	0	0	0	0	0	0	0	0	0	0	0	0	0	0	0	0	0	0	0	0	0	0	0	0	0	0	0	0	0	0	0	0	0	0	0	7	0	0	89	0	0	0	0
ASV_975	0	0	0	0	0	0	0	0	0	0	0	0	0	0	0	0	0	25	0	0	0	0	0	0	0	66	0	0	0	0	0	0	0	0	0	0	31	38	40	57	0	0	0	0	0	0	75	0	0
ASV_976	0	0	0	0	0	0	0	0	0	0	0	0	0	0	0	0	0	31	0	0	0	0	0	0	0	0	0	0	0	0	0	0	0	0	52	0	73	56	178	0	0	5	0	0	0	0	0	0	0
ASV_977	0	0	0	0	262	0	0	0	359	0	0	0	0	0	0	0	0	0	0	0	0	0	0	0	0	0	0	0	0	0	0	0	0	0	0	0	0	0	0	0	0	0	0	0	0	0	0	0	0
ASV_978	0	0	0	0	0	0	0	0	0	0	0	0	0	0	0	0	34	322	71	0	0	103	0	0	0	0	0	0	0	0	0	0	45	0	44	0	0	0	0	0	0	0	0	0	0	0	0	0	0
ASV_979	0	0	0	0	0	0	0	0	0	151	119	0	193	155	0	0	0	0	0	0	0	0	0	0	0	0	0	0	0	0	0	0	0	0	0	0	0	0	0	0	0	0	0	0	0	0	0	0	0
ASV_980	0	0	0	0	0	0	0	0	0	0	0	0	0	0	0	0	0	0	0	0	0	0	0	0	0	0	0	0	0	0	0	0	0	0	0	0	0	0	0	0	0	0	0	0	0	0	222	0	0
ASV_981	0	0	0	0	0	0	0	0	0	0	0	0	0	0	0	0	0	0	0	0	0	0	0	0	0	0	0	0	0	0	0	0	0	0	0	0	0	0	0	0	0	0	0	0	0	0	34	0	0
ASV_982	0	0	0	0	0	0	0	0	0	0	0	0	0	0	0	0	0	0	0	0	0	0	0	0	0	0	0	0	0	0	0	0	0	0	0	0	0	0	0	0	0	0	0	0	0	0	0	0	0
ASV_983	230	0	0	104	0	217	42	0	0	0	0	0	0	0	0	0	0	0	0	4	0	2	0	0	0	0	0	0	0	0	0	13	0	0	0	0	0	0	0	0	0	0	0	0	0	0	0	0	0
ASV_984	0	0	0	0	0	0	0	0	0	0	0	0	0	0	0	0	0	0	0	0	0	0	0	0	0	0	0	0	0	0	0	0	22	0	0	0	0	0	0	72	0	24	0	0	14	0	0	0	0
ASV_985	0	0	0	0	0	0	0	0	0	0	0	0	0	0	0	0	0	0	0	0	0	0	0	0	0	0	0	0	0	0	0	0	0	0	0	0	37	78	0	0	0	0	0	0	16	0	186	0	0
ASV_986	0	0	0	0	0	0	0	0	0	0	0	0	0	0	0	0	0	0	0	0	0	0	0	0	0	0	0	0	0	0	0	0	0	0	0	0	0	0	0	0	0	0	0	0	0	0	0	0	0
ASV_987	0	0	0	0	0	0	0	0	0	0	0	0	0	0	0	0	0	29	0	0	0	0	0	0	0	20	0	0	0	0	0	0	0	0	0	14	62	68	0	19	0	0	0	0	0	0	259	0	0
ASV_988	0	0	0	0	0	0	0	0	0	0	0	0	0	0	0	0	0	0	0	0	0	0	0	0	0	0	0	0	0	0	0	0	0	0	0	0	0	0	0	11	0	0	0	0	0	0	37	0	0
ASV_989	0	0	0	0	0	0	0	0	0	0	0	0	0	0	0	0	0	0	0	0	0	0	0	0	0	0	0	0	0	0	0	0	0	0	0	0	0	0	0	0	0	0	0	0	12	42	0	0	0
ASV_990	0	0	0	0	0	0	0	0	0	0	0	0	0	0	0	0	0	0	0	0	0	0	0	0	0	0	0	0	0	0	0	0	0	0	0	0	0	0	0	0	0	0	0	0	0	0	0	0	0
ASV_991	0	0	0	0	0	0	0	0	0	0	0	0	0	0	0	13	0	138	233	0	0	33	0	17	0	0	0	0	0	50	0	0	80	0	0	45	0	0	0	0	0	0	0	0	0	0	0	0	0
ASV_992	0	0	0	0	0	0	0	0	0	0	0	0	0	0	0	0	0	0	0	0	0	0	0	0	0	46	0	0	0	0	0	0	0	0	15	0	19	0	0	44	0	0	0	0	0	0	73	0	0
ASV_993	0	0	0	0	0	0	0	0	0	0	0	0	0	0	0	15	0	19	0	0	0	0	0	0	204	0	167	0	0	0	0	0	34	0	0	138	0	0	28	0	0	0	0	0	0	0	0	0	0
ASV_994	0	0	0	0	0	0	0	0	0	0	0	0	0	0	0	0	0	0	0	0	0	0	0	0	0	0	0	0	0	0	0	0	0	0	0	0	0	0	0	0	0	0	0	0	0	0	0	0	0
ASV_995	0	0	0	0	0	0	0	0	0	0	0	0	0	0	0	0	0	0	0	0	0	0	0	0	0	0	0	0	0	0	0	0	0	0	0	0	0	0	0	0	0	6	0	0	0	0	34	0	0
ASV_996	0	0	0	0	0	0	0	19	0	0	0	189	143	253	0	0	0	0	0	0	0	0	0	0	0	0	0	0	0	0	0	0	0	0	0	0	0	0	0	0	0	0	0	0	0	0	0	0	0
ASV_997	0	0	0	0	0	0	0	0	0	0	0	0	0	0	0	0	0	0	0	0	0	0	0	0	0	0	0	0	0	0	0	0	0	0	0	0	0	0	0	0	0	0	0	0	0	0	74	0	0
ASV_998	0	0	0	0	0	0	0	0	0	0	0	0	0	0	0	0	0	0	22	0	0	7	0	0	69	56	85	0	0	0	25	4	0	0	0	31	23	28	29	12	0	0	0	0	0	0	44	0	0
ASV_999	84	18	0	0	0	0	21	69	0	56	40	21	70	14	26	0	0	0	0	0	0	0	0	0	27	17	35	0	0	4	0	0	0	0	19	5	9	16	50	0	0	0	0	0	0	0	0	0	0
ASV_1000	0	0	0	0	0	0	0	0	0	0	0	0	0	0	0	0	0	0	0	0	0	0	0	0	0	0	0	0	0	0	0	0	0	0	0	0	0	0	0	15	0	12	0	0	0	0	22	0	0
ASV_1001	0	0	0	0	0	0	0	0	0	0	0	0	0	0	0	0	0	0	0	0	0	0	0	0	0	0	0	0	0	0	0	0	0	0	0	0	0	0	0	0	0	0	0	0	0	0	0	0	0
ASV_1002	0	0	0	0	0	0	0	0	0	0	0	0	0	0	0	0	0	0	0	0	0	0	0	0	0	0	0	0	0	0	0	0	0	0	0	0	0	0	0	0	0	0	0	0	0	0	0	0	0
ASV_1003	0	0	0	0	0	0	0	0	0	103	32	171	82	209	0	0	0	0	0	0	0	0	0	0	0	0	0	0	0	0	0	0	0	0	0	0	0	0	0	0	0	0	0	0	0	0	0	0	0
ASV_1004	0	0	0	0	0	0	0	0	0	0	0	0	0	0	0	0	0	0	121	0	0	60	0	84	0	0	0	0	0	0	331	0	0	0	0	0	0	0	0	0	0	0	0	0	0	0	0	0	0
ASV_1005	0	0	0	0	0	0	0	0	0	0	0	0	0	0	0	0	0	0	0	0	0	0	0	0	0	0	0	0	0	0	0	0	0	0	0	0	0	0	0	67	0	0	0	0	0	0	0	0	0
ASV_1006	0	0	0	0	0	0	0	0	0	0	0	0	0	0	0	0	0	0	0	0	0	0	0	0	0	0	0	0	0	0	0	0	0	0	0	0	0	0	0	0	0	0	0	0	0	0	0	0	0
ASV_1007	0	0	0	0	0	0	0	0	0	0	0	0	0	0	0	0	0	0	0	0	0	0	0	0	65	85	94	0	0	0	0	0	0	0	37	96	64	89	64	0	0	0	0	0	0	0	0	0	0
ASV_1008	0	0	0	0	0	0	0	0	0	0	0	0	0	0	0	0	0	0	0	0	0	0	0	0	0	16	0	0	0	0	0	0	22	0	55	0	42	85	72	0	0	0	0	0	0	0	0	0	0
ASV_1009	0	0	0	0	0	0	0	0	0	13	0	30	0	15	0	0	0	0	0	0	0	0	0	0	0	7	0	0	0	0	0	0	0	0	0	5	12	0	0	0	0	0	0	0	0	0	54	0	0
ASV_1010	0	0	0	0	0	0	0	0	0	0	0	0	0	0	0	0	0	0	0	0	0	0	0	0	0	0	0	0	0	0	0	0	0	0	0	0	0	0	0	0	0	16	0	0	38	0	0	0	0
ASV_1011	0	0	0	0	0	0	0	0	0	0	0	0	0	0	0	0	0	8	0	0	0	0	0	6	44	33	56	5	0	5	0	0	13	0	59	35	68	95	57	33	0	0	0	0	0	0	12	0	0
ASV_1012	0	0	0	0	248	0	128	0	215	0	0	0	0	0	0	0	0	0	0	0	0	0	0	0	0	0	0	0	0	0	0	0	0	0	0	0	0	0	0	0	0	0	0	0	0	0	0	0	0
ASV_1013	0	0	0	0	0	0	0	0	0	0	0	0	0	0	0	0	0	0	0	0	0	0	0	0	0	0	0	0	0	0	0	0	0	0	0	0	0	0	0	10	0	0	0	0	0	0	10	0	0
ASV_1014	0	0	0	0	0	0	0	0	0	0	0	0	0	0	0	0	0	0	0	0	0	0	0	0	0	0	0	0	0	0	0	0	0	0	0	0	0	0	0	0	0	0	0	0	0	0	0	0	44
ASV_1015	0	0	0	0	0	0	0	0	0	0	0	0	0	0	0	0	0	0	0	0	0	0	0	0	0	0	0	0	0	0	0	0	0	0	0	0	0	0	0	0	0	0	0	0	0	0	0	0	0
ASV_1016	0	0	0	0	0	0	0	0	0	0	0	0	0	0	0	0	0	11	0	0	0	0	0	0	54	54	148	0	0	15	0	0	0	0	0	41	85	178	0	0	0	0	0	0	0	0	0	0	0
ASV_1017	0	0	0	0	0	0	0	0	0	0	0	0	0	0	0	0	0	0	0	0	0	0	0	0	0	0	0	0	0	0	0	0	0	0	0	0	0	0	0	0	0	0	0	0	0	0	0	0	0
ASV_1018	0	0	0	0	74	0	488	0	24	0	0	0	0	0	0	0	0	0	0	0	0	0	0	0	0	0	0	0	0	0	0	0	0	0	0	0	0	0	0	0	0	0	0	0	0	0	0	0	0
ASV_1019	0	0	0	0	0	0	0	0	0	0	0	0	0	0	0	0	0	0	0	9	0	0	0	8	0	0	0	0	0	0	0	0	0	0	0	0	0	0	0	0	0	0	52	0	0	0	0	0	0
ASV_1020	0	0	0	0	0	0	0	0	0	0	0	0	0	0	0	0	0	0	0	0	0	0	0	0	0	0	0	0	0	0	0	0	0	0	0	0	0	0	0	0	0	0	0	0	0	0	0	0	0
ASV_1021	0	0	0	0	0	0	0	0	0	0	0	0	0	0	0	0	0	0	0	0	0	0	0	0	54	35	30	0	0	0	0	0	0	0	0	0	44	0	14	82	0	0	0	0	0	0	31	0	0
ASV_1022	0	0	0	0	0	0	0	0	0	37	0	63	91	0	69	0	0	0	0	0	0	0	0	15	28	230	43	0	0	0	0	0	7	0	0	0	0	0	0	0	0	0	0	0	0	0	0	0	0
ASV_1023	0	0	0	0	0	0	0	0	0	0	0	0	0	0	0	0	0	10	4	0	0	0	0	0	0	60	20	0	4	5	0	0	0	0	24	15	54	53	50	17	0	0	0	0	0	0	27	0	0
ASV_1024	0	0	0	0	0	0	0	0	0	0	0	0	0	0	0	19	0	0	0	0	0	0	0	0	0	0	0	0	0	0	0	0	0	0	52	21	0	0	0	16	0	0	0	0	0	0	155	0	0
ASV_1025	0	0	0	0	0	0	0	0	0	0	0	0	0	0	0	0	0	0	0	0	0	0	0	0	0	0	0	0	0	0	0	0	0	0	0	0	0	0	0	0	0	0	0	0	0	0	0	0	0
ASV_1026	0	0	0	0	0	0	0	0	0	0	0	0	0	0	0	0	0	0	0	0	0	0	0	0	0	0	0	0	0	0	0	0	0	0	0	0	0	0	0	0	0	0	0	0	0	0	0	0	0
ASV_1027	0	0	0	0	0	0	0	0	0	0	0	0	0	0	0	0	0	0	0	0	0	0	0	0	0	0	0	0	0	0	0	0	0	0	0	0	0	0	0	0	0	0	0	0	0	0	0	0	0
ASV_1028	0	0	0	0	0	0	0	0	0	0	0	0	0	0	0	0	0	7	5	0	0	0	0	0	0	0	0	0	0	0	0	0	19	0	71	4	130	243	100	0	0	0	0	0	0	0	0	0	0
ASV_1029	0	0	0	0	0	0	0	0	0	0	0	0	0	0	0	0	0	0	0	0	0	0	0	0	0	0	0	0	0	0	0	0	0	0	0	0	0	0	0	0	0	0	0	0	0	0	0	0	0
ASV_1030	0	0	0	0	0	0	0	0	0	0	0	0	0	0	0	35	17	41	17	12	31	11	59	7	5	3	6	51	15	59	0	0	67	0	98	0	0	0	44	0	0	0	0	0	0	0	0	0	0
ASV_1031	0	0	0	0	0	0	0	0	0	0	0	0	0	0	0	0	0	0	0	0	0	0	0	0	0	0	0	0	0	0	0	0	0	0	0	0	0	0	0	0	18	35	6	0	8	29	0	8	0
ASV_1032	0	0	0	0	0	0	0	0	0	0	0	0	0	0	0	0	0	0	0	0	0	0	0	0	0	0	0	0	0	0	0	0	0	0	0	0	0	0	0	0	0	0	0	0	0	0	18	0	0
ASV_1033	0	0	0	0	0	0	0	0	0	0	0	0	0	0	0	0	0	0	0	0	0	0	0	0	0	0	0	0	0	0	0	0	0	0	0	0	0	0	0	0	0	0	0	0	0	0	0	0	0
ASV_1034	0	0	0	0	0	0	0	0	0	0	0	0	0	0	0	0	0	69	0	0	0	22	0	6	0	115	7	0	0	0	0	5	8	0	51	42	46	73	53	0	0	0	0	0	0	0	5	0	0
ASV_1035	0	0	0	0	0	0	0	0	0	0	0	0	0	0	0	0	0	0	0	0	0	0	0	0	0	0	0	0	0	0	0	0	0	0	0	0	0	0	0	0	0	17	0	0	16	19	0	0	12
ASV_1036	0	0	91	0	0	100	0	312	73	0	0	0	0	0	0	0	0	0	0	0	0	0	0	0	0	0	0	0	0	0	0	0	0	0	0	0	0	0	0	0	0	0	0	0	0	0	0	0	0
ASV_1037	0	0	0	0	0	0	0	0	0	0	0	0	0	0	0	0	0	1	22	0	0	7	0	0	0	2	0	0	0	0	0	0	8	0	1	1	2	1	2	10	0	1	0	0	0	13	13	0	0
ASV_1038	0	0	0	0	0	0	0	0	0	0	0	0	0	0	0	0	0	27	0	0	0	0	0	7	29	22	19	0	0	0	0	0	24	0	134	66	20	20	31	0	0	0	0	0	0	0	0	0	0
ASV_1039	0	0	0	0	0	0	0	0	0	0	0	0	0	0	0	0	0	0	0	0	0	0	0	12	0	0	0	0	0	0	0	0	0	0	0	20	0	0	0	0	0	0	0	0	0	0	0	0	0
ASV_1040	0	0	0	0	166	0	407	0	0	0	0	0	0	0	0	0	0	0	0	0	0	0	0	0	0	0	0	0	0	0	0	0	0	0	0	0	0	0	0	0	0	0	0	0	0	0	0	0	0
ASV_1041	0	0	0	0	0	0	0	0	0	0	0	0	0	0	0	0	0	0	0	0	0	0	0	0	0	0	0	0	0	0	0	0	0	0	0	0	0	0	0	35	0	0	0	0	0	0	35	0	0
ASV_1042	0	0	0	0	0	0	0	0	0	0	0	0	0	0	36	0	0	0	0	0	0	0	0	0	0	0	0	0	0	0	0	0	0	0	0	0	0	0	0	10	0	3	0	0	0	0	67	0	0
ASV_1043	32	0	16	0	0	0	0	0	0	26	52	23	66	222	25	0	3	0	0	0	0	0	0	0	6	0	20	0	0	0	0	0	0	0	0	3	18	49	5	0	0	0	0	0	0	0	0	0	0
ASV_1044	0	0	0	0	0	0	0	0	0	0	0	0	0	0	0	0	0	0	0	0	0	11	526	2	0	0	0	11	0	0	0	0	0	0	7	7	0	0	0	0	0	0	0	0	0	0	0	0	0
ASV_1045	0	0	0	0	0	0	0	0	0	0	0	0	0	0	0	0	0	25	0	0	0	0	0	0	0	0	0	0	0	0	0	0	0	0	47	0	56	0	56	35	0	14	0	0	0	0	0	0	0
ASV_1046	0	0	0	0	0	0	0	0	0	62	11	99	0	33	11	0	0	0	0	0	0	0	0	0	54	0	105	0	0	17	0	0	0	0	0	94	0	0	76	0	0	0	0	0	0	0	0	0	0
ASV_1047	0	0	0	0	0	0	0	0	0	0	0	0	0	0	0	0	0	0	15	0	0	0	0	13	32	43	0	0	0	21	20	0	0	0	44	37	76	49	53	0	0	0	0	0	0	0	93	0	0
ASV_1048	0	0	0	0	0	0	0	0	0	0	319	0	0	242	0	0	0	0	0	0	0	0	0	0	0	0	0	0	0	0	0	0	0	0	0	0	0	0	0	0	0	0	0	0	0	0	0	0	0
ASV_1049	0	0	0	0	0	0	0	0	0	0	0	0	0	0	0	37	85	32	137	38	28	0	0	0	0	0	0	0	0	22	0	0	0	0	0	0	0	0	0	0	0	0	0	0	0	0	0	0	0
ASV_1050	0	0	0	0	0	0	0	0	0	0	0	0	0	0	0	0	0	50	0	0	0	0	0	0	95	10	141	0	0	6	0	0	0	0	17	48	77	107	7	0	0	0	0	0	0	0	0	0	0
ASV_1051	0	0	0	0	0	0	0	0	0	0	0	0	0	0	0	0	0	0	0	0	0	0	0	0	0	0	0	0	0	0	0	0	0	0	0	0	0	0	0	22	0	0	0	0	0	0	0	0	0
ASV_1052	0	0	0	0	0	0	0	0	0	0	0	0	0	0	0	0	0	0	0	0	0	0	0	0	225	38	153	0	0	0	0	0	32	0	0	107	0	0	0	0	0	0	0	0	0	0	0	0	0
ASV_1053	163	10	104	14	0	184	0	0	76	0	0	0	0	0	2	0	0	0	0	0	0	0	0	0	0	0	0	0	0	0	0	0	0	0	0	0	0	0	0	0	0	0	0	0	0	0	0	0	0
ASV_1054	0	0	0	0	0	0	0	0	0	0	0	0	0	0	0	0	0	0	0	0	0	0	0	0	0	0	0	0	0	0	0	0	52	0	48	0	0	22	0	0	0	0	0	0	0	0	0	0	0
ASV_1055	0	0	178	0	0	0	0	0	0	0	0	373	0	0	0	0	0	0	0	0	0	0	0	0	0	0	0	0	0	0	0	0	0	0	0	0	0	0	0	0	0	0	0	0	0	0	0	0	0
ASV_1056	0	0	0	0	0	0	0	0	0	0	0	0	0	0	0	0	0	7	0	0	0	0	0	0	167	0	126	0	0	14	0	0	26	0	0	210	0	0	0	0	0	0	0	0	0	0	0	0	0
ASV_1057	0	0	0	0	0	0	0	0	0	0	0	0	0	0	0	10	33	68	97	11	0	8	0	4	0	0	0	55	37	22	3	0	9	0	162	30	0	0	0	0	0	0	0	0	0	0	0	0	0
ASV_1058	0	0	0	0	0	0	0	0	0	0	0	0	0	0	0	0	3	5	16	0	0	6	0	7	133	33	125	0	0	4	0	2	26	0	6	92	24	33	32	0	0	0	0	0	0	0	0	0	0
ASV_1059	0	0	0	0	0	0	0	0	0	0	0	0	0	0	0	0	0	0	0	0	0	0	0	0	0	0	0	0	0	83	0	464	0	0	0	0	0	0	0	0	0	0	0	0	0	0	0	0	0
ASV_1060	0	0	0	0	0	0	0	0	0	0	0	0	0	0	0	0	0	0	0	0	0	0	0	0	0	0	0	0	0	0	0	0	0	0	0	0	0	11	0	15	0	0	0	0	0	0	22	0	0
ASV_1061	0	0	0	0	0	0	0	0	0	0	0	0	0	0	0	0	0	0	0	0	0	0	0	0	0	0	0	0	0	0	0	0	0	0	0	0	0	0	0	0	0	0	0	0	0	0	94	0	0
ASV_1062	0	0	158	0	0	298	0	0	89	0	0	0	0	0	0	0	0	0	0	0	0	0	0	0	0	0	0	0	0	0	0	0	0	0	0	0	0	0	0	0	0	0	0	0	0	0	0	0	0
ASV_1063	0	0	0	0	0	0	0	0	0	0	0	0	0	0	0	0	12	64	22	3	0	0	0	0	0	19	0	0	0	0	0	6	26	0	80	41	172	99	0	0	0	0	0	0	0	0	0	0	0
ASV_1064	0	0	0	0	0	0	0	0	0	0	0	0	0	0	0	0	6	0	0	0	0	0	0	0	0	0	0	0	0	0	0	0	0	0	0	0	0	0	0	0	0	0	0	0	0	0	0	0	0
ASV_1065	0	0	0	0	0	0	0	0	0	0	0	0	0	0	0	0	0	0	0	0	0	0	0	0	0	0	0	0	0	0	0	0	0	0	0	0	0	0	0	0	0	0	0	0	0	0	0	0	0
ASV_1066	54	0	0	57	0	0	0	0	0	0	0	0	0	0	0	0	0	0	0	0	0	0	0	0	0	0	0	0	0	0	0	0	0	0	0	0	0	0	0	0	0	0	0	0	0	0	0	0	0
ASV_1067	0	0	0	0	0	0	0	0	0	0	0	0	0	0	0	0	0	68	0	0	0	0	0	0	60	99	56	0	0	0	0	0	0	0	60	34	75	47	41	0	0	0	0	0	0	0	0	0	0
ASV_1068	0	0	0	0	0	0	0	0	0	0	0	0	0	0	0	0	5	8	0	0	0	0	0	0	0	0	0	0	0	0	0	0	0	0	22	7	93	126	0	34	0	0	0	0	0	0	33	0	0
ASV_1069	0	0	0	0	0	0	0	0	0	0	0	0	0	0	0	0	0	0	0	0	0	0	0	0	0	0	0	0	0	0	0	0	0	0	0	0	0	0	0	0	0	0	0	0	0	0	0	0	0
ASV_1070	0	0	0	0	0	0	0	0	0	0	0	0	0	0	0	0	0	19	0	0	0	0	0	0	6	12	0	0	0	0	0	0	0	0	5	0	24	40	6	12	0	0	0	0	0	0	28	0	0
ASV_1071	0	0	0	0	0	0	0	0	0	0	0	0	0	0	0	0	0	31	0	0	0	0	0	0	0	33	0	0	0	0	0	0	18	0	178	0	159	105	11	0	0	0	0	0	0	0	0	0	0
ASV_1072	0	0	0	0	0	0	0	0	0	0	0	0	0	0	0	0	0	0	0	0	0	0	0	0	0	0	0	0	0	0	0	0	0	0	0	0	0	0	0	0	0	0	0	0	0	0	52	0	0
ASV_1073	0	0	0	0	0	0	0	0	0	0	0	0	0	0	0	0	0	20	0	0	0	0	0	0	0	0	0	0	0	0	0	0	0	0	0	0	33	71	0	0	0	0	0	0	0	0	0	0	0
ASV_1074	0	0	0	0	0	0	0	0	0	0	0	0	0	0	0	0	0	0	0	0	0	0	0	0	0	0	0	0	0	0	0	0	0	0	0	0	0	0	0	0	0	0	0	115	0	0	0	0	0
ASV_1075	63	47	0	66	0	0	84	21	0	102	27	13	80	31	0	0	0	0	0	0	0	0	0	0	0	0	0	0	0	0	0	0	0	0	0	0	0	0	0	0	0	0	0	0	0	0	0	0	0
ASV_1076	0	0	0	0	0	0	0	0	0	0	0	0	0	0	0	0	0	0	0	0	0	0	0	0	0	0	0	0	0	0	0	0	0	0	0	0	0	0	0	0	0	0	0	0	0	0	147	0	0
ASV_1077	0	0	0	0	0	0	0	0	0	0	0	0	0	0	0	0	0	0	0	0	0	0	0	0	0	106	0	0	0	0	0	0	0	0	45	0	158	162	61	0	0	0	0	0	0	0	0	0	0
ASV_1078	0	0	0	0	0	0	0	0	0	0	0	0	0	0	0	0	0	0	0	0	0	0	0	0	0	0	0	0	0	0	0	0	0	0	0	0	0	0	0	79	0	0	0	0	0	0	0	0	0
ASV_1079	59	82	82	0	81	128	0	30	69	0	0	0	0	0	0	0	0	0	0	0	0	0	0	0	0	0	0	0	0	0	0	0	0	0	0	0	0	0	0	0	0	0	0	0	0	0	0	0	0
ASV_1080	0	0	0	0	0	0	0	0	0	0	0	0	0	0	0	0	0	0	0	0	0	0	0	0	0	0	0	0	0	0	0	0	0	0	0	0	0	0	0	0	0	0	0	0	0	0	0	0	0
ASV_1081	0	0	0	0	0	0	0	0	0	0	0	0	0	0	0	0	0	0	0	0	0	0	0	0	0	0	0	0	0	0	0	0	0	0	0	0	0	0	0	0	0	0	0	0	0	0	0	0	0
ASV_1082	0	0	0	0	0	0	0	0	0	96	120	63	0	0	0	0	0	0	0	0	0	0	0	0	59	0	87	0	0	0	0	9	0	0	0	39	0	0	56	0	0	0	0	0	0	0	0	0	0
ASV_1083	0	0	0	0	0	0	0	0	0	0	0	0	0	0	0	0	0	54	0	0	0	0	0	0	0	0	0	0	0	0	0	0	0	0	47	0	0	53	0	0	0	0	0	0	0	0	35	0	0
ASV_1084	20	0	0	0	0	0	0	0	0	0	0	0	71	0	0	0	19	31	0	0	0	0	0	0	0	0	0	0	0	0	0	0	0	0	53	0	45	54	0	0	0	0	0	0	0	0	0	0	0
ASV_1085	7	0	210	0	0	183	0	0	126	0	0	0	0	0	0	0	0	0	0	0	0	0	0	0	0	0	0	0	0	0	0	0	0	0	0	0	0	0	0	0	0	0	0	0	0	0	0	0	0
ASV_1086	0	0	0	0	0	0	0	0	0	0	0	0	0	0	0	0	0	53	0	0	0	0	0	12	20	58	0	0	0	0	0	0	13	0	67	0	49	73	44	84	0	0	0	0	0	0	0	0	0
ASV_1087	0	0	0	0	0	0	0	0	0	0	0	0	0	0	0	0	0	17	0	0	0	0	0	0	189	12	173	0	0	0	0	0	0	0	0	133	0	0	0	0	0	0	0	0	0	0	0	0	0
ASV_1088	0	0	0	0	0	0	0	0	0	0	0	0	0	0	0	0	0	8	0	0	0	0	0	0	0	15	0	0	2	0	0	0	0	0	0	0	0	35	25	0	0	0	0	0	0	0	0	0	0
ASV_1089	0	0	0	0	0	0	0	0	0	0	0	0	0	0	0	0	0	0	0	0	0	0	0	0	0	0	0	0	0	0	0	0	0	0	0	0	0	0	0	0	0	0	0	0	0	0	7	0	0
ASV_1090	110	29	142	0	0	178	4	0	60	0	0	0	0	0	0	0	0	0	0	0	0	0	0	0	0	0	0	0	0	0	0	0	0	0	0	0	0	0	0	0	0	0	0	0	0	0	0	0	0
ASV_1091	0	0	0	0	0	0	0	0	0	0	0	0	0	0	0	0	0	0	0	0	0	0	12	0	0	0	0	0	0	0	0	0	0	0	0	0	0	0	0	0	0	0	0	0	0	0	0	0	0
ASV_1092	0	0	0	0	0	0	0	0	0	0	0	0	0	0	0	0	0	0	0	0	0	0	0	0	0	0	0	0	0	0	0	0	0	0	0	0	0	0	0	20	0	0	0	0	0	0	0	0	0
ASV_1093	0	0	0	0	0	0	0	0	0	0	0	0	0	0	0	0	0	0	0	0	0	0	0	0	0	0	0	0	0	0	0	0	0	0	0	0	0	0	0	0	0	0	0	0	0	386	0	0	0
ASV_1094	0	0	0	0	0	0	0	0	0	0	0	0	0	0	0	0	0	0	0	0	0	0	0	0	0	0	0	0	0	0	0	0	0	0	0	0	0	0	0	4	0	0	0	0	0	0	0	0	0
ASV_1095	0	0	0	0	0	0	0	0	0	0	0	0	0	0	0	0	0	0	0	0	0	0	0	0	0	0	0	0	0	0	0	0	0	0	0	0	0	0	0	0	0	0	0	0	0	0	13	0	0
ASV_1096	0	0	0	0	0	0	0	0	0	0	0	0	0	0	0	0	0	0	0	0	0	0	0	0	0	0	0	0	0	0	0	0	0	0	0	0	0	0	0	0	0	0	0	0	0	0	0	0	0
ASV_1097	0	0	0	0	0	0	0	0	0	0	0	0	0	0	0	0	0	0	0	0	0	0	0	0	66	0	56	0	0	0	0	0	0	0	0	24	35	45	0	0	0	0	0	0	0	0	0	0	0
ASV_1098	0	0	0	0	0	0	0	0	0	0	0	0	0	0	0	0	0	9	0	0	0	0	0	0	0	0	0	0	0	0	0	0	0	0	0	0	0	0	0	20	0	0	0	0	0	0	0	0	0
ASV_1099	0	0	0	0	0	0	0	0	0	0	0	0	0	0	0	0	0	0	0	0	0	0	0	0	0	0	0	0	0	0	0	0	0	0	0	0	0	0	0	22	0	0	0	0	0	0	0	0	0
ASV_1100	0	0	0	0	0	0	0	0	0	0	0	0	0	0	0	0	0	0	0	0	0	0	0	0	0	0	0	0	0	0	0	0	0	0	0	0	0	0	0	0	0	147	0	176	0	0	0	0	0
ASV_1101	0	0	0	0	0	0	0	0	0	0	0	0	0	0	0	0	0	0	0	0	0	0	0	0	0	0	0	87	69	0	297	0	65	0	0	0	0	0	0	0	0	0	0	0	0	0	0	0	0
ASV_1102	38	171	0	0	0	0	0	280	0	0	0	0	0	29	0	0	0	0	0	0	0	0	0	0	0	0	0	0	0	0	0	0	0	0	0	0	0	0	0	0	0	0	0	0	0	0	0	0	0
ASV_1103	0	0	0	0	0	0	0	0	0	56	0	62	65	0	0	0	0	0	0	0	0	0	0	0	81	54	50	14	0	0	0	0	0	0	66	35	0	0	34	0	0	0	0	0	0	0	0	0	0
ASV_1104	0	0	0	0	0	0	0	0	0	0	0	0	0	0	0	213	0	0	0	133	171	0	0	0	0	0	0	0	0	0	0	0	0	0	0	0	0	0	0	0	0	0	0	0	0	0	0	0	0
ASV_1105	0	0	0	0	0	0	0	0	0	0	0	0	0	0	0	0	0	0	0	0	0	0	0	0	0	18	0	0	0	0	0	0	0	0	0	21	65	108	15	0	0	0	0	0	0	0	0	0	0
ASV_1106	0	0	0	0	0	0	0	0	0	0	0	0	0	0	0	0	0	0	0	0	0	0	0	0	0	0	0	0	0	0	0	0	0	0	0	0	0	0	0	0	0	0	0	29	0	0	0	0	0
ASV_1107	0	3	0	44	1	0	85	0	0	126	101	0	64	73	19	0	0	0	0	0	0	0	0	0	0	0	0	0	0	0	0	0	0	0	0	0	0	0	0	0	0	0	0	0	0	0	0	0	0
ASV_1108	0	0	0	0	0	0	0	0	0	29	34	131	37	0	146	0	0	0	0	0	0	0	0	0	0	0	0	0	0	0	0	0	0	0	0	0	4	6	12	0	0	0	0	0	0	0	17	0	0
ASV_1109	0	0	0	0	0	0	0	0	0	0	0	0	0	0	0	0	0	0	0	0	0	0	0	0	0	0	0	0	0	0	0	0	0	0	0	0	0	0	0	0	0	0	154	0	0	324	0	0	0
ASV_1110	0	0	0	0	0	0	0	0	0	0	0	0	0	0	0	9	0	0	0	0	0	0	0	0	0	0	0	0	0	174	0	323	7	0	0	0	0	0	0	0	0	0	0	0	0	0	0	0	0
ASV_1111	0	0	0	0	0	0	0	0	0	0	0	0	0	0	0	0	0	0	0	0	0	0	0	0	0	0	0	0	0	0	0	0	0	0	0	0	0	0	0	0	0	9	0	0	0	0	0	0	0
ASV_1112	0	0	0	0	0	0	0	0	0	0	0	0	0	0	0	0	0	0	0	0	0	0	0	0	0	0	0	0	0	0	0	0	0	0	0	0	0	0	0	0	0	0	0	0	0	0	0	0	0
ASV_1113	0	0	0	0	0	0	0	0	0	0	0	0	0	0	0	0	0	0	0	0	0	0	0	0	0	0	0	0	0	0	0	0	0	0	0	0	0	0	0	7	0	0	0	0	0	0	0	0	0
ASV_1114	0	0	0	0	0	0	0	0	0	145	106	0	197	64	0	0	0	0	0	0	0	0	0	0	0	0	0	0	0	0	0	0	0	0	0	0	0	0	0	0	0	0	0	0	0	0	0	0	0
ASV_1115	0	0	0	0	0	0	0	0	0	0	0	0	0	0	0	0	0	26	0	5	0	0	0	0	159	0	140	0	0	0	0	0	22	0	43	36	0	0	80	0	0	0	0	0	0	0	0	0	0
ASV_1116	0	0	0	0	0	0	0	0	0	0	0	0	0	0	0	0	0	0	0	0	0	0	0	0	141	0	117	0	0	0	0	0	18	0	0	199	0	0	34	0	0	0	0	0	0	0	0	0	0
ASV_1117	0	0	0	0	0	0	0	0	0	0	0	0	0	0	0	0	0	0	0	0	0	0	0	0	0	0	0	0	0	0	0	0	0	0	0	0	0	0	0	27	0	19	0	0	0	0	26	0	0
ASV_1118	0	0	0	0	0	0	0	0	0	0	0	0	0	0	0	0	0	0	0	0	0	0	0	0	0	0	0	0	0	0	0	0	0	0	0	0	0	0	0	11	0	5	0	0	5	0	12	0	0
ASV_1119	0	0	0	0	0	0	0	0	0	0	0	0	0	0	0	0	0	0	0	0	0	0	0	0	0	0	0	0	0	0	0	0	0	0	0	0	0	0	0	0	0	0	0	0	0	0	0	0	0
ASV_1120	0	0	0	0	0	0	0	0	0	0	0	0	0	0	0	0	0	0	0	0	0	0	0	0	0	0	0	0	0	0	0	0	0	0	0	0	0	0	0	0	0	54	0	0	305	0	0	0	0
ASV_1121	0	0	306	0	0	0	0	0	0	0	0	0	0	0	201	0	0	0	0	0	0	0	0	0	0	0	0	0	0	0	0	0	0	0	0	0	0	0	0	0	0	0	0	0	0	0	0	0	0
ASV_1122	0	0	0	0	0	0	0	0	0	0	6	50	0	7	0	0	19	0	0	0	0	0	0	0	35	104	47	0	0	8	0	0	0	0	66	25	33	55	51	0	0	0	0	0	0	0	0	0	0
ASV_1123	0	0	0	0	0	0	0	0	0	0	0	0	0	0	0	0	0	0	0	0	0	7	0	0	0	27	0	0	0	0	0	0	0	0	0	0	0	0	0	0	0	0	0	0	0	0	100	0	0
ASV_1124	0	0	0	0	0	0	0	0	0	0	0	0	0	0	0	0	0	0	0	0	0	0	0	0	0	0	4	0	0	0	0	0	0	0	0	0	0	0	0	19	0	0	0	0	0	0	0	0	0
ASV_1125	0	0	0	0	0	0	0	0	0	0	0	0	0	0	0	0	0	12	18	0	0	12	0	0	0	0	0	0	0	0	0	0	9	0	26	0	14	13	15	0	0	0	0	0	0	0	0	0	0
ASV_1126	0	0	0	0	0	0	0	0	0	0	0	0	0	0	0	0	0	9	0	0	0	0	0	0	17	48	34	0	0	10	0	0	0	0	29	41	45	41	25	56	0	0	0	0	0	0	31	0	0
ASV_1127	0	0	0	0	0	0	0	0	0	0	0	0	0	0	0	0	0	0	0	0	0	0	0	0	0	50	0	0	0	0	0	0	0	0	17	0	76	0	79	0	0	0	0	0	0	0	134	0	0
ASV_1128	0	0	0	0	0	0	0	0	0	0	0	0	0	0	0	0	0	0	0	0	0	0	0	0	0	0	0	0	0	0	0	0	0	0	0	0	0	0	0	0	0	0	0	0	192	0	0	0	0
ASV_1129	0	0	0	0	0	0	0	0	0	0	0	0	0	0	0	5	0	12	0	0	0	0	0	0	127	24	183	0	0	12	0	0	0	0	0	53	0	23	18	0	0	0	0	0	0	0	0	0	0
ASV_1130	0	0	0	0	0	0	0	0	0	0	0	0	0	0	0	0	0	0	0	0	0	0	0	0	0	0	0	0	0	0	0	0	0	0	0	0	0	0	0	0	0	0	0	0	0	0	0	0	0
ASV_1131	0	0	0	0	0	0	0	0	0	0	0	0	0	0	0	0	0	35	0	0	0	0	0	0	0	15	0	0	0	0	87	0	0	0	55	33	71	84	102	0	0	0	0	0	0	0	5	0	0
ASV_1132	98	0	0	81	64	0	62	0	0	0	140	0	0	53	0	0	0	0	0	0	0	0	0	0	0	0	0	0	0	0	0	0	0	0	0	0	0	0	0	0	0	0	0	0	0	0	0	0	0
ASV_1133	0	0	0	0	0	0	0	0	0	0	0	0	0	0	0	0	0	26	0	0	0	0	0	3	0	31	0	0	0	0	0	0	0	0	27	0	145	195	70	0	0	0	0	0	0	0	0	0	0
ASV_1134	0	0	0	0	0	0	0	0	0	0	0	0	0	0	0	0	0	0	13	0	0	0	0	0	42	63	60	0	7	11	0	0	0	0	25	51	64	83	76	0	0	0	0	0	0	0	0	0	0
ASV_1135	0	0	0	0	0	0	0	0	0	0	0	0	0	0	0	0	0	15	0	0	0	0	0	0	144	0	161	0	0	14	0	0	19	0	0	142	0	0	0	0	0	0	0	0	0	0	0	0	0
ASV_1136	0	0	0	0	0	0	0	0	0	0	75	153	0	116	92	0	0	0	0	0	0	0	0	0	23	0	0	0	0	19	0	0	8	0	0	0	0	0	0	0	0	0	0	0	0	0	0	0	0
ASV_1137	0	0	0	0	0	0	0	0	0	0	0	0	0	0	0	0	13	41	15	0	0	0	0	0	0	87	0	0	0	0	0	0	13	0	105	13	109	67	32	0	0	0	0	0	0	0	0	0	0
ASV_1138	0	0	0	0	0	0	0	0	0	0	0	0	0	0	0	0	0	4	0	0	7	0	0	0	0	0	0	0	0	0	0	0	0	0	2	0	0	0	0	9	0	0	0	0	0	17	15	0	0
ASV_1139	0	0	0	0	0	0	0	0	0	0	0	0	0	0	0	0	0	53	0	0	0	0	0	0	0	24	0	0	0	0	0	0	0	0	153	29	58	42	0	87	0	0	0	0	0	0	0	0	0
ASV_1140	0	0	0	0	0	0	0	0	0	0	0	0	0	0	0	0	0	0	0	0	0	0	0	0	6	4	0	0	0	0	0	0	0	0	0	0	0	0	0	0	0	0	0	0	0	0	18	0	0
ASV_1141	0	0	0	0	0	0	0	0	0	0	0	0	0	0	0	0	0	0	0	0	0	0	0	0	0	0	0	0	0	0	0	0	0	0	87	0	153	216	35	0	0	0	0	0	0	0	0	0	0
ASV_1142	0	0	0	0	0	0	0	0	0	0	0	0	0	0	0	0	0	10	9	5	0	2	0	0	0	0	0	5	0	5	0	0	0	0	35	0	0	0	0	58	0	0	0	0	0	0	0	0	0
ASV_1143	0	0	0	0	0	0	0	0	0	0	0	0	0	0	0	0	0	37	0	0	0	0	0	0	36	0	40	0	0	11	0	0	20	0	45	34	94	89	82	0	0	0	0	0	0	0	0	0	0
ASV_1144	0	0	0	0	0	0	0	0	0	0	0	0	0	0	0	0	0	0	0	0	0	0	0	0	0	0	0	0	0	0	0	0	6	0	0	0	13	0	0	0	0	8	0	0	0	0	0	0	0
ASV_1145	0	0	0	0	0	0	0	0	0	0	0	0	0	0	0	0	0	0	31	0	0	23	0	0	43	58	0	0	0	0	0	0	0	0	25	43	26	24	35	0	0	0	0	0	0	0	0	0	0
ASV_1146	0	0	0	0	0	0	0	0	0	0	0	0	0	0	0	0	28	0	0	0	0	0	0	0	9	158	27	0	0	0	0	0	0	0	0	24	35	64	96	0	0	0	0	0	0	0	0	0	0
ASV_1147	23	94	18	0	0	0	0	147	0	13	2	8	23	0	37	0	0	0	0	0	0	0	0	0	34	11	20	0	0	8	0	0	0	0	0	38	0	0	11	0	0	0	0	0	0	0	0	0	0
ASV_1148	0	0	0	0	0	0	0	0	0	10	0	12	23	0	0	0	0	0	0	0	0	0	0	0	0	0	0	0	0	0	0	0	0	0	0	0	0	0	0	0	0	0	0	0	0	0	117	0	0
ASV_1149	0	0	0	0	0	0	0	0	0	0	0	0	0	0	0	0	0	0	0	0	0	0	0	0	0	0	0	0	0	0	0	0	0	0	0	0	0	0	0	57	0	0	0	0	0	0	66	0	0
ASV_1150	0	0	0	0	0	0	0	0	0	0	0	0	0	0	0	0	0	0	0	0	0	0	0	0	27	19	21	0	0	0	0	0	0	0	0	0	0	0	10	1	0	0	0	0	0	0	181	0	0
ASV_1151	0	0	0	0	0	0	0	0	0	0	0	0	0	0	0	0	0	0	0	0	0	0	0	0	0	9	0	0	0	0	0	0	0	0	0	7	0	0	0	0	0	0	0	0	0	0	41	0	0
ASV_1152	0	0	0	0	0	0	0	0	0	0	0	0	0	0	0	9	15	67	7	0	0	0	0	0	0	0	0	0	0	0	0	0	17	0	119	0	46	147	57	0	0	0	0	0	0	0	0	0	0
ASV_1153	0	0	0	0	0	0	0	0	0	0	0	0	0	0	0	0	0	0	0	0	0	0	0	0	0	0	0	0	0	0	0	0	0	0	0	0	0	0	0	34	0	0	0	0	0	0	70	0	0
ASV_1154	81	102	0	110	0	31	0	70	0	0	22	0	14	50	0	0	0	0	0	0	0	0	0	0	0	0	0	0	0	3	0	0	0	0	0	0	0	0	0	0	0	0	0	0	0	0	0	0	0
ASV_1155	0	0	0	0	0	0	0	0	0	0	0	0	0	0	0	0	0	0	0	0	0	0	0	0	0	0	0	0	0	0	0	0	0	0	0	0	0	0	0	0	0	0	0	0	0	0	0	0	0
ASV_1156	0	0	0	0	0	0	0	0	0	11	0	29	0	20	6	0	0	20	2	0	0	0	0	20	66	208	25	0	0	12	0	0	0	0	0	49	0	0	14	0	0	0	0	0	0	0	0	0	0
ASV_1157	0	0	0	0	0	0	0	0	0	0	0	0	0	0	0	0	0	0	0	0	0	0	0	0	154	0	184	0	0	0	0	0	0	0	28	116	0	0	0	0	0	0	0	0	0	0	0	0	0
ASV_1158	0	0	0	0	0	0	0	0	0	0	0	4	6	0	0	0	0	25	0	0	0	0	0	4	0	76	0	0	0	0	0	0	0	0	0	11	34	23	45	35	0	0	0	0	0	0	54	0	0
ASV_1159	0	0	102	0	0	219	0	46	115	0	0	0	0	0	0	0	0	0	0	0	0	0	0	0	0	0	0	0	0	0	0	0	0	0	0	0	0	0	0	0	0	0	0	0	0	0	0	0	0
ASV_1160	0	0	0	0	0	0	0	0	0	0	0	0	0	0	0	0	0	0	0	0	0	0	0	0	35	62	27	0	0	0	0	0	46	0	37	0	47	45	0	27	0	0	0	0	0	0	31	0	0
ASV_1161	0	0	0	0	0	0	0	0	0	0	0	0	0	0	0	0	0	0	0	0	0	0	0	0	0	0	0	0	0	0	0	0	0	0	99	0	0	0	0	153	0	0	0	0	0	0	0	0	0
ASV_1162	0	0	0	0	0	0	0	0	0	0	0	0	0	0	0	0	0	0	0	0	0	0	0	0	0	0	0	0	0	0	0	0	0	0	0	0	0	0	0	44	0	0	0	0	0	0	18	0	0
ASV_1163	0	0	0	0	0	0	0	0	0	0	0	0	0	0	0	0	10	0	0	0	0	10	0	18	114	146	83	0	0	0	0	0	0	0	49	49	0	0	0	0	0	0	0	0	0	0	0	0	0
ASV_1164	0	0	0	0	0	0	0	0	0	0	0	0	0	0	0	0	0	0	0	0	0	0	0	0	93	53	89	0	0	5	0	0	8	0	18	22	18	0	0	15	0	0	0	0	0	0	19	0	0
ASV_1165	0	0	0	0	0	0	0	0	0	0	0	0	0	0	0	0	0	0	0	0	0	0	0	0	0	0	0	0	0	0	0	0	0	0	0	0	0	0	0	7	0	0	0	0	0	0	0	0	0
ASV_1166	0	0	0	0	0	0	0	0	0	0	0	0	0	0	0	0	0	0	0	0	0	0	0	0	0	0	0	0	0	0	0	0	0	0	0	0	0	0	0	0	0	0	0	0	0	0	0	0	0
ASV_1167	0	0	0	0	0	0	0	0	0	0	0	0	0	0	0	0	0	0	0	0	0	0	0	0	0	0	0	0	0	0	0	0	0	0	0	0	0	0	0	0	0	0	0	0	0	0	0	0	0
ASV_1168	0	0	0	0	0	0	0	0	0	0	0	0	0	0	0	6	18	11	14	0	3	69	0	27	0	0	0	5	3	7	0	11	205	0	8	83	0	0	0	0	0	0	0	0	0	0	0	0	0
ASV_1169	0	0	0	0	0	0	0	0	0	0	0	0	0	0	0	0	18	45	0	0	0	0	0	0	27	0	0	0	0	0	0	0	0	0	106	54	128	97	0	0	0	0	0	0	0	0	0	0	0
ASV_1170	0	0	0	0	0	0	0	0	0	0	0	0	0	0	0	5	4	2	88	5	8	4	0	42	0	0	0	11	5	8	46	10	154	0	0	13	0	0	0	0	0	0	0	0	0	0	0	0	0
ASV_1171	0	0	0	0	0	0	238	0	0	0	0	0	0	0	233	0	0	0	0	0	0	0	0	0	0	0	0	0	0	3	0	0	0	0	0	0	0	0	0	0	0	0	0	0	0	0	0	0	0
ASV_1172	0	0	0	0	0	0	0	0	0	0	0	0	0	0	0	0	0	0	0	0	0	0	0	0	0	0	0	0	0	0	0	0	0	0	0	0	0	0	0	0	0	0	0	0	0	0	0	0	0
ASV_1173	0	0	0	0	0	0	0	0	0	0	0	0	0	0	0	0	0	118	83	0	0	0	0	0	0	0	0	89	0	51	0	0	0	0	38	94	0	0	0	0	0	0	0	0	0	0	0	0	0
ASV_1174	0	0	0	0	0	0	0	0	0	0	0	0	0	0	0	0	0	0	0	0	0	0	0	0	0	0	0	0	0	0	0	0	0	0	0	0	0	0	0	0	0	0	0	0	0	0	0	0	0
ASV_1175	0	0	0	0	0	0	286	0	0	0	0	0	187	0	0	0	0	0	0	0	0	0	0	0	0	0	0	0	0	0	0	0	0	0	0	0	0	0	0	0	0	0	0	0	0	0	0	0	0
ASV_1176	0	0	0	0	0	0	0	0	0	0	0	0	0	0	0	0	3	0	0	0	0	3	0	0	0	0	0	0	0	0	0	0	0	0	0	0	0	0	0	7	0	0	0	0	0	0	0	0	0
ASV_1177	0	0	0	0	0	0	0	0	0	0	0	0	0	0	0	0	0	0	0	0	0	0	0	0	0	0	0	0	0	0	0	0	0	0	0	0	0	0	0	78	0	0	0	0	0	0	28	0	0
ASV_1178	0	0	0	0	0	0	0	0	0	0	0	0	0	0	0	0	0	84	0	0	0	0	0	0	0	72	0	0	0	0	0	0	0	0	47	53	70	41	43	61	0	0	0	0	0	0	0	0	0
ASV_1179	0	0	0	0	0	0	0	0	0	0	0	0	0	0	0	0	0	0	0	0	0	0	0	0	0	0	0	0	0	0	0	0	0	0	0	0	0	0	0	0	0	0	0	0	0	0	0	0	0
ASV_1180	0	0	0	0	0	0	0	0	0	0	0	0	0	0	0	0	0	0	0	0	0	0	0	0	0	12	0	0	0	0	0	0	9	0	0	0	0	0	145	0	0	0	0	0	0	0	0	0	0
ASV_1181	0	0	0	0	0	0	0	0	0	0	0	0	0	0	0	0	0	0	0	0	0	0	0	0	0	0	0	0	0	0	0	0	0	0	0	0	0	0	0	0	0	0	0	0	0	0	0	0	0
ASV_1182	0	0	0	0	0	0	0	0	0	0	0	0	0	0	0	0	0	0	0	0	0	0	0	0	43	0	0	0	0	0	0	0	34	0	0	0	0	0	0	0	0	0	0	0	0	0	0	0	0
ASV_1183	0	0	0	0	0	0	0	0	0	0	0	0	0	0	0	0	0	0	0	0	0	11	0	7	0	0	0	0	0	0	0	0	0	0	270	179	0	0	0	0	0	0	0	0	0	0	0	0	0
ASV_1184	0	0	0	0	0	0	0	0	0	0	0	0	0	0	0	0	0	0	0	0	0	0	0	0	0	0	0	0	0	0	0	0	0	0	0	0	0	0	0	0	0	0	0	0	90	0	0	0	0
ASV_1185	0	0	0	0	0	0	0	0	0	0	0	0	0	0	0	0	0	0	0	0	8	0	330	52	0	0	0	0	0	0	0	0	0	57	6	7	0	0	0	0	0	0	0	0	0	0	0	0	0
ASV_1186	0	87	0	0	0	0	0	170	0	0	0	0	0	0	0	0	0	0	0	0	0	0	0	0	0	0	0	0	0	33	0	103	0	0	0	0	0	0	0	0	0	0	0	0	0	0	0	0	0
ASV_1187	0	0	0	0	0	0	0	0	0	0	0	0	0	0	0	0	0	0	0	0	0	0	0	0	0	73	0	0	0	0	0	0	0	0	59	0	83	31	0	0	0	0	0	0	0	0	22	0	0
ASV_1188	0	0	0	0	0	0	0	0	0	0	0	0	0	0	0	0	0	0	0	0	0	0	0	0	0	0	0	0	0	0	0	0	0	0	0	0	13	14	0	44	0	0	0	0	5	0	72	0	0
ASV_1189	0	0	0	0	0	0	0	0	0	0	0	0	0	0	0	0	0	7	0	0	0	0	0	0	0	0	0	0	0	0	0	0	0	0	0	0	0	0	0	21	0	0	0	0	0	0	0	0	0
ASV_1190	0	0	0	0	0	0	0	0	0	0	0	0	0	0	0	0	0	0	0	0	0	0	0	0	0	0	0	0	0	0	0	0	0	0	0	0	0	0	0	35	0	0	0	0	0	0	0	0	0
ASV_1191	0	0	0	0	0	0	0	0	0	0	0	0	0	0	0	0	0	13	0	0	0	0	0	0	0	0	0	0	0	0	0	0	0	0	0	23	0	0	0	0	0	0	0	0	0	0	121	0	0
ASV_1192	0	0	0	0	0	0	0	0	0	0	0	0	0	0	0	0	0	0	0	0	0	0	0	0	0	0	0	0	0	0	0	0	0	0	0	0	0	0	0	0	0	0	0	0	0	0	52	0	0
ASV_1193	0	0	0	0	0	0	0	0	0	0	0	0	0	0	0	0	0	0	0	0	0	0	0	0	0	0	0	0	0	0	0	0	0	0	0	0	30	31	0	36	0	0	0	0	0	0	18	0	0
ASV_1194	0	0	0	0	0	0	0	0	0	0	0	0	0	0	0	0	20	0	0	0	0	0	0	0	0	0	0	0	0	16	0	0	0	0	0	0	0	17	0	223	0	0	0	0	0	0	0	0	0
ASV_1195	0	0	0	0	0	0	0	0	0	0	0	0	0	0	0	0	0	0	0	0	0	0	0	0	126	23	130	0	0	0	0	0	28	0	52	101	0	0	0	0	0	0	0	0	0	0	0	0	0
ASV_1196	0	0	0	0	0	0	0	0	0	0	0	0	0	0	0	0	0	0	0	0	0	0	0	0	0	0	0	0	0	0	0	0	0	0	0	0	0	0	0	0	0	0	0	0	0	0	0	0	0
ASV_1197	0	0	0	0	0	0	0	0	0	0	0	0	0	0	0	0	0	0	0	0	0	0	0	0	0	0	0	0	0	0	0	0	0	0	0	0	0	0	0	0	0	14	0	0	73	0	0	0	0
ASV_1198	0	0	0	0	0	0	0	0	0	0	0	0	0	0	0	0	0	0	0	0	0	0	0	0	0	0	0	0	0	0	0	0	0	0	0	0	0	0	0	0	0	0	0	0	0	0	30	0	0
ASV_1199	0	0	0	0	0	0	0	458	0	0	0	0	0	0	0	0	0	0	0	0	0	0	0	0	0	0	0	0	0	0	0	0	0	0	0	0	0	0	0	0	0	0	0	0	0	0	0	0	0
ASV_1200	0	0	0	0	0	0	0	0	0	0	0	0	0	0	0	0	0	0	0	0	0	0	0	0	0	0	0	0	0	0	0	0	0	0	0	0	0	0	0	0	0	43	0	0	0	0	0	0	0
ASV_1201	0	0	0	0	204	0	99	0	154	0	0	0	0	0	0	0	0	0	0	0	0	0	0	0	0	0	0	0	0	0	0	0	0	0	0	0	0	0	0	0	0	0	0	0	0	0	0	0	0
ASV_1202	0	0	0	0	0	0	0	0	0	0	0	0	0	0	0	0	0	27	0	0	0	0	0	0	0	0	0	0	0	0	0	0	0	0	0	0	0	0	0	29	0	0	0	0	0	0	0	0	0
ASV_1203	0	0	0	0	0	0	0	0	0	0	0	0	0	0	0	0	0	0	0	0	0	0	0	0	0	0	0	0	0	0	0	0	0	0	0	0	0	0	0	0	0	0	0	0	0	0	15	0	0
ASV_1204	0	0	0	0	0	0	0	0	0	0	0	95	0	0	0	0	0	0	0	0	0	0	0	0	86	0	156	0	0	0	0	0	0	0	0	46	0	34	38	0	0	0	0	0	0	0	0	0	0
ASV_1205	0	0	0	0	0	0	0	0	0	0	0	0	0	0	0	0	0	0	0	0	0	0	0	0	0	8	0	0	8	0	0	0	11	0	0	0	0	0	13	60	0	0	0	0	0	0	160	0	0
ASV_1206	0	0	0	0	0	0	0	0	0	0	0	0	0	0	0	0	23	0	0	0	0	0	0	0	62	0	58	0	0	0	0	0	0	0	61	86	14	0	12	25	0	0	0	0	0	0	25	0	0
ASV_1207	0	0	0	0	0	0	0	0	0	0	0	0	0	0	0	0	0	0	0	0	0	0	0	0	0	12	0	0	0	0	0	0	0	0	0	0	0	0	0	9	0	0	0	0	0	0	0	0	0
ASV_1208	0	0	0	0	0	0	0	0	0	0	0	0	0	0	0	0	19	37	0	0	0	0	0	0	0	21	0	0	0	0	0	0	0	0	0	0	29	28	0	0	0	0	0	0	0	0	135	0	0
ASV_1209	0	0	0	0	0	0	0	0	0	0	0	0	0	0	0	0	0	18	0	0	0	0	0	0	0	0	0	0	0	26	0	0	47	0	128	0	144	90	0	0	0	0	0	0	0	0	0	0	0
ASV_1210	0	0	0	0	0	0	0	0	0	0	0	0	0	0	0	0	0	0	0	0	0	0	0	0	0	0	0	0	0	0	0	0	8	0	0	0	0	0	0	4	0	0	0	0	0	0	14	0	0
ASV_1211	0	0	0	0	0	0	0	0	0	0	0	0	0	0	0	0	0	0	0	0	0	0	0	0	0	0	0	0	0	0	0	0	0	0	0	0	0	0	0	78	0	5	0	0	0	0	105	0	0
ASV_1212	0	0	0	0	0	0	0	0	0	0	0	0	0	0	0	0	0	9	0	0	0	2	0	0	11	6	6	0	0	0	0	0	6	0	0	0	5	14	11	40	0	0	0	0	4	0	14	0	0
ASV_1213	0	0	0	0	0	0	0	0	0	0	0	0	0	0	0	0	0	0	0	0	0	0	0	0	0	0	0	0	0	0	0	0	0	0	0	0	0	0	0	0	0	0	0	0	208	0	0	0	0
ASV_1214	0	0	0	0	0	0	0	0	0	0	0	0	0	0	0	0	0	0	0	0	0	0	0	0	0	0	0	0	0	0	0	0	0	0	0	0	0	0	0	0	0	0	0	0	0	0	0	0	0
ASV_1215	0	0	0	0	0	0	0	0	0	0	0	0	0	0	0	0	0	0	0	0	0	0	0	0	0	0	0	0	0	0	0	0	0	0	0	0	0	0	0	0	50	0	0	0	4	0	0	0	0
ASV_1216	0	0	0	0	0	0	0	0	0	90	61	101	87	111	0	0	0	0	0	0	0	0	0	0	0	0	0	0	0	0	0	0	0	0	0	0	0	0	0	0	0	0	0	0	0	0	0	0	0
ASV_1217	0	79	112	0	0	125	0	0	134	0	0	0	0	0	0	0	0	0	0	0	0	0	0	0	0	0	0	0	0	0	0	0	0	0	0	0	0	0	0	0	0	0	0	0	0	0	0	0	0
ASV_1218	0	0	0	0	0	0	0	0	0	0	0	0	0	0	0	0	0	24	0	0	0	0	0	0	0	0	0	0	0	0	0	0	0	0	0	13	18	8	0	0	0	0	0	0	0	0	7	0	0
ASV_1219	0	0	0	0	0	0	0	0	0	0	0	0	0	0	0	0	0	0	0	0	0	0	0	0	0	0	0	0	0	0	0	0	0	0	0	0	0	0	0	7	0	0	0	0	0	0	0	0	0
ASV_1220	0	0	0	0	0	0	0	0	0	0	0	0	0	0	0	0	0	0	0	0	0	0	0	0	0	0	0	0	0	0	0	0	0	0	0	0	0	0	0	0	0	0	0	0	0	0	0	0	0
ASV_1221	0	0	0	0	0	0	0	0	0	0	0	0	0	0	0	0	0	0	0	0	0	0	0	0	0	0	0	0	0	0	0	0	0	0	0	0	0	0	0	0	0	31	0	0	0	0	0	0	0
ASV_1222	0	0	0	0	0	0	0	0	0	0	0	0	0	0	0	0	0	0	0	0	0	0	0	0	0	0	0	0	0	0	0	0	0	0	0	0	0	0	0	0	0	0	0	0	0	0	0	0	0
ASV_1223	2	1	5	60	7	1	135	2	2	63	44	17	72	23	14	0	0	0	0	0	0	0	0	0	0	0	0	0	0	0	0	0	0	0	0	0	0	0	0	0	0	0	0	0	0	0	0	0	0
ASV_1224	0	0	0	0	0	0	0	12	0	0	0	12	0	14	0	0	9	31	0	0	0	0	0	13	4	86	9	9	0	0	0	0	0	0	0	16	33	66	133	0	0	0	0	0	0	0	0	0	0
ASV_1225	0	0	0	0	0	0	0	0	0	0	0	0	0	0	0	6	0	12	0	0	0	0	0	4	9	8	5	0	0	0	0	3	5	0	47	15	29	22	51	20	0	0	0	0	0	0	24	0	0
ASV_1226	0	0	0	0	0	0	0	0	0	0	0	0	0	0	0	0	0	0	0	0	0	0	0	0	0	0	0	0	0	0	0	0	0	0	0	0	0	0	0	22	0	0	0	0	0	0	34	0	0
ASV_1227	0	0	0	0	0	0	0	0	0	0	0	0	0	0	0	0	0	0	0	0	0	0	0	0	0	0	0	0	0	0	0	0	0	0	0	0	0	0	0	0	0	11	0	0	0	0	0	166	0
ASV_1228	0	0	25	0	0	212	0	0	208	0	0	0	0	0	0	0	0	0	0	0	0	0	0	0	0	0	0	0	0	0	0	0	0	0	0	0	0	0	0	0	0	0	0	0	0	0	0	0	0
ASV_1229	0	0	0	0	0	0	0	0	0	0	0	0	0	0	0	0	0	26	25	0	0	0	0	12	0	52	0	0	0	25	0	0	17	0	29	42	98	67	51	0	0	0	0	0	0	0	0	0	0
ASV_1230	0	0	0	0	0	0	0	0	0	0	0	0	0	0	0	0	53	192	70	0	0	0	0	0	0	0	0	0	0	0	0	0	0	0	43	83	0	0	0	0	0	0	0	0	0	0	0	0	0
ASV_1231	0	0	0	0	0	0	0	0	0	0	0	0	0	0	0	0	0	0	0	0	0	0	0	0	0	0	0	0	0	0	0	0	0	0	0	0	0	0	0	8	0	29	0	0	26	0	6	0	0
ASV_1232	0	0	0	0	0	0	0	0	0	0	9	0	0	0	0	0	16	0	0	0	0	0	0	7	0	55	0	0	0	0	0	0	0	0	123	0	58	36	36	16	0	0	0	0	0	0	0	0	0
ASV_1233	74	0	0	0	0	0	0	0	0	0	0	37	0	0	0	0	0	0	0	0	0	88	41	161	37	0	0	0	0	0	0	0	0	0	0	0	0	0	0	0	0	0	0	0	0	0	0	0	0
ASV_1234	0	0	0	0	0	0	0	0	0	0	0	0	0	0	0	0	0	15	12	0	0	0	0	0	122	0	95	0	0	0	0	0	0	0	0	34	21	0	0	0	0	0	0	0	0	0	0	0	0
ASV_1235	0	0	0	0	0	0	0	0	0	0	0	0	0	0	0	51	7	0	20	106	69	37	28	22	0	1	0	0	0	26	0	68	0	0	0	0	0	0	0	0	0	0	0	0	0	0	0	0	0
ASV_1236	0	0	0	0	0	0	0	0	0	0	0	0	0	0	0	0	16	0	8	0	0	6	0	0	30	41	45	0	0	0	0	0	0	0	0	0	34	28	34	17	0	0	0	0	0	0	0	0	0
ASV_1237	0	205	0	0	0	0	0	230	0	0	0	0	0	0	0	0	0	0	0	0	0	0	0	0	0	0	0	0	0	0	0	0	0	0	0	0	0	0	0	0	0	0	0	0	0	0	0	0	0
ASV_1238	0	0	0	0	0	0	0	0	0	0	0	0	0	0	0	0	0	18	3	0	0	4	0	0	0	42	0	0	0	12	0	0	0	0	31	11	68	126	99	0	0	0	0	0	0	0	7	0	0
ASV_1239	0	0	0	0	0	0	0	0	0	0	0	0	0	0	0	0	0	0	0	0	0	0	0	0	0	0	0	0	0	0	0	0	0	0	0	0	2	0	4	3	0	0	0	0	0	0	49	0	0
ASV_1240	0	40	0	0	0	0	0	106	0	0	0	0	0	0	0	0	0	0	0	0	0	0	0	0	0	0	0	0	0	0	0	10	0	0	0	0	0	0	0	0	0	0	0	0	0	0	0	0	0
ASV_1241	0	0	0	0	0	0	0	0	0	0	0	38	0	0	0	0	0	0	0	0	0	0	0	0	131	0	182	0	0	9	0	0	0	0	0	72	0	0	0	0	0	0	0	0	0	0	0	0	0
ASV_1242	0	0	0	0	0	0	0	0	0	0	0	0	0	0	0	0	0	0	0	0	0	0	0	0	0	0	0	0	0	0	0	0	0	0	0	0	0	0	0	0	0	30	4	0	0	62	0	0	0
ASV_1243	0	0	0	0	0	0	0	0	0	0	0	0	0	0	0	0	0	0	0	0	0	0	0	0	0	0	0	0	0	0	0	0	0	0	0	0	0	0	0	0	0	0	0	0	0	0	0	0	0
ASV_1244	32	5	22	0	174	0	0	0	199	0	0	0	0	0	0	0	0	0	0	0	0	0	0	0	0	0	0	0	0	0	0	0	0	0	0	0	0	0	0	0	0	0	0	0	0	0	0	0	0
ASV_1245	0	0	0	0	0	0	0	0	0	0	0	0	0	0	0	0	0	0	0	0	0	0	0	0	0	0	0	0	0	0	0	0	0	0	0	0	0	0	0	12	0	0	0	0	0	0	0	0	0
ASV_1246	0	0	0	0	0	0	0	0	0	0	0	0	0	0	0	0	0	0	0	0	0	0	0	0	0	0	0	0	0	0	0	0	0	0	0	0	0	0	0	0	0	0	0	0	0	0	0	0	0
ASV_1247	0	0	0	0	0	0	0	0	0	0	0	0	0	0	0	0	9	36	0	0	0	14	0	0	35	39	18	0	0	0	14	0	0	0	122	62	25	22	33	0	0	0	0	0	0	0	0	0	0
ASV_1248	0	0	0	0	0	0	0	0	0	0	0	0	0	0	0	0	0	0	0	0	0	0	0	0	0	17	14	0	0	0	0	0	0	0	0	0	44	41	14	43	0	3	0	0	0	0	37	0	0
ASV_1249	0	0	0	0	0	0	0	0	0	0	0	0	0	0	0	0	0	0	0	0	0	0	0	0	0	0	0	0	0	0	0	0	0	0	0	0	0	0	0	0	0	0	0	0	0	0	0	0	0
ASV_1250	0	0	0	0	0	0	0	0	0	0	0	0	0	0	0	0	0	0	0	0	0	0	0	0	0	0	0	0	0	0	0	0	0	0	0	0	0	0	0	0	0	0	94	0	0	0	0	0	0
ASV_1251	0	214	0	0	0	0	0	213	0	0	0	0	0	0	0	0	0	0	0	0	0	0	0	0	0	0	0	0	0	0	0	0	0	0	0	0	0	0	0	0	0	0	0	0	0	0	0	0	0
ASV_1252	0	0	0	0	0	0	0	0	0	0	0	0	0	0	0	0	0	49	0	0	0	0	0	0	60	76	27	0	0	0	0	0	0	0	22	34	67	44	43	4	0	0	0	0	0	0	0	0	0
ASV_1253	0	0	0	0	0	0	0	0	0	0	0	0	0	0	0	0	0	0	0	0	0	0	0	0	0	0	0	0	0	0	0	0	0	0	0	0	0	0	0	0	0	0	0	0	0	0	26	0	0
ASV_1254	0	0	0	0	0	0	0	0	0	0	0	0	0	0	0	0	0	0	7	0	0	0	0	0	0	0	0	0	0	0	0	0	0	0	0	0	0	0	0	0	0	0	0	0	0	0	0	0	0
ASV_1255	0	0	0	0	0	0	0	0	0	0	0	0	0	0	0	0	0	0	0	0	0	0	0	0	0	0	0	0	0	0	0	0	0	0	0	0	0	0	0	0	0	0	0	0	0	0	0	0	0
ASV_1256	0	0	0	0	0	0	0	0	0	0	0	0	0	0	0	0	0	0	0	0	0	0	0	0	0	0	0	0	0	0	0	0	0	0	0	0	0	0	0	0	0	93	0	0	0	23	0	0	4
ASV_1257	0	0	0	0	0	0	0	0	0	0	0	0	0	0	0	0	0	0	0	0	0	0	0	0	0	0	0	0	0	0	0	0	0	0	0	0	0	0	0	0	0	0	0	0	0	0	0	0	0
ASV_1258	0	0	0	0	0	0	0	0	0	0	0	0	0	0	0	0	0	0	0	0	0	0	0	0	0	0	0	0	0	0	0	0	0	0	0	0	0	0	0	0	0	0	0	0	0	0	0	0	0
ASV_1259	7	20	0	0	0	0	0	17	0	33	63	96	60	15	12	0	6	0	0	0	0	0	0	0	0	47	0	0	0	0	0	0	0	0	0	0	4	4	39	0	0	0	0	0	0	0	0	0	0
ASV_1260	0	0	0	0	0	0	0	0	0	0	0	0	0	0	0	0	0	0	0	0	0	0	0	0	0	0	0	0	0	0	0	0	0	0	0	0	0	0	0	0	0	0	0	0	0	0	0	0	0
ASV_1261	0	0	36	0	0	53	0	0	0	0	0	108	0	45	0	0	0	0	25	0	12	2	1	6	2	0	2	0	9	0	9	9	1	0	0	1	12	10	1	0	15	0	0	28	0	0	0	0	0
ASV_1262	0	0	0	0	0	0	0	0	0	0	0	0	0	0	0	0	0	0	0	0	0	0	0	0	0	0	0	0	0	60	0	341	0	0	0	0	0	0	0	0	0	0	0	0	0	0	0	0	0
ASV_1263	137	189	25	0	0	0	0	61	0	0	0	0	0	0	0	0	0	0	0	0	0	0	0	0	0	0	0	0	0	0	0	0	0	0	0	0	0	0	0	0	0	0	0	0	0	0	0	0	0
ASV_1264	0	0	0	0	0	0	0	0	0	0	0	0	0	0	0	0	0	0	0	0	0	0	0	0	0	0	0	0	0	0	0	0	0	0	0	0	0	0	0	0	0	0	0	0	0	0	0	0	0
ASV_1265	0	0	0	66	0	0	109	0	0	78	41	0	0	128	0	0	0	0	0	0	0	0	0	0	0	0	0	0	0	0	0	0	0	0	0	0	0	0	0	0	0	0	0	0	0	0	0	0	0
ASV_1266	0	0	0	0	0	0	0	0	0	0	0	0	0	0	0	0	0	0	0	0	0	0	0	0	0	47	61	0	0	0	0	0	0	0	46	75	59	75	58	0	0	0	0	0	0	0	0	0	0
ASV_1267	0	0	0	0	0	0	0	0	0	0	0	0	0	0	0	0	0	0	0	0	0	0	0	0	0	0	0	0	0	0	0	0	0	0	0	0	0	0	0	11	0	0	0	0	0	0	3	0	0
ASV_1268	0	0	0	0	0	0	0	0	0	0	0	0	0	0	0	0	0	0	0	0	0	0	0	0	0	0	0	0	0	0	0	0	0	0	0	0	0	0	0	0	0	0	55	0	0	0	0	0	0
ASV_1269	0	0	0	0	0	0	0	0	0	0	0	0	0	0	0	0	0	0	0	0	0	0	0	0	0	0	0	0	0	0	0	0	0	0	0	0	0	0	0	227	0	0	0	0	0	0	0	0	0
ASV_1270	0	0	0	0	0	0	0	0	0	0	0	0	0	0	0	0	0	0	0	0	0	0	0	0	0	0	0	0	0	0	0	0	0	0	0	0	0	0	0	22	0	0	0	0	0	0	22	0	0
ASV_1271	0	0	46	18	21	18	0	164	18	0	0	0	0	0	0	0	0	0	0	0	0	0	0	0	0	0	0	0	0	0	0	0	0	0	0	0	0	0	0	0	8	0	16	0	0	11	0	0	0
ASV_1272	0	0	0	0	0	0	0	0	0	0	0	0	0	0	0	0	0	36	23	0	0	0	0	0	0	69	0	0	0	0	32	0	15	0	65	0	50	25	46	0	0	0	0	0	0	0	0	0	0
ASV_1273	0	0	0	0	0	0	0	0	0	0	0	0	0	0	0	0	0	7	0	0	0	0	0	0	0	47	0	0	0	0	0	0	0	0	8	0	54	37	28	79	0	0	0	0	0	0	29	0	0
ASV_1274	0	0	0	0	0	0	0	0	0	0	0	0	0	0	0	0	0	0	0	0	0	0	0	0	0	0	0	0	0	0	0	0	0	0	0	0	0	0	0	0	0	0	0	0	59	0	0	0	0
ASV_1275	0	0	0	0	0	0	0	0	0	0	0	0	0	0	0	0	7	0	0	0	0	0	0	8	0	0	0	0	0	0	0	0	17	0	103	0	108	141	32	0	0	0	0	0	0	0	0	0	0
ASV_1276	0	0	0	0	0	0	0	0	0	0	0	0	0	0	0	0	0	0	0	0	0	0	0	0	0	0	0	0	0	0	0	0	0	0	0	0	0	0	0	0	0	0	0	0	5	0	35	0	0
ASV_1277	0	0	0	0	0	0	0	0	0	0	0	0	0	0	0	0	0	0	0	0	0	0	0	0	0	0	0	0	0	0	0	0	0	0	0	0	0	0	0	130	0	0	0	0	0	0	0	0	0
ASV_1278	0	0	0	0	0	0	0	0	0	0	0	0	0	0	0	0	0	0	0	0	0	0	0	0	0	0	0	0	0	0	0	0	0	0	0	0	0	0	0	0	0	0	0	0	0	0	0	0	0
ASV_1279	0	0	0	0	0	0	0	0	0	0	0	0	0	0	0	0	0	0	0	0	0	10	0	0	18	11	14	0	0	0	0	0	0	0	0	44	60	161	31	0	0	0	0	0	0	0	34	0	0
ASV_1280	0	0	0	0	0	0	0	0	0	0	0	0	0	0	0	0	0	45	0	0	0	0	0	39	38	92	31	0	5	14	0	0	0	0	18	0	57	27	48	0	0	0	0	0	0	0	0	0	0
ASV_1281	0	0	0	0	0	0	0	0	0	0	0	0	0	0	0	0	0	0	0	0	0	0	0	0	0	0	0	0	0	0	0	0	0	0	0	28	37	24	0	39	0	0	0	0	0	0	0	0	0
ASV_1282	0	0	31	0	0	0	0	0	0	0	0	0	0	0	58	0	0	0	0	0	0	0	0	0	0	0	0	0	0	0	0	0	0	0	0	0	0	0	0	0	0	0	0	0	0	0	37	0	0
ASV_1283	0	0	29	0	0	7	0	16	0	0	0	67	20	23	251	0	0	0	0	0	0	0	0	0	0	0	0	0	0	0	0	0	0	0	0	0	0	0	0	0	0	0	0	0	0	0	0	0	0
ASV_1284	0	0	0	0	0	0	0	0	0	0	0	0	33	0	0	0	4	39	0	0	0	8	0	0	28	16	107	0	0	0	0	0	0	0	15	0	50	88	0	0	0	0	0	0	0	0	0	0	0
ASV_1285	0	0	0	0	0	0	0	0	0	0	0	0	0	0	0	0	8	0	0	1	0	0	0	0	0	0	0	0	0	0	7	0	14	0	0	0	0	0	0	0	47	17	0	5	0	2	0	3	2
ASV_1286	0	0	0	0	0	0	0	0	0	0	0	0	0	0	0	0	0	0	0	0	0	0	0	0	0	0	0	0	0	0	0	0	0	0	0	0	0	0	0	18	0	0	0	0	0	0	36	0	0
ASV_1287	0	0	0	0	0	0	0	0	0	0	0	0	0	0	0	0	0	0	0	0	0	0	0	0	0	0	0	0	0	0	0	0	0	0	0	0	0	0	0	0	81	0	0	8	0	0	0	9	0
ASV_1288	0	0	0	0	412	0	0	0	0	0	0	0	0	0	0	0	0	0	0	0	0	0	0	0	0	0	0	0	0	0	0	0	0	0	0	0	0	0	0	0	0	0	0	0	0	0	0	0	0
ASV_1289	0	0	0	0	0	0	0	0	0	0	0	0	0	0	0	0	0	0	0	0	0	0	0	0	89	0	94	0	0	0	0	0	0	0	0	228	0	0	0	0	0	0	0	0	0	0	0	0	0
ASV_1290	0	0	0	0	0	0	0	0	0	0	0	0	0	0	0	0	0	0	0	0	0	0	0	0	0	0	0	0	0	0	0	0	0	0	0	0	0	0	0	195	0	0	0	0	0	0	0	0	0
ASV_1291	0	0	0	0	0	0	0	0	0	0	0	0	0	0	0	0	0	0	0	0	0	0	0	0	0	0	0	0	0	0	0	0	0	0	0	0	0	0	0	0	0	0	241	0	0	0	0	0	0
ASV_1292	0	0	0	0	0	0	0	0	0	0	0	0	0	0	0	0	0	0	0	0	0	0	0	0	0	0	0	0	0	192	0	150	0	0	0	0	0	0	68	0	0	0	0	0	0	0	0	0	0
ASV_1293	1	56	55	0	55	31	0	59	144	0	0	0	0	0	0	0	0	0	0	0	0	0	0	0	0	0	0	0	0	9	0	0	0	0	0	0	0	0	0	0	0	0	0	0	0	0	0	0	0
ASV_1294	0	0	0	0	0	0	0	0	0	0	0	0	0	0	0	0	0	15	0	0	0	0	0	0	0	36	46	0	0	0	0	0	0	0	10	51	28	53	110	0	0	0	0	0	0	0	19	0	0
ASV_1295	0	0	0	0	0	0	0	0	0	0	0	0	0	0	0	0	0	0	0	0	0	0	0	0	136	0	113	0	0	0	0	0	0	0	0	112	0	0	47	0	0	0	0	0	0	0	0	0	0
ASV_1296	0	0	0	0	0	0	0	0	0	0	0	0	0	0	0	0	0	17	0	0	0	0	0	0	67	20	81	0	0	0	0	0	0	0	0	16	24	26	157	0	0	0	0	0	0	0	0	0	0
ASV_1297	0	0	0	0	0	0	0	0	0	0	0	0	0	0	0	0	0	0	0	0	0	0	0	0	0	0	0	0	0	0	0	0	0	0	0	0	0	0	0	19	0	0	0	0	0	0	43	0	0
ASV_1298	0	0	0	0	0	0	0	0	0	0	0	0	0	0	0	0	0	0	0	0	0	0	0	0	0	28	10	0	0	0	0	0	0	0	37	32	58	127	36	0	0	0	0	0	0	0	0	0	0
ASV_1299	0	0	0	0	0	0	0	0	0	0	0	0	0	0	0	0	0	0	0	0	0	0	0	0	0	0	0	0	0	0	0	0	0	0	0	0	0	0	0	0	0	11	0	0	0	0	0	0	0
ASV_1300	0	0	0	0	0	0	0	0	0	0	0	0	0	0	0	0	0	0	0	0	0	0	0	0	0	0	0	0	0	0	0	0	0	0	0	0	0	0	0	0	0	0	0	0	0	0	153	0	0
ASV_1301	0	0	0	0	0	0	0	0	0	0	0	0	0	0	0	12	33	48	156	0	12	8	8	4	0	0	0	15	6	13	0	0	17	0	71	0	2	0	0	0	0	0	0	0	0	0	0	0	0
ASV_1302	0	0	0	0	0	0	0	0	0	0	0	0	0	0	0	0	19	5	7	0	0	0	0	0	142	0	129	0	0	7	0	0	11	0	16	69	0	0	0	0	0	0	0	0	0	0	0	0	0
ASV_1303	0	0	0	0	0	0	0	0	0	0	0	33	0	45	0	0	0	15	0	0	0	0	0	0	65	0	119	0	0	0	0	0	0	0	0	36	23	36	0	0	0	0	0	0	0	0	0	0	0
ASV_1304	0	0	0	0	0	0	0	0	0	0	0	0	0	0	0	0	61	113	44	0	42	61	0	0	0	0	0	0	0	0	0	0	0	0	0	83	0	0	0	0	0	0	0	0	0	0	0	0	0
ASV_1305	0	0	15	0	0	0	28	121	0	5	80	12	0	73	29	0	0	0	0	0	0	0	0	0	0	0	0	0	0	0	0	0	0	0	0	0	8	27	0	0	0	0	0	0	0	0	0	0	0
ASV_1306	0	0	0	0	0	0	0	0	0	0	0	0	0	0	0	0	0	0	0	0	0	0	0	0	0	0	0	0	0	0	0	0	0	0	0	0	0	0	0	0	0	0	0	0	0	0	0	0	0
ASV_1307	0	0	0	0	0	0	0	0	0	0	0	0	0	0	0	0	0	0	0	0	0	0	0	0	85	0	82	9	0	19	0	0	0	0	47	59	43	32	24	0	0	0	0	0	0	0	0	0	0
ASV_1308	0	46	0	0	0	0	0	0	0	24	0	13	40	0	0	6	2	0	7	0	0	4	0	13	36	43	29	0	0	11	0	0	7	0	13	21	17	15	51	2	0	0	0	0	0	0	0	0	0
ASV_1309	0	0	0	0	0	0	0	0	0	0	0	0	0	0	0	0	0	0	0	0	0	0	0	9	31	68	38	0	0	0	0	0	21	0	36	0	17	26	154	0	0	0	0	0	0	0	0	0	0
ASV_1310	0	0	0	0	0	0	0	0	0	0	0	0	0	0	0	0	0	23	0	0	0	0	0	0	18	45	20	0	0	0	0	0	0	0	33	34	93	65	69	0	0	0	0	0	0	0	0	0	0
ASV_1311	0	0	0	0	0	0	0	0	0	0	0	0	0	0	0	0	0	0	0	0	0	0	0	0	0	0	0	0	0	0	0	0	0	0	0	15	0	0	0	40	0	0	0	0	0	0	8	0	0
ASV_1312	0	0	0	0	0	0	0	0	0	0	0	0	0	0	0	0	0	0	0	0	0	0	0	0	0	0	0	0	0	0	0	0	0	0	0	0	0	0	0	253	0	0	0	0	0	0	0	0	0
ASV_1313	0	0	0	0	0	0	0	0	0	0	0	0	0	0	0	0	0	0	0	0	0	0	0	0	13	10	7	0	0	0	0	0	0	0	0	0	0	0	0	69	0	0	0	0	0	0	58	0	0
ASV_1314	0	0	0	0	0	0	0	0	0	0	0	0	0	0	0	0	0	0	0	0	0	0	0	0	0	0	0	0	0	51	0	36	0	0	0	0	0	0	0	0	0	0	0	0	0	0	0	0	0
ASV_1315	29	0	0	0	0	0	0	369	0	0	0	0	0	0	0	0	0	0	0	0	0	0	0	0	0	0	0	0	0	0	0	0	0	0	0	0	0	0	0	0	0	0	0	0	0	0	0	0	0
ASV_1316	0	0	0	0	0	0	0	0	0	0	0	23	0	0	0	0	0	0	0	0	0	0	0	0	46	0	50	0	0	0	0	0	18	0	0	117	0	0	143	0	0	0	0	0	0	0	0	0	0
ASV_1317	0	0	0	0	0	0	0	0	0	0	0	0	0	0	0	0	6	17	10	0	0	0	0	9	0	160	6	0	0	25	9	0	13	0	47	28	34	27	6	0	0	0	0	0	0	0	0	0	0
ASV_1318	0	0	0	0	0	0	0	0	0	0	0	0	0	0	0	0	0	0	0	0	0	0	0	0	66	77	35	0	0	0	0	0	0	0	0	0	0	0	0	0	0	0	0	0	0	0	24	0	0
ASV_1319	0	0	0	0	0	0	0	0	0	0	0	0	0	0	0	0	21	53	0	0	0	0	0	0	0	0	0	0	0	0	0	0	0	0	0	0	45	0	0	0	0	0	0	0	0	0	55	0	0
ASV_1320	0	0	0	0	0	0	0	0	0	0	0	0	0	0	0	0	0	0	0	0	0	0	0	0	0	0	0	0	0	0	0	0	0	0	0	0	0	0	0	0	0	32	0	0	0	0	0	0	0
ASV_1321	0	0	0	0	0	0	0	0	0	0	0	0	0	0	0	0	0	0	0	0	0	0	0	0	0	0	0	0	0	0	0	0	0	0	0	0	0	0	0	0	0	0	0	0	23	0	0	0	0
ASV_1322	0	0	0	0	0	0	0	0	0	0	0	0	0	0	0	0	0	35	0	0	0	0	0	0	0	0	0	0	0	0	0	0	0	0	0	0	10	0	0	17	0	0	0	0	0	0	0	0	0
ASV_1323	0	0	0	0	0	0	0	0	0	0	0	119	0	0	0	0	0	14	0	0	0	0	0	0	48	0	56	0	0	0	0	0	0	0	62	55	21	16	1	0	0	0	0	0	0	0	0	0	0
ASV_1324	0	130	16	0	0	0	0	246	0	0	0	0	0	0	0	0	0	0	0	0	0	0	0	0	0	0	0	0	0	0	0	0	0	0	0	0	0	0	0	0	0	0	0	0	0	0	0	0	0
ASV_1325	0	0	0	0	0	0	0	0	0	8	0	0	7	0	0	0	0	3	0	0	0	0	0	0	0	0	0	0	0	0	0	0	0	0	0	0	0	0	0	22	0	0	0	0	0	0	7	0	0
ASV_1326	0	0	0	0	0	0	0	0	0	0	0	0	0	0	0	0	0	0	0	0	0	0	0	0	0	0	0	0	0	0	0	0	0	0	0	0	0	0	0	0	0	0	0	0	0	0	0	0	0
ASV_1327	20	91	17	20	68	53	0	98	24	0	0	0	0	0	0	0	0	0	0	0	0	0	0	0	0	0	0	0	0	0	0	0	0	0	0	0	0	0	0	0	0	0	0	0	0	0	0	0	0
ASV_1328	0	0	0	0	0	0	0	0	0	0	0	0	0	0	0	0	0	0	0	0	0	0	0	0	0	0	0	0	0	0	0	0	0	0	0	0	0	0	0	0	0	0	0	0	0	0	12	0	0
ASV_1329	0	0	0	0	0	0	0	0	0	0	0	0	0	0	0	0	0	0	0	0	0	0	0	0	0	0	0	0	0	0	0	0	0	0	0	0	0	0	0	0	0	0	0	0	0	0	0	0	0
ASV_1330	94	136	0	0	0	0	0	160	0	0	0	0	0	0	0	0	0	0	0	0	0	0	0	0	0	0	0	0	0	0	0	0	0	0	0	0	0	0	0	0	0	0	0	0	0	0	0	0	0
ASV_1331	0	0	0	56	0	0	14	0	0	0	0	0	0	0	0	0	0	32	0	0	0	0	0	0	61	0	60	0	0	0	0	0	0	0	0	72	40	0	54	0	0	0	0	0	0	0	0	0	0
ASV_1332	0	0	58	0	0	0	0	247	6	0	0	0	0	11	0	0	7	0	0	0	0	0	0	0	0	60	0	0	0	0	0	0	0	0	0	0	0	0	0	0	0	0	0	0	0	0	0	0	0
ASV_1333	0	0	0	0	0	0	0	0	0	0	0	0	0	0	0	0	0	0	0	0	0	0	0	0	0	38	0	0	0	0	0	0	0	0	14	0	68	91	79	0	0	0	0	0	0	0	0	0	0
ASV_1334	0	0	0	0	0	0	0	0	0	0	0	0	0	0	0	0	0	0	0	0	0	0	0	0	0	0	0	0	0	0	0	0	0	0	0	0	0	0	0	0	0	17	0	0	59	4	0	0	0
ASV_1335	0	0	0	0	0	0	0	0	0	0	0	0	0	0	0	0	0	0	0	0	0	90	158	140	0	0	0	0	0	0	0	0	0	0	0	0	0	0	0	0	0	0	0	0	0	0	0	0	0
ASV_1336	0	0	0	0	0	0	0	0	0	0	0	0	0	0	0	0	0	0	0	0	0	0	0	0	0	0	0	0	0	0	0	0	0	0	0	0	0	0	0	0	0	0	0	0	0	0	0	69	0
ASV_1337	0	0	0	0	0	0	0	0	0	0	0	0	0	0	0	0	0	0	0	0	0	0	0	0	0	0	0	0	0	0	0	0	0	0	0	0	0	0	0	0	0	0	0	0	0	0	0	0	0
ASV_1338	5	7	11	89	23	4	15	17	1	101	28	16	32	31	8	0	0	0	0	0	0	0	0	0	0	0	0	0	0	0	0	0	0	0	0	0	0	0	0	0	0	0	0	0	0	0	0	0	0
ASV_1339	0	0	0	0	0	0	0	0	0	0	0	0	0	0	0	0	0	0	0	0	0	0	0	0	142	0	123	0	0	0	0	0	0	0	22	80	0	0	20	0	0	0	0	0	0	0	0	0	0
ASV_1340	0	0	0	0	0	0	0	0	0	0	0	0	0	0	0	0	0	29	20	0	0	0	0	0	24	32	45	0	0	0	0	0	0	0	91	0	32	34	29	34	0	0	0	0	0	0	0	0	0
ASV_1341	0	0	0	0	0	0	0	0	0	0	0	0	0	0	0	6	0	0	0	0	0	0	0	12	61	172	88	0	0	0	0	0	11	0	14	23	0	0	0	0	0	0	0	0	0	0	0	0	0
ASV_1342	0	0	0	0	0	0	0	0	0	0	0	0	0	0	0	0	0	0	0	0	0	0	0	0	0	0	0	0	0	5	0	0	0	0	0	0	0	0	0	0	0	0	0	0	0	0	84	0	0
ASV_1343	0	0	0	0	0	0	0	0	0	0	0	0	0	0	0	0	0	7	0	0	0	0	0	0	0	0	0	0	0	0	0	0	0	0	0	0	0	0	0	14	0	0	0	0	0	0	43	0	0
ASV_1344	0	0	0	0	0	0	0	0	0	0	0	0	0	0	0	0	0	0	0	0	0	0	0	0	0	0	0	0	0	0	0	0	0	0	0	0	0	0	0	0	0	0	0	0	0	0	0	0	0
ASV_1345	0	12	0	0	0	0	0	36	0	0	79	0	37	27	92	0	0	0	0	0	0	0	0	0	0	0	0	0	0	0	0	0	0	0	0	0	0	0	0	0	0	0	0	0	0	0	25	0	0
ASV_1346	0	0	0	0	0	0	0	0	0	0	0	0	100	153	119	0	0	0	0	0	0	0	0	0	0	0	0	0	0	0	0	0	0	0	0	13	0	0	0	0	0	0	0	0	0	0	0	0	0
ASV_1347	0	0	0	0	0	0	0	0	0	0	0	0	0	0	0	0	0	0	0	0	0	0	0	0	0	0	0	0	0	0	0	0	0	0	0	0	0	0	0	18	0	0	0	0	0	0	50	0	0
ASV_1348	0	0	0	0	0	0	0	0	0	0	0	0	0	0	0	0	0	0	0	0	0	0	384	0	0	0	0	0	0	0	0	0	0	0	0	0	0	0	0	0	0	0	0	0	0	0	0	0	0
ASV_1349	0	0	0	0	0	0	0	0	0	0	0	0	0	0	0	0	0	0	0	0	0	0	0	0	43	0	34	0	0	0	0	0	0	0	23	0	0	0	0	0	0	0	0	0	0	0	0	0	0
ASV_1350	0	0	0	0	0	0	0	0	0	0	0	0	0	0	0	0	0	0	0	0	0	0	0	0	91	25	84	0	0	0	0	0	0	0	0	139	0	0	45	0	0	0	0	0	0	0	0	0	0
ASV_1351	0	0	0	0	0	0	0	0	0	0	0	0	0	0	0	0	0	0	0	0	0	0	0	0	0	0	0	0	0	0	0	0	0	0	0	0	0	0	0	0	0	0	0	0	0	0	0	0	0
ASV_1352	0	0	0	0	0	0	0	0	0	0	0	0	0	0	0	0	0	0	0	0	0	0	0	0	0	0	0	0	0	0	0	0	0	0	0	0	0	0	0	0	0	126	0	0	15	0	0	0	0
ASV_1353	0	0	0	0	0	0	0	0	0	12	0	0	28	46	0	0	0	0	0	0	0	0	0	0	0	0	0	4	0	0	0	0	0	0	0	0	0	0	23	29	0	0	0	0	0	0	69	0	0
ASV_1354	0	0	7	0	0	0	0	0	0	0	0	0	0	0	0	0	0	0	0	4	0	0	0	0	0	53	29	11	0	0	0	0	0	0	31	55	63	83	46	0	0	0	0	0	0	0	0	0	0
ASV_1355	0	0	0	0	0	0	0	0	0	0	0	0	0	0	0	20	53	0	46	0	0	0	0	13	0	0	0	0	0	0	0	0	0	0	47	25	86	92	0	0	0	0	0	0	0	0	0	0	0
ASV_1356	0	0	0	0	0	0	0	0	0	0	0	0	0	0	0	0	0	0	0	0	0	0	0	0	0	0	0	0	0	0	0	0	0	0	0	0	0	0	0	0	0	0	0	0	0	0	0	0	0
ASV_1357	0	0	0	0	0	0	0	0	0	0	0	0	0	0	0	0	0	0	0	0	0	0	0	0	0	0	0	0	0	0	0	0	0	0	0	0	0	0	0	0	0	0	0	0	0	0	225	0	0
ASV_1358	25	0	0	0	0	0	0	7	0	60	0	160	60	0	0	0	0	0	0	0	0	0	0	3	0	56	0	0	0	0	0	0	0	0	0	0	0	0	10	0	0	0	0	0	0	0	0	0	0
ASV_1359	0	0	0	0	0	0	0	0	0	0	0	0	0	0	0	12	0	16	0	0	0	0	0	0	0	28	60	0	0	0	0	0	0	0	41	0	17	16	130	26	0	0	0	0	0	0	0	0	0
ASV_1360	0	0	0	0	0	0	0	0	0	0	0	0	0	0	0	0	0	0	0	0	0	0	0	0	0	0	0	0	0	0	0	0	0	0	0	0	0	0	0	0	0	0	0	0	0	0	0	0	0
ASV_1361	0	0	0	0	0	0	49	0	0	0	129	0	73	129	0	0	0	0	0	0	0	0	0	0	0	0	0	0	0	0	0	0	0	0	0	0	0	0	0	0	0	0	0	0	0	0	0	0	0
ASV_1362	0	0	0	0	0	0	0	0	0	0	0	0	0	0	0	0	0	0	0	0	0	0	0	0	0	80	11	0	0	0	0	0	0	0	0	0	33	49	64	0	0	0	0	0	0	0	0	0	0
ASV_1363	0	0	0	0	0	0	0	0	0	0	159	37	0	48	106	0	0	0	0	0	0	0	0	0	0	0	0	0	0	0	0	0	0	0	0	0	0	0	13	0	0	0	0	0	2	0	0	0	0
ASV_1364	0	0	0	0	0	0	0	0	0	0	0	0	0	0	0	0	0	0	0	0	0	0	0	0	0	0	0	0	0	0	0	0	0	0	0	0	0	0	0	0	0	0	0	0	0	0	0	0	0
ASV_1365	0	22	217	0	0	91	0	49	0	0	0	0	0	0	0	0	0	0	0	0	0	0	0	0	0	0	0	0	0	0	0	0	0	0	0	0	0	0	0	0	0	0	0	0	0	0	0	0	0
ASV_1366	0	0	0	0	0	0	0	0	0	0	0	0	0	0	0	0	0	22	0	0	0	0	0	0	0	26	25	0	0	0	0	0	0	0	55	0	0	21	40	29	0	0	0	0	0	0	43	0	0
ASV_1367	0	0	0	0	0	0	0	0	0	0	0	0	30	0	0	0	3	0	0	0	0	0	0	0	0	37	0	0	0	0	0	0	0	0	45	0	82	162	19	0	0	0	0	0	0	0	0	0	0
ASV_1368	0	0	0	0	0	0	0	0	0	0	0	0	0	0	0	0	0	45	0	0	0	0	0	0	0	0	0	0	13	0	0	0	0	0	0	13	28	71	0	0	0	0	0	0	0	0	36	0	0
ASV_1369	0	0	0	0	0	0	0	0	0	0	0	0	0	0	0	0	0	0	0	0	0	0	0	0	0	0	0	0	0	0	0	0	0	0	0	0	0	0	0	101	0	0	0	0	0	0	0	0	0
ASV_1370	0	0	0	0	0	0	0	0	0	0	0	0	0	0	0	0	0	0	0	0	0	0	0	0	0	0	0	0	0	0	0	0	0	0	0	0	0	0	0	0	0	0	0	0	0	0	0	0	0
ASV_1371	0	0	0	0	0	0	0	0	0	109	0	109	97	17	46	0	0	0	0	0	0	0	0	0	0	0	0	0	0	0	0	0	0	0	0	0	0	0	0	0	0	0	0	0	0	0	0	0	0
ASV_1372	0	0	0	0	0	0	0	0	0	0	0	0	0	0	0	0	0	0	0	0	0	0	0	0	0	0	0	0	0	0	0	0	0	0	0	0	0	0	0	83	0	0	0	0	0	0	0	0	0
ASV_1373	0	0	0	0	0	0	0	0	0	0	0	41	0	0	0	0	7	0	3	0	0	0	0	0	129	0	107	0	0	6	0	0	0	0	23	59	0	0	0	0	0	0	0	0	0	0	0	0	0
ASV_1374	0	0	0	0	0	0	0	0	0	0	0	0	0	0	0	0	0	0	0	0	0	0	0	0	0	10	0	0	0	0	0	0	0	0	0	6	67	187	0	0	0	0	0	0	0	0	0	0	0
ASV_1375	0	0	0	0	0	0	0	0	0	27	49	95	27	48	109	0	0	0	0	0	0	0	0	0	0	0	0	0	0	0	0	0	0	0	0	8	0	0	0	0	0	0	0	0	0	0	0	0	0
ASV_1376	0	0	0	0	0	0	0	0	0	0	0	0	0	0	0	0	0	0	0	0	0	0	0	0	0	0	0	0	0	0	0	0	0	0	0	0	0	0	0	48	0	0	0	0	0	0	0	0	0
ASV_1377	0	0	0	0	0	0	0	0	0	0	0	0	0	0	0	0	0	0	0	0	0	0	0	0	0	0	0	0	0	0	0	0	0	0	0	0	0	0	0	0	0	0	0	0	0	0	0	0	0
ASV_1378	0	0	0	0	0	0	0	0	0	0	0	0	0	0	0	0	0	0	0	0	0	0	0	0	0	0	0	0	0	0	0	0	0	0	0	0	0	0	0	0	0	0	0	0	0	0	0	0	0
ASV_1379	0	0	0	0	0	0	0	0	0	0	0	0	0	0	0	0	0	0	0	0	0	0	0	0	0	0	0	0	0	0	0	0	0	0	0	0	0	0	0	0	0	0	0	0	0	0	0	0	0
ASV_1380	0	26	0	0	0	0	0	158	0	0	46	0	42	25	76	0	0	0	0	0	0	0	0	0	0	0	0	0	0	0	0	0	0	0	0	0	0	0	0	0	0	0	0	0	0	0	0	0	0
ASV_1381	0	0	0	0	0	0	0	0	0	0	0	0	0	0	0	0	0	0	0	0	0	0	0	0	0	0	0	0	0	0	0	0	0	0	0	0	0	0	0	0	0	0	0	0	0	40	0	0	0
ASV_1382	0	0	0	0	0	0	0	0	0	0	0	0	0	0	0	0	0	0	0	0	0	0	0	0	0	0	0	0	0	0	0	0	0	0	0	0	0	0	0	0	0	0	0	0	0	40	0	178	0
ASV_1383	0	0	0	0	0	0	0	0	0	0	0	0	0	20	0	7	0	0	0	0	0	0	0	0	11	11	0	0	0	4	0	0	0	0	11	10	0	0	0	17	0	0	0	0	0	0	44	0	0
ASV_1384	0	0	0	0	0	0	0	0	0	0	0	0	0	0	0	0	0	0	0	0	0	0	0	7	57	62	64	0	0	0	0	0	0	0	19	51	13	49	49	0	0	0	0	0	0	0	0	0	0
ASV_1385	0	0	0	0	0	0	0	0	0	0	0	0	0	0	0	0	0	0	0	0	0	0	0	0	0	0	0	0	0	0	0	0	0	0	0	0	0	0	0	0	0	40	0	0	0	44	0	14	0
ASV_1386	0	0	0	9	0	0	0	0	0	0	0	0	0	0	0	3	0	1	2	1	0	1	6	1	0	2	4	4	1	0	1	1	2	0	8	1	0	8	4	0	3	4	40	1	1	1	0	2	4
ASV_1387	0	0	0	0	0	0	0	0	0	0	0	0	0	0	0	0	0	3	3	0	0	0	10	4	64	17	88	0	0	6	0	0	5	0	23	77	27	31	12	0	0	0	0	0	0	0	0	0	0
ASV_1388	0	0	0	0	0	0	0	0	0	0	0	0	0	0	0	0	0	0	0	0	0	0	0	0	0	0	0	0	0	0	0	0	0	0	0	0	0	0	0	39	0	0	0	0	0	0	28	0	0
ASV_1389	0	0	0	0	0	0	0	0	0	0	0	0	0	0	0	0	0	0	0	0	0	0	0	0	0	0	0	0	0	0	0	0	0	0	0	0	0	0	0	0	0	0	0	20	0	0	0	0	0
ASV_1390	0	0	0	0	0	0	0	0	0	0	0	0	0	0	0	0	0	0	0	0	0	0	0	0	0	0	0	0	0	0	0	0	0	0	0	0	0	0	0	0	0	0	40	0	0	0	0	0	0
ASV_1391	0	0	0	0	0	0	0	0	0	0	0	0	0	0	0	0	0	45	0	0	0	0	0	0	51	34	39	0	0	0	0	0	0	0	13	28	28	0	66	0	0	0	0	0	0	0	33	0	0
ASV_1392	0	0	0	0	0	0	0	0	0	0	0	0	0	0	0	0	12	0	4	0	0	0	0	0	0	13	10	0	0	0	0	0	0	0	33	0	26	48	40	0	0	0	0	0	0	0	0	0	0
ASV_1393	0	0	0	0	0	0	0	0	0	0	0	0	0	0	0	0	0	0	0	0	0	0	0	0	0	0	0	0	0	0	0	0	0	0	0	0	0	0	0	0	0	0	0	0	0	0	0	0	0
ASV_1394	0	0	0	0	0	0	0	0	0	0	0	0	0	0	0	0	0	0	0	0	0	0	0	0	0	0	0	0	0	0	0	0	0	0	0	0	0	0	0	0	0	0	0	0	0	0	0	0	0
ASV_1395	0	0	0	0	0	0	0	0	0	0	0	0	0	0	0	0	0	0	44	0	0	0	0	0	0	0	0	134	118	0	0	0	72	0	0	0	0	0	0	0	0	0	0	0	0	0	0	0	0
ASV_1396	0	0	0	0	0	0	0	0	0	0	0	0	0	0	0	0	0	0	0	0	0	0	0	0	0	17	0	0	0	0	0	0	0	0	0	25	0	0	0	37	0	0	0	0	0	0	28	0	0
ASV_1397	0	0	0	0	0	0	0	0	0	0	0	0	0	0	0	0	0	0	0	0	0	0	0	0	0	0	0	0	0	0	0	0	0	0	0	0	0	0	0	0	0	0	0	0	0	0	0	0	0
ASV_1398	0	0	85	0	0	283	0	0	0	0	0	0	0	0	0	0	0	0	0	0	0	0	0	0	0	0	0	0	0	0	0	0	0	0	0	0	0	0	0	0	0	0	0	0	0	0	0	0	0
ASV_1399	0	0	0	0	0	0	0	0	0	0	0	0	0	0	0	0	0	20	0	0	0	0	0	0	0	33	0	0	0	0	0	0	0	0	0	0	64	82	42	25	0	0	0	0	0	0	23	0	0
ASV_1400	0	0	0	0	0	0	0	0	0	0	0	0	0	0	0	0	0	0	0	0	0	0	0	0	0	0	0	0	0	0	0	0	0	0	0	0	0	0	0	0	0	0	0	0	0	0	0	0	0
ASV_1401	0	0	0	0	0	0	0	0	0	0	0	0	0	0	0	0	0	15	0	0	0	0	0	0	34	0	0	0	0	0	0	0	0	0	0	49	0	0	0	0	0	0	0	0	0	0	0	0	0
ASV_1402	0	0	0	0	0	0	0	0	0	41	22	59	0	80	0	0	0	8	0	0	0	0	0	0	59	0	39	0	19	15	0	0	1	0	0	20	0	0	2	0	0	0	0	0	0	0	0	0	0
ASV_1403	0	0	0	0	0	0	0	0	0	54	0	0	88	24	0	0	0	0	6	0	0	0	0	0	7	0	0	0	0	0	0	0	0	0	0	0	0	0	11	0	0	0	0	0	0	0	50	0	0
ASV_1404	0	0	0	0	0	0	0	0	0	0	0	0	0	0	0	0	0	0	0	0	0	0	0	0	0	0	0	0	0	0	0	0	0	0	0	0	26	26	0	17	0	0	0	0	0	0	46	0	0
ASV_1405	0	0	0	0	0	0	0	0	0	0	0	0	0	0	0	0	0	0	3	6	17	0	0	0	0	0	0	0	0	0	0	1	0	0	0	0	0	0	0	0	0	0	0	5	21	0	0	10	2
ASV_1406	0	0	0	0	0	0	0	0	0	0	0	39	0	0	326	0	0	0	0	0	0	0	0	0	0	0	0	0	0	0	0	0	0	0	0	0	0	0	0	0	0	0	0	0	0	0	0	0	0
ASV_1407	0	0	0	0	0	0	0	0	0	0	0	0	0	0	0	0	0	0	0	0	0	0	0	0	0	1	0	0	0	0	0	0	0	0	0	0	0	0	0	25	0	0	0	0	0	0	53	0	0
ASV_1408	28	0	0	0	0	157	0	116	63	0	0	0	0	0	0	0	0	0	0	0	0	0	0	0	0	0	0	0	0	0	0	0	0	0	0	0	0	0	0	0	0	0	0	0	0	0	0	0	0
ASV_1409	0	0	0	0	0	0	0	0	0	0	0	0	0	0	0	0	7	8	0	0	0	10	0	0	81	0	70	0	0	5	0	0	0	0	0	81	17	26	22	17	0	0	0	0	0	0	6	0	0
ASV_1410	0	0	0	0	0	0	0	0	0	0	0	0	0	0	0	0	0	0	0	0	0	0	297	0	0	0	0	0	0	0	0	0	0	66	0	0	0	0	0	0	0	0	0	0	0	0	0	0	0
ASV_1411	0	0	0	0	0	0	0	0	0	0	0	0	0	0	0	0	0	0	0	0	0	0	0	0	0	17	0	0	0	0	0	0	0	0	27	17	48	75	39	0	0	0	0	0	0	0	0	0	0
ASV_1412	0	0	0	0	0	0	0	0	0	0	0	0	0	0	0	0	0	0	0	0	0	0	0	0	0	0	53	0	0	0	0	0	0	0	0	0	0	0	44	70	0	11	0	0	0	0	0	0	0
ASV_1413	0	0	0	0	0	0	0	0	0	0	0	0	0	0	0	0	0	0	0	161	201	0	0	0	0	0	0	0	0	0	0	0	0	0	0	0	0	0	0	0	0	0	0	0	0	0	0	0	0
ASV_1414	0	0	0	0	0	0	0	0	0	0	0	0	0	0	0	0	0	0	0	0	0	0	0	0	0	0	0	0	0	0	0	0	0	0	11	0	0	0	0	0	0	6	0	0	0	0	0	0	0
ASV_1415	0	0	0	0	0	0	0	0	0	0	0	0	0	0	0	0	0	0	0	0	0	0	0	0	0	0	0	0	0	0	0	0	0	0	0	0	0	0	0	207	0	0	0	0	0	0	0	0	0
ASV_1416	0	0	0	0	0	0	0	0	0	0	0	0	0	0	0	0	0	0	0	0	0	0	0	0	0	0	0	0	0	0	0	0	0	0	0	0	0	0	0	0	0	0	0	0	0	0	21	0	0
ASV_1417	0	0	0	0	0	0	0	0	0	0	0	0	0	0	0	0	0	0	0	0	0	0	0	0	0	0	0	0	0	0	0	0	0	0	0	0	0	0	0	0	0	44	0	0	63	6	0	0	0
ASV_1418	0	0	0	0	0	0	0	0	0	0	0	0	0	0	0	0	0	0	0	0	0	0	0	0	0	0	0	0	0	0	0	0	0	0	0	0	0	0	0	0	0	0	0	0	64	0	0	0	0
ASV_1419	0	0	0	0	0	0	0	0	0	0	0	0	0	0	0	0	0	0	0	0	0	0	0	5	130	0	115	0	6	0	0	0	23	0	0	80	0	0	0	0	0	0	0	0	0	0	0	0	0
ASV_1420	0	0	0	0	0	0	0	0	0	0	21	0	0	0	0	0	0	9	0	0	0	0	0	0	23	17	0	0	0	0	0	0	0	0	0	13	0	0	0	0	0	0	0	0	0	0	69	0	0
ASV_1421	0	0	0	0	0	0	0	0	0	0	0	0	0	0	0	0	0	16	0	0	0	0	0	0	0	0	0	0	0	0	0	0	0	0	31	0	18	18	0	0	0	0	0	0	0	0	0	0	0
ASV_1422	0	0	0	0	0	0	0	0	0	0	0	0	0	0	0	0	0	0	0	0	0	0	0	0	0	0	0	0	0	0	0	0	0	0	0	0	0	0	0	0	0	0	0	0	0	0	0	0	0
ASV_1423	0	0	0	0	0	0	0	0	0	0	0	0	0	0	0	0	0	0	0	0	0	0	0	0	0	0	0	0	0	0	0	0	0	0	0	0	0	0	0	0	0	0	0	0	0	0	0	0	0
ASV_1424	1	0	5	23	4	2	53	5	3	33	76	16	87	50	0	0	0	0	0	0	0	0	0	0	0	0	0	0	0	0	0	0	0	0	0	0	0	0	0	0	0	0	0	0	0	0	0	0	0
ASV_1425	0	0	0	0	0	0	0	0	0	0	0	0	0	0	0	0	0	0	0	0	0	0	0	0	0	0	0	0	0	0	0	1	0	0	0	0	0	0	0	0	0	8	0	1	9	16	0	32	27
ASV_1426	0	0	0	0	0	0	0	0	0	0	0	0	0	0	0	0	0	0	0	0	0	0	0	0	0	0	0	0	0	0	0	0	0	0	57	0	0	0	0	0	0	0	0	0	0	0	10	0	0
ASV_1427	0	0	0	0	0	0	0	0	0	0	0	0	0	0	0	0	0	0	0	0	0	0	0	0	0	0	0	0	0	0	0	0	0	0	0	0	0	0	0	0	0	0	0	0	0	0	0	0	0
ASV_1428	0	0	0	0	0	0	100	0	0	37	74	0	107	39	0	0	0	0	0	0	0	0	0	0	0	0	0	0	0	0	0	0	0	0	0	0	0	0	0	0	0	0	0	0	0	0	0	0	0
ASV_1429	0	0	0	0	0	0	0	0	0	0	122	28	0	0	207	0	0	0	0	0	0	0	0	0	0	0	0	0	0	0	0	0	0	0	0	0	0	0	0	0	0	0	0	0	0	0	0	0	0
ASV_1430	0	0	0	0	0	0	0	0	0	0	0	0	0	0	0	0	0	0	0	0	0	31	249	42	0	0	0	0	0	0	0	0	0	34	0	0	0	0	0	0	0	0	0	0	0	0	0	0	0
ASV_1431	0	0	0	0	0	0	0	0	0	0	0	0	0	0	0	0	0	0	0	0	0	0	0	0	0	13	0	0	0	0	0	0	0	0	0	0	11	22	18	51	0	0	0	0	0	0	20	0	0
ASV_1432	0	0	0	0	0	0	0	0	0	0	0	0	0	0	0	0	0	0	0	0	0	0	0	0	0	0	0	0	0	0	0	0	0	0	0	0	0	0	0	0	0	0	0	0	0	0	0	0	0
ASV_1433	0	0	0	0	0	0	0	0	0	0	4	0	0	0	0	0	0	12	0	0	0	0	0	0	31	13	17	0	0	5	0	0	0	0	7	33	6	7	30	28	0	0	0	0	0	0	14	0	0
ASV_1434	0	0	0	0	0	0	0	0	0	0	0	9	0	0	0	0	0	0	0	0	0	0	0	0	0	6	0	0	0	0	0	0	0	0	0	0	0	0	0	84	0	0	0	0	0	0	52	0	0
ASV_1435	0	0	0	0	0	0	0	0	0	0	0	0	0	0	0	0	0	0	0	0	0	0	0	0	0	0	0	0	0	0	0	0	0	0	0	0	0	0	0	13	0	0	0	0	0	0	7	0	0
ASV_1436	0	0	0	0	0	0	0	0	0	100	63	0	97	95	0	0	0	0	0	0	0	0	0	0	0	0	0	0	0	0	0	0	0	0	0	0	0	0	0	0	0	0	0	0	0	0	0	0	0
ASV_1437	3	70	23	4	79	61	2	8	33	0	27	0	0	44	1	0	0	0	0	0	0	0	0	0	0	0	0	0	0	0	0	0	0	0	0	0	0	0	0	0	0	0	0	0	0	0	0	0	0
ASV_1438	0	0	0	0	0	0	0	0	0	0	0	0	0	0	0	0	0	0	0	0	0	0	0	0	93	55	131	0	0	0	0	0	0	0	0	42	0	0	33	0	0	0	0	0	0	0	0	0	0
ASV_1439	0	0	0	0	0	0	0	0	0	0	0	0	0	0	0	0	0	0	0	0	0	0	0	0	0	0	0	0	0	0	0	0	0	0	0	0	0	0	0	0	0	25	0	0	162	0	0	0	0
ASV_1440	0	0	0	0	0	0	0	0	0	97	30	134	45	48	0	0	0	0	0	0	0	0	0	0	0	0	0	0	0	0	0	0	0	0	0	0	0	0	0	0	0	0	0	0	0	0	0	0	0
ASV_1441	0	0	0	0	0	0	0	0	0	0	0	0	0	0	0	0	0	0	0	0	0	0	0	0	0	0	0	0	0	0	0	0	0	0	0	0	0	0	0	24	0	0	0	0	0	0	56	0	0
ASV_1442	0	0	0	0	0	0	0	0	0	0	0	0	0	0	0	0	0	0	0	0	0	0	0	0	0	0	0	0	0	0	0	0	0	0	0	0	0	0	0	54	0	0	0	0	0	0	0	0	0
ASV_1443	0	0	0	0	0	0	0	0	0	0	0	0	0	0	0	0	0	0	0	0	0	0	0	0	15	47	34	0	0	0	0	0	25	0	47	41	62	67	14	0	0	0	0	0	0	0	0	0	0
ASV_1444	0	0	0	0	0	0	0	0	0	0	0	0	0	0	0	0	0	0	0	0	0	0	0	0	0	0	0	0	0	0	0	0	0	0	0	0	0	0	0	48	0	0	0	0	0	0	42	0	0
ASV_1445	0	0	0	0	0	0	0	0	0	0	0	0	0	0	0	0	0	0	0	0	0	0	0	0	0	0	0	0	0	0	0	0	0	0	0	0	0	0	0	0	0	0	0	21	6	0	0	0	6
ASV_1446	0	0	0	0	0	0	0	0	0	0	0	0	0	0	0	0	0	0	6	0	0	0	0	3	22	26	31	0	0	8	0	0	0	0	0	11	37	43	23	6	0	0	0	0	0	0	19	0	0
ASV_1447	0	0	0	0	0	0	0	0	0	0	0	0	0	0	0	0	0	0	0	0	0	0	0	0	0	0	0	0	0	0	0	0	0	0	0	0	0	0	0	0	0	19	0	0	0	0	0	0	0
ASV_1448	0	0	0	0	0	0	0	0	0	0	0	0	0	0	0	0	0	0	0	0	0	0	0	0	0	0	0	0	0	0	0	0	0	0	0	0	0	0	0	0	0	0	0	0	0	0	0	0	0
ASV_1449	0	0	0	0	0	0	0	0	0	0	0	0	0	0	0	0	0	0	0	0	0	0	0	0	0	0	0	0	0	0	0	0	0	0	0	0	0	0	0	0	0	52	0	0	91	0	0	0	0
ASV_1450	0	0	0	0	0	0	0	0	0	0	0	0	0	0	0	0	0	0	0	0	0	0	0	0	0	0	0	0	0	0	0	0	0	0	0	0	0	0	0	0	0	0	0	0	0	0	52	0	0
ASV_1451	0	0	0	0	0	0	0	0	0	0	0	0	0	0	0	0	0	0	0	0	0	0	0	0	0	0	0	0	0	0	0	0	0	0	0	0	0	0	0	0	0	0	0	0	0	0	0	0	0
ASV_1452	0	0	0	0	0	0	0	0	0	0	0	224	0	125	0	0	0	0	0	0	0	0	0	0	0	0	0	0	0	0	0	0	0	0	0	0	0	0	0	0	0	0	0	0	0	0	0	0	0
ASV_1453	0	0	0	0	0	0	0	0	0	0	0	0	0	0	0	0	0	0	0	0	0	0	0	0	0	28	0	0	0	0	36	0	42	0	96	0	93	53	0	0	0	0	0	0	0	0	0	0	0
ASV_1454	0	0	0	0	0	0	0	0	0	0	0	0	0	0	0	0	0	0	0	0	0	0	0	0	0	0	0	0	0	0	0	0	0	0	0	0	0	0	0	0	0	0	0	0	0	0	0	0	0
ASV_1455	0	0	0	0	0	0	0	0	0	0	0	0	0	0	0	0	0	36	0	0	0	0	0	0	72	0	51	0	0	0	0	0	32	0	0	26	28	44	58	0	0	0	0	0	0	0	0	0	0
ASV_1456	0	0	0	0	0	0	0	0	0	0	0	0	0	0	0	0	0	0	0	0	0	0	0	0	0	0	0	0	0	0	0	0	0	0	0	0	0	0	0	0	0	0	0	0	0	0	0	0	0
ASV_1457	0	0	0	0	0	0	0	0	0	0	0	0	0	0	0	0	0	0	0	0	0	0	0	0	0	0	0	0	0	0	0	0	0	0	0	0	0	0	0	0	0	0	51	0	0	0	0	0	0
ASV_1458	0	0	0	0	0	0	0	0	0	0	0	0	0	0	0	0	0	0	0	0	0	0	0	0	0	0	0	0	0	54	0	292	0	0	0	0	0	0	0	0	0	0	0	0	0	0	0	0	0
ASV_1459	0	0	0	0	0	0	0	0	0	0	0	0	0	0	0	0	0	18	0	0	0	0	0	0	0	62	0	0	0	0	0	0	0	0	92	0	98	56	19	0	0	0	0	0	0	0	0	0	0
ASV_1460	0	0	0	0	0	0	0	0	0	0	0	0	0	0	0	0	0	0	0	0	0	0	0	0	0	0	0	0	0	0	0	0	0	0	0	0	0	16	0	8	0	0	0	0	0	0	36	0	0
ASV_1461	0	0	0	0	0	0	0	0	0	62	109	0	63	111	0	0	0	0	0	0	0	0	0	0	0	0	0	0	0	0	0	0	0	0	0	0	0	0	0	0	0	0	0	0	0	0	0	0	0
ASV_1462	0	0	0	0	0	0	0	0	0	0	0	0	0	0	0	0	10	4	0	0	0	0	0	0	0	0	0	0	0	0	4	0	0	0	0	0	31	0	0	116	0	0	0	0	0	0	0	0	0
ASV_1463	0	0	0	0	0	0	0	0	0	0	0	0	0	0	0	0	0	0	6	0	0	0	0	0	0	0	0	0	0	11	0	5	0	0	0	0	0	0	0	0	24	0	0	0	41	27	0	13	0
ASV_1464	0	0	0	0	0	0	0	0	0	0	0	0	0	0	0	0	0	0	0	0	0	0	0	0	0	0	0	0	0	0	0	0	0	0	0	0	0	0	0	41	0	0	0	0	0	0	0	0	0
ASV_1465	0	0	0	0	0	0	0	0	0	0	0	0	0	0	0	0	0	6	0	0	0	5	0	0	0	34	9	0	0	5	0	0	0	0	0	0	65	109	52	0	0	0	0	0	0	0	0	0	0
ASV_1466	0	0	0	0	0	0	0	0	0	0	0	0	0	0	0	0	0	0	0	0	0	0	0	0	31	47	39	3	0	0	0	0	0	0	19	20	57	66	59	0	0	0	0	0	0	0	0	0	0
ASV_1467	0	0	0	0	0	0	0	0	0	0	0	0	0	0	0	0	0	0	0	0	0	0	299	0	0	0	0	0	0	0	0	0	17	25	0	0	0	0	0	0	0	0	0	0	0	0	0	0	0
ASV_1468	77	67	49	31	29	41	0	21	18	0	0	0	0	8	0	0	0	0	0	0	0	0	0	0	0	0	0	0	0	0	0	0	0	0	0	0	0	0	0	0	0	0	0	0	0	0	0	0	0
ASV_1469	0	0	0	0	0	0	0	0	0	0	0	0	0	0	0	0	0	0	0	0	0	0	0	0	0	0	0	0	0	0	0	0	0	0	0	0	0	0	0	5	0	0	0	0	0	0	0	0	0
ASV_1470	0	0	0	0	50	0	191	0	99	0	0	0	0	0	0	0	0	0	0	0	0	0	0	0	0	0	0	0	0	0	0	0	0	0	0	0	0	0	0	0	0	0	0	0	0	0	0	0	0
ASV_1471	0	0	0	0	0	0	0	0	0	0	0	0	0	0	0	0	0	0	0	0	0	0	0	0	0	0	0	0	0	0	0	0	0	0	0	0	0	0	0	0	0	26	0	0	30	0	0	0	0
ASV_1472	91	174	0	0	0	0	0	74	0	0	0	0	0	0	0	0	0	0	0	0	0	0	0	0	0	0	0	0	0	0	0	0	0	0	0	0	0	0	0	0	0	0	0	0	0	0	0	0	0
ASV_1473	0	0	0	0	0	0	0	0	0	0	0	0	0	0	0	0	0	0	0	0	0	0	0	0	0	0	10	0	0	0	0	0	0	0	0	0	0	0	0	0	0	4	0	0	0	0	0	0	0
ASV_1474	0	0	0	0	0	0	0	0	0	0	0	0	0	0	0	0	0	0	0	0	0	0	0	0	0	0	0	0	0	0	0	0	0	0	0	0	0	0	0	84	0	0	0	0	5	0	105	0	0
ASV_1475	0	0	0	0	0	0	0	0	0	0	0	0	0	0	0	0	3	0	0	0	0	0	0	13	44	78	38	4	0	0	0	0	0	0	0	6	35	0	12	0	0	0	0	0	0	0	0	0	0
ASV_1476	0	0	0	0	0	0	0	0	0	0	25	33	45	0	20	0	0	0	0	0	0	6	0	0	0	26	0	0	0	0	0	0	0	0	14	0	25	20	92	0	0	0	0	0	0	0	6	0	0
ASV_1477	0	0	0	0	0	0	0	0	0	0	0	0	0	0	0	0	0	0	0	0	0	0	0	0	7	0	9	0	0	0	0	0	0	0	0	0	0	0	7	0	0	0	0	0	0	0	0	0	0
ASV_1478	0	0	0	0	0	0	0	0	0	0	0	0	0	0	0	0	0	0	0	0	0	0	0	0	0	0	0	0	0	0	0	0	0	0	0	0	0	0	0	0	0	44	0	0	205	0	0	0	0
ASV_1479	0	0	0	0	0	0	0	0	0	0	0	0	0	0	0	0	0	19	0	0	0	0	0	29	37	0	57	0	0	0	0	0	0	0	0	0	0	0	0	0	0	0	0	0	0	0	0	0	0
ASV_1480	0	0	0	0	0	0	0	0	0	0	0	0	0	0	0	0	0	0	0	0	0	0	0	0	0	0	0	0	0	0	0	0	0	0	0	0	0	0	0	0	56	0	13	0	0	0	0	0	0
ASV_1481	0	0	0	0	0	0	0	0	0	0	0	0	0	0	0	1	0	0	0	1	4	0	0	0	0	0	0	0	0	0	0	0	0	0	8	0	0	0	0	0	0	0	0	0	0	0	0	0	0
ASV_1482	0	0	0	0	0	0	0	0	0	0	0	0	0	0	0	0	0	0	0	0	0	0	0	0	0	0	0	0	0	0	0	0	0	0	0	0	0	0	0	0	0	0	0	0	0	0	0	0	0
ASV_1483	0	0	0	0	0	0	0	0	0	0	0	0	0	0	0	0	0	0	0	0	0	0	0	0	0	0	0	0	0	0	0	0	0	0	0	0	0	0	0	0	0	0	0	0	0	0	55	0	0
ASV_1484	130	0	103	6	0	68	0	0	27	0	0	0	0	0	0	0	0	0	0	0	0	0	0	0	0	0	0	0	0	0	0	0	0	0	0	0	0	0	0	0	0	0	0	0	0	0	0	0	0
ASV_1485	0	77	0	0	0	0	0	106	0	0	0	76	0	75	0	0	0	0	0	0	0	0	0	0	0	0	0	0	0	0	0	0	0	0	0	0	0	0	0	0	0	0	0	0	0	0	0	0	0
ASV_1486	0	0	0	0	0	0	0	0	0	0	0	0	0	0	0	0	0	0	0	0	0	0	0	0	0	0	0	0	0	0	0	0	0	0	0	0	0	0	0	0	0	0	0	0	0	0	36	0	0
ASV_1487	0	0	0	0	0	0	0	0	0	0	0	0	0	0	0	0	0	0	0	0	0	0	0	0	0	0	0	0	0	0	0	0	0	0	0	0	0	0	0	0	0	0	172	0	0	0	0	0	0
ASV_1488	0	0	0	0	0	0	0	0	0	0	0	0	0	0	0	0	0	0	0	0	0	0	0	0	0	0	0	0	0	0	0	0	0	0	0	0	0	0	0	0	0	0	0	0	0	0	0	0	0
ASV_1489	157	7	28	3	0	113	0	0	24	0	0	0	0	0	0	0	0	0	0	0	0	0	0	0	0	0	0	0	0	0	0	0	0	0	0	0	0	0	0	0	0	0	0	0	0	0	0	0	0
ASV_1490	57	0	0	0	169	0	106	0	0	0	0	0	0	0	0	0	0	0	0	0	0	0	0	0	0	0	0	0	0	0	0	0	0	0	0	0	0	0	0	0	0	0	0	0	0	0	0	0	0
ASV_1491	0	0	0	0	0	0	0	0	0	0	0	17	0	0	0	0	0	0	0	0	0	0	0	0	49	0	128	0	0	8	0	0	16	0	0	67	17	29	0	0	0	0	0	0	0	0	0	0	0
ASV_1492	0	0	0	0	0	0	0	0	0	0	0	0	0	0	0	4	0	0	0	0	0	0	0	0	0	52	0	0	10	0	0	0	0	0	0	0	48	0	0	73	0	10	0	0	0	0	0	0	0
ASV_1493	0	0	0	0	0	0	0	0	0	0	0	0	0	0	0	0	0	0	0	0	0	0	0	0	0	0	0	0	0	0	0	0	0	0	0	0	0	0	0	75	0	0	0	0	0	0	0	0	0
ASV_1494	0	0	0	0	0	0	0	0	0	0	0	0	0	0	0	0	0	0	0	0	0	0	0	0	0	0	0	0	0	0	0	0	0	0	0	0	0	0	0	0	0	14	0	0	0	0	0	0	0
ASV_1495	0	0	0	0	0	0	0	0	0	0	0	0	0	0	0	0	0	0	0	0	0	0	0	0	0	0	0	0	0	0	0	0	0	0	0	0	0	0	0	0	0	0	0	0	94	0	0	0	0
ASV_1496	0	0	0	0	0	0	0	0	0	0	0	0	0	0	0	0	0	55	0	0	0	13	0	23	0	239	0	0	0	0	0	0	0	0	0	0	0	0	0	0	0	0	0	0	0	0	0	0	0
ASV_1497	0	0	0	0	0	0	0	0	0	0	0	0	0	0	0	0	0	22	0	0	0	0	0	0	0	0	0	0	0	0	4	0	0	0	10	9	29	37	0	65	0	0	0	0	0	0	36	0	0
ASV_1498	0	0	0	0	0	0	0	0	0	0	0	0	0	0	0	0	0	0	0	0	0	0	0	0	0	0	0	0	0	0	0	0	0	0	0	0	0	0	0	17	0	0	0	0	0	0	11	0	0
ASV_1499	0	0	0	0	0	0	0	0	0	0	0	0	0	0	0	0	0	40	0	0	0	0	0	0	0	0	0	0	0	0	0	0	0	0	0	0	0	0	289	0	0	0	0	0	0	0	0	0	0
ASV_1500	0	0	0	0	0	0	0	0	0	0	0	0	0	0	0	0	0	0	0	0	0	0	0	0	0	0	0	0	0	0	0	0	0	0	0	0	0	0	0	0	0	0	0	0	0	0	17	0	0
ASV_1501	0	0	0	0	0	0	0	0	0	0	0	0	0	0	0	0	0	0	0	0	0	0	0	0	0	0	0	0	0	0	0	0	0	0	0	0	0	0	0	33	0	0	0	0	0	0	10	0	0
ASV_1502	0	0	0	0	0	0	0	0	0	0	0	0	0	0	0	0	0	0	0	0	0	0	0	0	0	0	0	0	0	0	0	0	0	0	0	0	0	0	0	0	0	0	0	0	0	0	0	0	0
ASV_1503	0	0	0	0	0	0	0	0	0	21	30	34	40	0	25	0	0	0	0	0	0	0	0	0	35	49	31	0	0	0	0	0	5	0	0	49	0	0	0	0	0	0	0	0	0	0	0	0	0
ASV_1504	0	0	0	0	0	0	0	0	0	0	0	0	0	0	0	0	0	113	5	0	0	0	0	0	0	0	0	0	0	1	0	0	0	0	74	134	0	0	0	0	0	0	0	0	0	0	0	0	0
ASV_1505	60	132	0	0	0	0	0	108	0	0	0	0	0	0	0	0	0	0	0	0	0	0	0	0	0	0	0	0	0	0	0	0	0	0	0	0	0	0	0	0	0	0	0	0	0	0	0	0	0
ASV_1506	0	0	0	0	0	0	0	0	0	0	0	0	0	0	0	0	0	0	0	0	0	0	0	0	0	0	0	0	0	0	0	0	0	0	0	0	0	0	0	0	0	0	0	0	0	0	0	0	0
ASV_1507	0	0	0	0	0	0	0	0	0	0	0	0	0	0	0	0	0	0	0	0	0	0	0	0	0	0	0	0	0	0	0	0	0	0	0	0	0	0	0	0	0	24	0	0	0	0	0	0	0
ASV_1508	0	0	0	0	0	0	0	0	0	0	0	0	0	0	0	0	0	0	0	0	0	0	0	0	0	0	0	0	0	0	0	0	0	0	0	0	0	0	0	0	0	0	0	0	0	0	25	0	0
ASV_1509	0	0	0	0	0	0	0	0	0	0	0	0	0	0	0	0	0	0	0	0	0	9	0	0	43	40	56	0	0	0	0	0	0	0	0	15	0	0	162	0	0	0	0	0	0	0	0	0	0
ASV_1510	0	0	0	0	0	0	0	0	0	0	0	0	0	0	0	0	0	0	0	0	0	0	0	0	32	0	43	0	0	0	0	0	6	0	0	8	21	39	33	0	0	0	0	0	0	0	77	0	0
ASV_1511	0	0	0	0	0	0	0	0	0	0	0	0	0	0	0	0	0	0	0	0	0	0	0	0	0	0	0	0	0	0	0	0	0	0	0	0	4	3	24	0	0	0	0	0	0	0	11	0	0
ASV_1512	0	0	0	0	0	0	0	0	0	0	0	0	0	0	0	0	0	0	0	0	0	0	0	0	0	0	0	0	0	0	0	0	0	0	0	0	0	0	0	12	0	0	0	0	0	0	16	0	0
ASV_1513	0	0	0	0	0	0	0	0	0	0	0	0	0	0	0	0	0	0	0	0	0	0	0	0	0	0	0	0	0	0	0	0	0	0	0	0	0	0	0	0	0	0	0	0	0	0	0	0	0
ASV_1514	0	0	0	0	0	0	0	0	0	0	0	0	0	0	0	0	0	0	0	0	0	0	0	0	0	0	0	0	0	0	0	0	0	0	0	0	0	0	0	0	0	0	0	0	0	0	0	0	0
ASV_1515	0	0	0	0	0	0	0	0	0	0	0	0	0	0	0	0	0	0	0	0	0	0	0	0	0	0	0	0	0	0	0	0	0	0	0	0	0	0	0	0	0	20	0	0	110	0	0	0	0
ASV_1516	0	0	0	0	0	0	0	0	0	0	0	0	0	0	0	0	0	0	0	0	0	0	0	0	0	0	0	0	0	0	0	0	0	0	0	0	0	0	0	0	0	0	0	0	0	0	0	0	0
ASV_1517	0	0	0	0	0	0	0	0	0	0	325	0	0	0	0	0	0	0	0	0	0	0	0	0	0	0	0	0	0	0	0	0	0	0	0	0	0	0	0	0	0	0	0	0	0	0	0	0	0
ASV_1518	0	0	0	0	0	0	0	0	0	0	0	0	0	0	0	0	0	0	0	0	0	0	0	0	0	0	0	0	0	0	0	0	0	0	0	0	52	39	0	32	0	0	0	0	0	0	25	0	0
ASV_1519	0	0	0	0	0	0	0	324	0	0	0	0	0	0	0	0	0	0	0	0	0	0	0	0	0	0	0	0	0	0	0	0	0	0	0	0	0	0	0	0	0	0	0	0	0	0	0	0	0
ASV_1520	0	0	0	0	0	0	0	0	0	0	0	0	0	0	0	0	0	0	0	0	0	0	0	0	0	0	0	0	0	0	0	0	0	0	0	0	0	0	0	280	0	0	0	0	0	0	0	0	0
ASV_1521	30	0	81	0	0	91	0	44	69	0	0	0	0	0	0	0	0	0	0	0	0	0	0	0	0	0	0	0	0	0	0	0	0	0	0	0	0	0	0	0	0	0	0	0	0	0	0	0	0
ASV_1522	0	20	0	0	0	0	0	27	0	59	8	139	22	47	0	0	0	0	0	0	0	0	0	0	0	0	0	0	0	0	0	0	0	0	0	0	0	0	0	0	0	0	0	0	0	0	0	0	0
ASV_1523	0	0	0	0	0	0	0	0	0	64	118	0	91	49	0	0	0	0	0	0	0	0	0	0	0	0	0	0	0	0	0	0	0	0	0	0	0	0	0	0	0	0	0	0	0	0	0	0	0
ASV_1524	0	0	0	0	0	0	0	0	0	0	0	0	0	0	0	0	0	0	0	0	0	0	0	0	8	29	0	5	0	0	0	0	0	0	0	0	20	22	94	0	0	0	0	0	0	0	0	0	0
ASV_1525	0	0	0	0	0	0	0	0	0	0	0	0	0	0	0	0	0	0	0	0	0	0	0	0	32	0	14	0	0	0	0	0	0	0	0	61	0	0	0	0	0	0	0	0	0	0	165	0	0
ASV_1526	0	0	0	0	0	0	0	0	0	0	0	0	0	0	0	0	0	0	0	0	0	0	0	0	0	0	0	0	0	0	0	0	0	0	0	0	0	0	0	12	0	0	0	0	0	0	0	0	0
ASV_1527	32	25	0	15	0	0	0	38	0	42	0	108	13	47	0	0	0	0	0	0	0	0	0	0	0	0	0	0	0	0	0	0	0	0	0	0	0	0	0	0	0	0	0	0	0	0	0	0	0
ASV_1528	0	0	0	0	0	0	0	0	0	0	0	0	0	0	0	0	0	14	0	0	0	10	0	0	0	143	0	10	0	0	0	0	0	0	29	12	30	0	23	0	0	0	0	0	0	0	0	0	0
ASV_1529	0	0	0	0	0	0	0	0	0	0	0	0	0	0	0	0	0	0	0	0	0	0	0	0	0	0	0	0	0	0	0	0	0	0	0	0	0	0	0	0	0	38	0	0	67	0	0	0	0
ASV_1530	0	0	0	0	0	0	0	0	0	0	0	0	0	0	0	0	0	0	0	0	0	0	0	0	0	0	0	0	0	0	0	0	0	0	0	0	0	0	0	0	0	0	0	0	0	0	0	0	0
ASV_1531	0	0	0	0	0	0	0	0	0	0	0	0	0	0	0	0	0	0	0	0	0	0	0	0	0	0	0	0	0	0	0	0	0	0	0	0	0	0	0	0	0	0	0	0	0	0	0	0	0
ASV_1532	65	41	51	55	12	51	0	10	24	0	0	0	0	10	0	0	0	0	0	0	0	0	0	0	0	0	0	0	0	0	0	0	0	0	0	0	0	0	0	0	0	0	0	0	0	0	0	0	0
ASV_1533	0	0	0	4	16	24	0	14	11	0	0	0	0	7	0	0	0	0	0	0	0	0	0	0	0	0	0	0	0	0	0	0	0	0	0	0	0	0	0	8	0	6	0	0	0	0	0	0	0
ASV_1534	0	0	0	0	0	0	0	0	0	0	0	0	0	0	0	0	0	0	0	0	0	0	0	0	0	0	0	0	0	0	0	0	0	0	0	0	0	0	0	32	0	0	0	0	0	0	23	0	0
ASV_1535	0	0	0	0	0	0	0	0	0	0	0	0	0	0	0	0	0	0	0	0	0	0	0	0	0	0	0	0	0	0	0	0	0	0	0	0	0	0	0	0	0	4	0	0	0	0	0	0	0
ASV_1536	0	0	0	0	0	0	0	0	0	0	0	0	0	0	0	0	0	0	0	0	0	0	0	0	0	0	0	0	0	0	0	0	0	0	0	0	0	0	0	0	0	0	0	0	0	0	0	0	0
ASV_1537	0	0	0	0	0	0	0	0	0	0	0	0	0	0	0	0	0	0	0	0	0	0	0	0	0	0	0	0	0	0	0	0	0	0	0	0	0	0	0	0	0	0	0	0	0	0	81	0	0
ASV_1538	0	0	0	0	0	0	0	0	0	0	0	0	0	0	0	0	0	0	0	0	0	0	0	0	0	0	0	0	0	0	0	0	0	0	0	0	0	0	0	0	0	0	0	96	0	0	0	0	37
ASV_1539	0	0	0	0	0	0	0	0	0	0	13	14	9	0	14	0	9	8	0	0	0	0	0	0	5	12	4	0	0	0	0	0	0	0	21	0	42	93	48	0	0	0	0	0	0	0	8	0	0
ASV_1540	0	0	0	0	0	0	0	0	0	0	0	0	0	0	0	0	0	0	0	0	0	0	0	0	0	0	0	0	0	0	0	0	0	0	0	0	0	0	0	126	0	0	0	0	0	0	0	0	0
ASV_1541	0	0	0	0	0	0	0	0	0	0	0	0	0	0	0	0	0	0	0	0	0	0	0	0	0	0	0	0	0	0	0	0	0	0	0	0	0	0	0	0	29	0	0	0	0	0	0	0	68
ASV_1542	0	0	0	56	0	0	106	0	0	44	0	0	60	51	0	0	0	0	0	0	0	0	0	0	0	0	0	0	0	0	0	0	0	0	0	0	0	0	0	0	0	0	0	0	0	0	0	0	0
ASV_1543	0	0	0	0	0	0	0	0	0	33	4	201	18	31	20	0	0	0	0	0	0	0	0	0	1	1	3	0	0	0	0	0	0	0	0	0	2	2	0	0	0	0	0	0	0	0	0	0	0
ASV_1544	0	0	0	0	0	0	0	0	0	0	0	0	0	0	0	0	0	0	0	0	0	0	0	0	0	55	0	0	0	0	0	0	0	0	12	0	5	0	0	0	0	0	0	0	0	0	0	0	0
ASV_1545	0	0	0	0	0	0	0	0	0	0	0	0	0	0	0	0	0	17	5	0	0	0	0	0	0	33	0	0	0	7	8	0	0	0	0	36	95	55	41	0	0	0	0	0	0	0	3	0	0
ASV_1546	0	0	0	0	0	0	0	0	0	85	8	131	34	58	0	0	0	0	0	0	0	0	0	0	0	0	0	0	0	0	0	0	0	0	0	0	0	0	0	0	0	0	0	0	0	0	0	0	0
ASV_1547	0	0	0	0	0	0	0	0	0	0	0	0	0	0	0	0	0	0	0	0	0	0	0	0	0	0	0	0	0	0	0	0	0	0	0	0	0	0	0	2	3	0	0	4	0	0	0	9	21
ASV_1548	0	0	0	0	0	0	0	0	0	0	0	0	0	0	0	0	0	0	0	0	0	0	0	0	0	0	0	0	0	0	0	0	0	0	0	0	0	0	0	0	0	0	0	0	0	0	0	0	0
ASV_1549	0	0	0	0	0	0	0	0	0	0	0	0	0	0	0	0	0	8	2	0	0	0	0	0	10	56	21	0	0	0	0	0	0	0	8	0	13	40	156	0	0	0	0	0	0	0	0	0	0
ASV_1550	0	0	0	0	0	0	0	0	0	0	0	0	0	0	0	0	0	0	0	0	0	0	0	0	0	74	0	0	0	0	0	0	0	0	40	0	66	134	0	0	0	0	0	0	0	0	0	0	0
ASV_1551	0	0	0	0	0	0	0	0	0	0	0	0	0	0	0	0	0	0	0	0	0	0	0	0	0	0	0	0	0	0	0	0	0	0	0	0	0	0	0	0	0	0	0	0	0	0	0	0	0
ASV_1552	0	0	0	0	98	0	205	0	11	0	0	0	0	0	0	0	0	0	0	0	0	0	0	0	0	0	0	0	0	0	0	0	0	0	0	0	0	0	0	0	0	0	0	0	0	0	0	0	0
ASV_1553	0	0	0	0	0	0	0	314	0	0	0	0	0	0	0	0	0	0	0	0	0	0	0	0	0	0	0	0	0	0	0	0	0	0	0	0	0	0	0	0	0	0	0	0	0	0	0	0	0
ASV_1554	0	0	0	0	0	0	0	0	0	0	0	0	0	0	0	0	0	0	0	0	0	0	0	0	0	0	0	0	0	0	0	0	0	0	0	0	0	0	0	0	0	0	0	0	0	0	0	0	0
ASV_1555	0	0	0	0	0	0	0	0	0	0	0	0	0	0	0	0	0	0	0	0	0	0	0	0	0	0	0	0	0	0	0	6	0	0	0	0	0	0	0	0	0	5	0	0	0	0	59	0	0
ASV_1556	0	0	0	0	0	0	0	0	0	0	0	0	0	0	0	0	0	0	0	0	0	0	0	0	0	0	0	0	0	0	0	0	0	0	0	0	0	0	0	0	0	15	0	6	0	33	0	0	5
ASV_1557	0	0	0	0	0	0	0	0	0	0	0	0	0	0	0	0	0	42	0	0	0	0	0	0	0	27	0	4	0	0	0	0	0	0	66	0	75	56	0	0	0	0	0	0	0	0	0	0	0
ASV_1558	0	0	0	0	0	0	0	0	0	0	0	0	0	0	0	0	0	0	0	0	0	0	0	0	0	0	0	0	0	0	0	0	0	0	0	0	0	0	0	40	0	11	0	0	0	0	39	0	0
ASV_1559	0	0	0	0	0	0	0	0	0	0	0	0	0	0	0	0	0	0	0	0	0	0	0	0	0	0	0	0	0	0	0	0	0	0	0	0	0	0	0	27	0	0	0	0	0	0	18	0	0
ASV_1560	0	0	0	0	0	0	0	0	0	0	0	0	0	0	0	0	0	0	0	0	0	0	0	0	0	0	0	0	0	0	0	0	0	0	0	0	0	0	0	0	0	311	0	0	0	0	0	0	0
ASV_1561	0	0	0	0	0	0	0	0	0	26	91	33	54	49	58	0	0	0	0	0	0	0	0	0	0	0	0	0	0	0	0	0	0	0	0	0	0	0	0	0	0	0	0	0	0	0	0	0	0
ASV_1562	0	0	0	0	0	0	0	0	0	0	0	0	0	0	0	0	0	0	0	0	20	12	0	0	0	0	0	28	0	0	0	0	0	0	65	0	111	74	0	0	0	0	0	0	0	0	0	0	0
ASV_1563	0	0	0	0	0	0	0	0	0	0	0	0	0	0	0	0	0	10	0	0	0	0	0	5	11	20	5	0	0	7	0	0	0	0	6	29	14	40	41	26	0	0	0	0	0	0	15	0	0
ASV_1564	0	0	0	0	0	0	0	0	0	0	0	0	0	0	0	0	0	0	0	0	11	0	0	0	0	0	0	0	0	0	0	0	0	0	0	0	0	0	0	0	0	88	0	0	0	96	0	0	0
ASV_1565	0	0	0	0	0	0	0	0	0	0	0	0	0	0	0	0	0	47	0	0	0	0	0	0	0	0	0	0	0	0	0	0	0	0	0	0	0	0	0	0	0	0	0	0	0	0	97	0	0
ASV_1566	0	0	0	0	0	0	0	0	0	0	0	0	0	0	0	0	0	0	0	0	0	0	0	0	0	0	0	0	0	0	0	0	0	0	0	0	0	0	0	50	0	0	0	0	0	0	49	0	0
ASV_1567	0	0	0	0	0	0	0	0	0	0	0	0	0	0	0	0	0	0	0	0	0	0	0	0	0	0	0	0	0	0	0	0	0	0	0	0	0	0	0	0	0	14	0	0	188	0	0	0	0
ASV_1568	2	0	0	0	0	0	0	0	0	0	20	43	16	24	7	0	0	0	0	0	0	0	0	0	0	69	0	0	0	0	0	0	0	0	0	0	33	26	69	0	0	0	0	0	0	0	0	0	0
ASV_1569	0	0	0	0	0	0	0	0	0	0	0	0	0	0	0	0	0	0	0	0	0	0	0	0	0	0	0	0	0	0	0	0	0	0	0	0	0	0	0	0	0	0	0	0	0	0	0	0	0
ASV_1570	0	0	0	0	0	0	0	0	0	0	0	0	0	0	0	0	0	0	0	0	0	0	0	0	0	0	0	0	0	0	0	0	0	0	0	0	0	0	0	0	0	27	0	0	89	0	0	0	0
ASV_1571	0	0	0	0	0	0	0	0	0	0	0	0	0	0	0	0	0	8	0	0	0	0	0	0	10	28	4	0	0	0	0	0	0	0	0	0	0	0	26	27	0	0	0	0	0	0	31	0	0
ASV_1572	0	0	0	0	0	0	0	0	0	0	0	0	0	0	0	21	0	0	2	1	1	0	0	1	0	5	2	0	0	0	0	0	0	0	0	0	0	0	7	0	0	0	0	5	0	0	0	4	30
ASV_1573	0	0	0	0	0	0	0	0	0	0	0	0	0	0	0	0	0	0	0	0	0	0	0	0	0	0	0	0	0	0	0	0	0	0	0	0	0	0	0	0	0	56	0	0	161	0	0	0	0
ASV_1574	0	0	0	0	0	0	0	0	0	0	0	0	0	0	0	0	0	0	0	0	0	0	0	0	0	0	0	0	0	0	0	0	0	0	0	0	0	0	0	0	0	0	0	0	0	0	0	0	0
ASV_1575	15	0	76	38	0	63	0	0	58	0	0	0	23	0	34	0	0	0	0	0	0	0	0	0	0	0	0	0	0	0	0	0	0	0	0	0	0	0	0	0	0	0	0	0	0	0	0	0	0
ASV_1576	0	0	0	0	0	0	0	0	0	0	0	0	0	0	0	0	0	0	0	0	0	0	0	0	28	42	46	0	0	0	0	0	0	0	0	0	27	39	74	0	0	0	0	0	0	0	25	0	0
ASV_1577	0	0	0	0	0	0	0	0	0	0	0	0	0	0	0	0	0	0	0	0	0	0	0	0	0	0	0	0	0	0	0	0	0	0	0	0	0	0	0	0	0	0	0	0	0	0	0	178	0
ASV_1578	0	28	0	0	0	0	0	50	0	0	0	0	0	0	0	0	0	0	0	0	0	0	0	0	0	0	0	0	0	0	0	0	0	0	0	0	0	0	0	0	0	0	0	0	0	0	0	0	0
ASV_1579	0	0	0	0	0	0	0	0	0	0	0	0	0	0	0	0	0	7	0	3	0	0	0	4	12	0	12	0	0	0	0	0	0	0	32	4	19	9	13	0	0	0	0	0	0	0	0	0	0
ASV_1580	0	0	0	0	0	0	0	0	0	0	0	0	0	0	0	0	0	8	6	0	0	3	0	0	16	39	10	0	0	0	0	0	0	0	13	18	25	39	20	11	0	0	0	0	0	0	17	0	0
ASV_1581	0	0	0	0	0	0	0	0	0	0	0	0	0	0	0	0	126	0	177	0	0	0	0	0	0	0	0	0	0	0	0	0	0	0	0	0	0	0	0	0	0	0	0	0	0	0	0	0	0
ASV_1582	0	0	0	0	0	0	0	0	0	0	0	0	0	0	0	0	0	15	0	0	0	0	0	0	0	0	0	0	0	0	0	0	0	0	0	0	0	0	0	5	0	0	0	0	0	0	18	0	0
ASV_1583	157	27	5	46	10	22	22	4	9	0	0	0	0	0	0	0	0	0	0	0	0	0	0	0	0	0	0	0	0	0	0	0	0	0	0	0	0	0	0	0	0	0	0	0	0	0	0	0	0
ASV_1584	0	0	0	0	0	0	0	0	0	0	0	0	0	0	0	0	0	0	0	0	0	0	0	0	0	0	0	0	0	0	0	0	0	0	0	0	0	0	0	0	0	0	0	0	0	0	0	0	0
ASV_1585	0	0	0	0	0	0	0	0	0	63	40	0	104	0	0	0	0	0	0	0	0	0	0	0	25	0	16	0	0	0	0	0	23	0	0	29	0	0	0	0	0	0	0	0	0	0	0	0	0
ASV_1586	0	0	0	0	0	0	0	0	0	0	0	0	0	0	0	0	0	0	0	0	0	0	0	0	0	0	0	0	0	0	0	0	0	0	0	0	0	0	0	0	0	0	0	0	274	0	0	0	0
ASV_1587	0	0	0	0	0	0	0	0	0	0	0	0	0	0	0	0	0	0	0	0	0	0	0	0	0	0	0	0	0	0	299	0	0	0	0	0	0	0	0	0	0	0	0	0	0	0	0	0	0
ASV_1588	0	0	0	0	159	0	43	0	97	0	0	0	0	0	0	0	0	0	0	0	0	0	0	0	0	0	0	0	0	0	0	0	0	0	0	0	0	0	0	0	0	0	0	0	0	0	0	0	0
ASV_1589	0	0	0	0	0	0	0	0	0	0	0	0	0	0	0	15	7	24	90	29	22	12	0	3	0	0	0	3	0	0	0	77	0	4	0	0	2	0	10	0	0	0	0	0	0	0	0	0	0
ASV_1590	0	0	0	0	0	0	0	0	0	0	0	0	0	0	0	0	0	0	0	0	0	4	0	0	0	0	0	0	0	0	0	0	0	0	7	0	0	0	39	0	0	0	0	0	0	0	0	0	0
ASV_1591	0	0	0	0	0	0	0	0	0	0	0	0	0	0	0	0	35	0	17	0	0	55	0	0	0	0	0	0	0	0	191	0	0	0	0	0	0	0	0	0	0	0	0	0	0	0	0	0	0
ASV_1592	0	0	0	0	0	0	0	0	0	0	0	0	0	0	0	0	0	0	0	0	0	0	0	0	0	0	0	0	0	0	0	0	0	0	0	0	0	0	0	0	0	0	96	0	0	0	0	0	0
ASV_1593	0	0	0	0	0	0	0	0	0	0	0	0	0	0	0	0	0	0	0	0	0	0	0	0	0	0	0	0	0	0	0	0	0	0	0	0	0	0	0	0	0	0	0	0	0	0	0	189	0
ASV_1594	0	0	0	0	0	0	0	0	0	0	0	0	0	0	0	0	0	0	0	0	0	0	0	0	0	0	0	0	0	0	0	0	0	0	0	0	0	0	0	0	0	0	0	0	3	0	0	0	0
ASV_1595	0	0	0	0	0	0	0	0	0	0	0	0	0	0	0	0	7	22	0	0	0	0	0	0	5	16	6	0	0	0	0	0	0	0	16	9	24	7	6	30	0	0	0	0	0	0	25	0	0
ASV_1596	0	0	0	0	0	0	0	7	0	0	0	0	0	0	0	0	0	12	0	0	0	0	0	0	9	32	9	0	0	0	0	0	0	0	15	5	19	10	33	13	0	0	0	0	0	0	26	0	0
ASV_1597	0	0	0	0	0	0	0	0	0	0	0	0	0	0	0	0	0	0	0	0	0	0	0	0	0	0	0	0	0	0	0	0	0	0	0	0	0	0	0	0	0	0	0	0	14	0	0	0	0
ASV_1598	0	0	0	0	142	0	63	0	91	0	0	0	0	0	0	0	0	0	0	0	0	0	0	0	0	0	0	0	0	0	0	0	0	0	0	0	0	0	0	0	0	0	0	0	0	0	0	0	0
ASV_1599	0	0	0	0	0	0	0	0	0	0	0	0	0	0	0	0	0	0	0	0	0	3	0	5	0	0	0	0	0	0	0	0	1	0	9	3	1	0	0	0	0	23	0	12	0	0	0	8	1
ASV_1600	0	0	0	0	0	0	0	0	0	0	0	0	0	0	0	0	0	72	0	0	0	0	0	0	0	0	0	0	0	0	0	0	41	0	182	0	0	0	0	0	0	0	0	0	0	0	0	0	0
ASV_1601	0	0	0	0	0	0	0	0	0	0	0	0	0	0	0	0	0	0	0	0	0	0	0	0	0	0	0	0	0	0	0	0	0	0	0	0	0	0	0	0	0	0	0	0	0	0	0	0	0
ASV_1602	0	0	0	0	0	0	0	0	0	0	0	0	0	0	0	0	0	0	0	0	0	0	0	0	0	0	0	0	0	0	0	0	0	0	0	0	0	0	0	0	0	0	0	0	0	0	0	0	0
ASV_1603	0	0	0	0	0	0	0	0	0	0	0	0	0	0	0	0	0	0	0	0	0	0	0	0	0	0	0	0	0	0	0	0	0	0	0	0	0	0	0	0	0	0	0	0	0	0	0	0	0
ASV_1604	0	0	0	0	0	0	0	0	0	0	0	0	0	0	0	0	0	8	0	0	0	0	0	13	32	31	0	8	0	0	0	0	0	0	0	0	49	60	37	26	0	0	0	0	0	0	0	0	0
ASV_1605	0	0	0	0	0	0	0	0	0	0	0	0	0	0	0	0	0	0	0	0	0	0	282	0	0	0	0	0	0	0	0	0	0	0	0	12	0	0	0	0	0	0	0	0	0	0	0	0	0
ASV_1606	0	0	0	0	0	0	0	0	0	0	0	0	0	0	0	0	0	0	0	0	0	0	0	0	0	0	0	0	0	0	0	0	0	0	0	0	0	0	0	0	0	0	0	0	0	0	0	0	0
ASV_1607	0	0	0	0	0	0	0	0	0	0	0	0	0	0	0	0	0	0	0	0	0	0	0	0	0	0	0	0	0	0	0	0	0	0	0	0	0	0	0	0	0	0	0	0	0	0	0	0	0
ASV_1608	87	25	44	8	0	100	0	0	28	0	0	0	0	0	0	0	0	0	0	0	0	0	0	0	0	0	0	0	0	0	0	0	0	0	0	0	0	0	0	0	0	0	0	0	0	0	0	0	0
ASV_1609	28	0	116	0	0	82	0	0	68	0	0	0	0	0	0	0	0	0	0	0	0	0	0	0	0	0	0	0	0	0	0	0	0	0	0	0	0	0	0	0	0	0	0	0	0	0	0	0	0
ASV_1610	0	0	0	0	0	0	0	0	0	0	0	0	0	0	0	0	0	6	0	0	0	0	0	0	13	29	0	0	0	0	0	0	0	0	41	0	77	84	37	0	0	0	0	0	0	0	0	0	0
ASV_1611	0	0	0	0	0	0	0	0	0	0	0	0	0	0	0	0	0	0	0	0	0	0	0	0	58	38	41	0	0	0	0	0	0	0	0	0	18	11	0	0	0	0	0	0	0	0	0	0	0
ASV_1612	0	0	0	0	0	0	0	0	0	0	0	0	0	0	0	0	0	0	0	0	0	0	0	0	0	0	0	0	0	0	0	0	0	0	0	0	0	0	0	0	0	0	0	0	0	0	2	0	0
ASV_1613	0	0	0	0	0	0	0	0	0	0	0	0	0	0	0	0	0	0	0	0	0	0	0	0	0	0	0	0	0	0	0	0	0	0	0	0	0	0	0	0	0	0	0	0	0	0	0	0	0
ASV_1614	0	0	0	0	0	0	0	0	0	0	0	0	0	0	0	0	0	0	0	0	0	0	0	0	0	0	0	0	0	0	0	0	0	0	0	0	0	0	0	0	0	293	0	0	0	0	0	0	0
ASV_1615	0	0	0	0	0	0	0	0	0	0	0	192	0	0	101	0	0	0	0	0	0	0	0	0	0	0	0	0	0	0	0	0	0	0	0	0	0	0	0	0	0	0	0	0	0	0	0	0	0
ASV_1616	0	0	0	0	0	0	0	0	0	0	0	0	0	0	0	0	0	12	5	0	0	5	0	0	76	3	72	0	0	12	0	0	1	0	0	55	28	19	4	0	0	0	0	0	0	0	0	0	0
ASV_1617	0	0	0	0	0	0	0	0	0	0	0	0	0	0	0	0	48	0	0	0	0	0	0	0	85	23	66	0	0	0	0	0	0	0	29	41	0	0	0	0	0	0	0	0	0	0	0	0	0
ASV_1618	0	0	0	0	0	0	0	0	0	0	0	0	0	0	0	0	0	8	11	0	0	0	0	0	0	0	0	0	0	0	0	0	0	0	0	0	91	182	0	0	0	0	0	0	0	0	0	0	0
ASV_1619	0	0	0	0	0	0	0	0	0	0	292	0	0	0	0	0	0	0	0	0	0	0	0	0	0	0	0	0	0	0	0	0	0	0	0	0	0	0	0	0	0	0	0	0	0	0	0	0	0
ASV_1620	0	0	0	0	0	0	0	0	0	0	0	0	0	0	0	0	0	0	0	0	0	11	0	4	4	0	0	0	0	0	0	1	0	0	0	2	6	0	0	2	0	8	0	1	0	1	0	22	1
ASV_1621	0	0	0	0	0	0	0	0	0	0	0	0	0	0	0	0	0	0	0	0	0	0	0	0	0	0	0	0	0	0	0	0	0	0	0	0	0	0	0	0	0	0	0	0	0	0	80	0	0
ASV_1622	0	0	0	0	0	0	0	0	0	0	0	0	0	0	0	0	0	0	0	0	0	0	0	0	0	0	0	0	0	0	0	0	0	0	0	0	0	0	0	0	0	0	0	0	0	0	0	0	0
ASV_1623	0	0	0	0	0	0	0	0	0	0	0	0	0	0	0	0	0	0	0	0	0	0	0	0	0	0	0	0	0	0	0	0	0	0	0	0	0	0	0	0	0	0	0	0	0	0	0	0	0
ASV_1624	0	0	0	0	0	0	0	0	0	0	0	0	0	0	0	0	0	0	0	0	0	0	0	38	0	0	0	18	0	0	0	0	0	0	0	0	0	0	0	0	0	0	0	0	0	0	0	0	0
ASV_1625	0	0	0	0	0	0	0	0	0	0	0	0	0	0	0	0	0	0	0	0	0	0	0	0	45	33	0	0	0	7	0	0	10	0	0	39	0	0	0	0	0	0	0	0	0	0	31	0	0
ASV_1626	0	0	0	0	0	0	0	0	0	0	0	0	0	0	0	0	0	0	0	0	0	0	0	0	10	9	15	0	0	0	0	0	0	0	9	8	33	27	19	15	0	0	0	0	0	0	19	0	0
ASV_1627	0	0	0	0	0	0	0	0	0	0	0	0	0	0	0	8	0	0	0	0	0	0	0	0	0	0	0	0	0	0	0	0	0	0	0	0	0	0	0	0	0	0	0	0	0	0	0	0	0
ASV_1628	0	0	0	0	0	0	0	0	0	0	0	0	0	0	0	0	0	0	0	0	0	0	0	0	0	0	0	0	0	0	0	0	0	0	0	0	0	31	0	0	0	0	0	0	0	0	102	0	0
ASV_1629	0	0	0	0	0	0	0	0	0	0	0	0	0	0	0	0	0	0	0	0	0	0	0	0	0	0	0	0	0	0	0	0	0	0	0	0	0	0	0	25	0	0	0	0	0	0	0	0	0
ASV_1630	0	0	0	0	0	0	0	0	0	0	0	0	0	0	0	0	0	0	0	0	0	0	0	0	0	0	0	0	0	0	0	0	0	0	0	0	0	0	0	0	0	0	0	0	0	0	0	0	0
ASV_1631	0	0	0	0	0	0	0	0	0	0	0	0	0	0	0	0	0	0	9	0	0	0	0	0	86	0	114	0	0	26	0	0	0	0	0	51	0	0	0	0	0	0	0	0	0	0	0	0	0
ASV_1632	0	0	0	0	0	0	0	0	0	0	0	0	0	0	0	0	7	0	0	0	0	0	0	13	0	218	0	0	2	0	0	0	0	0	36	0	10	0	0	0	0	0	0	0	0	0	0	0	0
ASV_1633	0	0	0	0	0	0	0	15	0	0	0	0	0	0	0	0	0	0	0	0	0	0	0	9	0	33	0	0	0	0	0	0	12	0	0	0	69	88	60	0	0	0	0	0	0	0	0	0	0
ASV_1634	0	0	0	286	0	0	0	0	0	0	0	0	0	0	0	0	0	0	0	0	0	0	0	0	0	0	0	0	0	0	0	0	0	0	0	0	0	0	0	0	0	0	0	0	0	0	0	0	0
ASV_1635	0	0	36	0	0	7	0	0	0	0	0	105	91	0	46	0	0	0	0	0	0	0	0	0	0	0	0	0	0	0	0	0	0	0	0	0	0	0	0	0	0	0	0	0	0	0	0	0	0
ASV_1636	0	27	75	0	34	139	0	0	0	0	3	0	0	7	0	0	0	0	0	0	0	0	0	0	0	0	0	0	0	0	0	0	0	0	0	0	0	0	0	0	0	0	0	0	0	0	0	0	0
ASV_1637	0	46	23	0	0	101	0	0	0	0	25	0	0	90	0	0	0	0	0	0	0	0	0	0	0	0	0	0	0	0	0	0	0	0	0	0	0	0	0	0	0	0	0	0	0	0	0	0	0
ASV_1638	0	0	0	0	0	0	0	0	0	0	0	0	0	0	0	0	0	0	0	0	0	0	0	0	0	26	0	0	0	0	0	0	0	0	33	0	18	0	14	19	0	0	0	0	0	0	0	0	0
ASV_1639	0	0	0	0	0	0	0	0	0	0	0	0	0	0	0	0	0	0	0	0	0	0	0	0	0	0	0	0	0	0	0	0	0	0	0	0	0	0	0	0	0	0	0	0	0	0	0	0	0
ASV_1640	0	17	0	0	0	0	0	36	0	19	16	0	23	0	166	0	0	0	0	0	0	0	0	0	0	0	0	0	0	0	0	0	0	0	0	0	0	0	0	0	0	0	0	0	0	0	0	0	0
ASV_1641	0	0	0	0	0	0	0	0	0	0	0	0	0	0	0	0	0	0	0	0	0	0	0	0	0	0	0	0	0	0	0	0	0	0	0	0	0	0	0	0	0	0	0	0	0	0	11	0	0
ASV_1642	20	0	0	0	0	0	0	52	0	32	0	76	43	40	20	0	0	0	0	0	0	0	0	0	0	0	0	0	0	0	0	0	0	0	0	0	0	0	0	0	0	0	0	0	0	0	0	0	0
ASV_1643	0	0	0	0	0	283	0	0	0	0	0	0	0	0	0	0	0	0	0	0	0	0	0	0	0	0	0	0	0	0	0	0	0	0	0	0	0	0	0	0	0	0	0	0	0	0	0	0	0
ASV_1644	0	0	0	0	0	0	0	0	0	0	0	0	0	0	0	0	0	0	0	0	0	0	0	0	0	0	0	0	0	0	0	0	0	0	0	0	0	0	0	83	0	0	0	0	9	0	0	0	0
ASV_1645	0	0	0	0	0	0	0	0	0	0	0	0	0	0	0	0	0	0	0	0	0	0	0	0	0	0	0	0	0	0	0	0	0	0	0	0	0	0	0	0	0	0	0	0	13	0	0	0	0
ASV_1646	0	0	0	0	0	0	0	0	0	0	0	0	0	0	0	0	0	0	0	0	0	0	0	0	0	0	0	0	0	0	0	0	0	0	0	0	0	0	0	0	0	0	0	0	0	0	0	0	0
ASV_1647	0	0	0	0	0	0	0	0	0	0	0	0	0	0	0	0	0	0	0	0	0	0	0	0	0	0	0	0	0	0	0	0	0	0	0	0	0	0	0	0	0	30	0	14	0	0	0	25	7
ASV_1648	0	0	0	0	0	0	0	0	0	0	0	0	0	0	0	0	0	0	0	0	0	0	0	0	0	0	0	0	0	0	0	0	0	0	0	0	0	0	0	115	0	0	0	0	0	0	0	0	0
ASV_1649	0	0	0	0	0	0	0	0	0	0	0	0	0	0	0	0	0	0	0	0	0	0	0	0	0	0	0	0	0	0	0	0	0	0	0	0	0	0	0	0	0	4	0	0	65	0	0	0	0
ASV_1650	0	0	0	0	0	0	0	0	0	0	0	0	0	0	0	0	0	12	0	0	0	0	0	0	46	9	36	0	0	0	0	0	0	0	0	44	15	11	56	7	0	0	0	0	0	0	6	0	0
ASV_1651	0	0	0	0	0	0	0	0	0	0	0	0	0	0	0	0	0	0	17	0	0	0	0	0	26	54	63	0	0	0	0	0	0	0	25	0	47	0	47	0	0	0	0	0	0	0	0	0	0
ASV_1652	0	0	0	0	0	0	0	0	0	0	0	0	0	0	0	0	0	0	0	0	0	0	0	0	0	0	0	0	0	0	0	0	0	0	0	0	0	0	0	97	0	28	0	0	0	0	0	0	0
ASV_1653	0	0	0	0	0	0	0	0	0	0	0	0	0	0	0	0	0	0	0	0	0	0	0	0	0	0	0	0	0	0	0	0	0	0	0	0	0	0	0	0	0	0	0	0	0	0	0	0	0
ASV_1654	0	0	0	0	0	0	0	0	0	0	0	0	0	0	0	0	0	0	0	0	0	0	0	0	0	0	0	0	0	0	0	0	0	0	0	0	0	0	0	0	0	0	0	0	37	0	0	0	0
ASV_1655	42	58	54	0	0	45	0	80	0	0	0	0	0	0	0	0	0	0	0	0	0	0	0	0	0	0	0	0	0	0	0	0	0	0	0	0	0	0	0	0	0	0	0	0	0	0	0	0	0
ASV_1656	0	0	0	0	0	0	0	0	0	16	0	0	0	0	0	0	0	0	7	0	0	0	0	0	105	0	53	0	0	0	0	0	0	0	0	69	0	0	28	0	0	0	0	0	0	0	0	0	0
ASV_1657	0	0	0	0	0	0	0	0	0	0	0	73	0	0	17	0	0	0	0	0	0	0	0	0	0	19	0	0	0	0	0	0	0	0	0	0	0	5	0	0	0	0	0	0	0	0	83	0	0
ASV_1658	0	0	0	0	0	0	0	0	0	0	0	0	0	0	0	0	0	0	0	0	0	0	0	0	0	0	0	0	0	0	0	0	0	0	0	0	0	0	0	0	0	37	0	0	92	0	0	0	0
ASV_1659	0	0	0	0	0	0	0	0	0	0	0	0	0	0	0	0	0	0	0	0	0	0	0	0	0	0	0	0	0	0	0	0	0	0	0	0	0	0	0	0	0	114	164	0	0	0	0	0	0
ASV_1660	0	0	0	0	0	0	0	0	0	0	0	0	0	0	0	0	0	0	0	0	0	0	0	0	0	0	0	0	0	0	0	0	0	0	0	0	0	0	0	0	0	0	0	0	0	0	67	0	0
ASV_1661	0	0	0	0	0	0	0	0	0	0	0	0	0	0	0	0	0	0	0	0	0	0	0	0	0	0	0	0	0	0	0	0	0	0	0	0	0	0	0	0	0	13	0	0	0	0	0	0	0
ASV_1662	0	0	0	0	0	0	0	0	0	0	0	0	0	0	0	0	0	10	0	0	0	0	0	0	15	19	19	0	0	0	0	0	35	0	0	0	18	0	53	0	0	0	0	0	0	0	14	0	0
ASV_1663	0	0	0	0	0	0	0	0	0	0	0	0	0	0	0	0	0	0	0	0	0	0	0	0	0	0	0	0	0	0	0	0	0	0	0	0	124	152	0	0	0	0	0	0	0	0	0	0	0
ASV_1664	0	0	0	0	0	0	0	0	0	0	0	0	0	0	0	0	0	0	0	0	0	0	0	0	0	0	0	0	0	0	0	0	0	0	0	0	0	0	0	0	0	0	0	0	0	0	0	0	0
ASV_1665	0	0	0	0	0	0	0	0	0	0	0	0	0	0	0	0	0	0	0	0	0	0	0	0	0	28	0	0	0	0	0	0	0	0	33	0	0	0	0	0	0	0	0	0	0	0	0	0	0
ASV_1666	0	0	0	0	0	0	0	0	0	0	0	0	0	0	0	0	0	0	0	0	0	0	0	0	0	0	0	0	0	0	0	0	0	0	0	0	0	0	26	0	0	0	0	0	0	0	0	0	0
ASV_1667	0	0	0	0	0	0	0	0	0	0	0	0	0	0	0	0	12	0	0	0	0	0	0	0	14	0	8	0	0	0	0	0	0	0	0	0	0	0	10	15	0	0	0	0	0	0	42	0	0
ASV_1668	0	0	0	0	0	0	0	0	0	0	0	0	0	0	0	0	0	0	0	0	0	0	0	0	0	132	0	0	0	0	0	0	0	0	0	0	38	66	38	0	0	0	0	0	0	0	0	0	0
ASV_1669	0	0	0	0	0	0	0	0	0	0	0	0	0	0	0	0	0	0	0	0	0	0	0	0	0	0	0	0	0	0	0	0	0	0	0	0	0	0	0	0	0	0	0	0	0	0	0	0	0
ASV_1670	0	0	0	0	0	0	0	0	0	0	0	27	41	0	206	0	0	0	0	0	0	0	0	0	0	0	0	0	0	0	0	0	0	0	0	0	0	0	0	0	0	0	0	0	0	0	0	0	0
ASV_1671	66	55	39	28	27	39	0	0	20	0	0	0	0	0	0	0	0	0	0	0	0	0	0	0	0	0	0	0	0	0	0	0	0	0	0	0	0	0	0	0	0	0	0	0	0	0	0	0	0
ASV_1672	41	0	0	0	0	0	0	0	0	0	158	0	0	75	0	0	0	0	0	0	0	0	0	0	0	0	0	0	0	0	0	0	0	0	0	0	0	0	0	0	0	0	0	0	0	0	0	0	0
ASV_1673	0	0	0	0	0	0	0	0	0	0	0	0	0	0	17	0	0	0	0	0	0	0	0	0	19	29	22	0	0	0	0	0	0	0	35	0	40	67	44	0	0	0	0	0	0	0	0	0	0
ASV_1674	0	0	0	0	0	0	0	0	0	0	0	0	0	0	0	0	20	6	0	0	0	0	0	0	0	39	0	0	0	0	0	0	0	0	20	18	36	55	21	0	0	0	0	0	0	0	12	0	0
ASV_1675	0	0	0	0	0	0	0	0	0	0	0	0	0	0	0	0	0	0	0	0	0	0	0	0	0	0	0	0	0	0	0	0	0	0	0	0	0	0	0	0	0	0	0	0	29	0	0	0	0
ASV_1676	137	25	30	4	0	51	0	0	10	0	0	0	0	0	0	0	0	0	4	0	0	2	4	5	0	0	0	0	0	0	0	0	0	0	0	0	0	0	0	0	0	0	0	0	0	0	0	0	0
ASV_1677	0	0	0	0	0	0	0	0	0	0	0	0	0	0	0	15	0	0	0	0	0	0	0	0	64	75	55	0	0	0	0	0	0	0	0	0	32	0	31	0	0	0	0	0	0	0	0	0	0
ASV_1678	0	0	0	0	0	0	0	0	0	0	0	0	0	0	0	0	0	0	0	0	0	0	0	0	0	0	0	0	0	0	0	0	0	0	0	0	0	0	272	0	0	0	0	0	0	0	0	0	0
ASV_1679	0	0	0	0	0	0	0	0	0	0	0	0	0	0	0	0	0	9	0	0	0	0	0	0	0	0	0	0	0	0	0	0	0	0	0	0	0	0	0	8	0	0	0	0	0	0	0	0	0
ASV_1680	0	0	0	0	0	0	0	0	0	0	0	0	0	0	0	0	0	0	0	0	0	0	0	0	0	0	0	0	0	0	0	0	0	0	0	0	0	0	0	0	0	272	0	0	0	0	0	0	0
ASV_1681	0	0	0	0	0	0	0	0	0	0	0	0	0	0	0	0	0	0	0	0	0	0	0	0	0	0	0	0	0	0	0	0	0	0	0	0	0	0	0	0	0	0	0	0	0	0	0	0	0
ASV_1682	0	0	0	0	0	0	0	0	0	0	0	0	0	0	0	0	0	0	0	0	0	0	0	0	0	0	0	0	0	0	0	0	0	0	0	0	0	0	0	0	0	0	0	0	0	46	0	0	21
ASV_1683	0	0	0	0	0	0	0	0	0	0	0	0	0	0	0	0	0	0	0	0	0	0	0	0	0	0	0	0	0	0	0	0	0	0	0	0	0	0	0	0	0	0	0	0	0	0	0	0	0
ASV_1684	0	0	0	0	0	0	0	0	0	0	0	0	0	0	0	0	0	0	0	0	0	0	0	0	0	0	0	0	0	0	0	0	0	0	0	0	0	0	0	0	0	0	126	0	0	0	0	0	0
ASV_1685	0	0	0	0	0	0	0	0	0	0	0	0	0	0	0	0	0	0	0	0	0	0	0	0	0	0	0	0	0	0	0	0	0	0	0	0	0	0	0	0	0	0	0	0	0	0	0	0	0
ASV_1686	0	0	0	0	0	0	0	0	0	94	0	0	0	108	69	0	0	0	0	0	0	0	0	0	0	0	0	0	0	0	0	0	0	0	0	0	0	0	0	0	0	0	0	0	0	0	0	0	0
ASV_1687	0	0	0	0	0	0	0	0	0	0	0	0	0	0	0	0	0	0	0	0	0	0	3	8	33	78	51	0	0	0	0	0	0	0	17	15	26	22	17	0	0	0	0	0	0	0	0	0	0
ASV_1688	0	0	0	0	0	0	0	0	0	0	0	0	0	0	0	0	0	0	0	0	0	0	0	0	0	0	0	0	0	0	0	0	0	0	0	0	0	0	12	20	0	0	0	0	0	0	25	0	0
ASV_1689	0	0	0	0	0	0	0	0	0	0	0	0	0	0	0	0	0	0	0	0	0	0	0	0	0	0	0	0	0	0	0	0	0	0	0	0	0	0	0	19	0	0	0	0	0	0	0	0	0
ASV_1690	0	0	0	0	0	0	0	0	0	0	0	0	0	0	0	0	0	0	0	0	0	0	0	0	0	0	0	0	0	0	0	0	0	0	0	0	0	0	0	0	0	0	0	0	23	0	0	0	0
ASV_1691	0	0	261	0	0	0	0	0	0	0	0	0	0	0	0	0	0	0	0	0	0	0	0	0	0	0	0	8	0	0	0	0	0	0	0	0	0	0	0	0	0	0	0	0	0	0	0	0	0
ASV_1692	0	19	0	11	0	0	0	0	0	0	0	45	0	0	0	0	0	20	6	0	0	7	0	0	29	0	11	0	0	0	0	0	0	0	76	22	0	0	23	0	0	0	0	0	0	0	0	0	0
ASV_1693	0	0	0	0	0	0	0	0	0	0	0	0	0	0	0	0	0	0	0	0	0	0	0	0	0	0	0	0	0	0	0	0	0	0	0	0	0	0	0	0	0	0	0	0	0	0	29	0	0
ASV_1694	0	0	0	0	0	0	0	0	0	0	0	0	0	0	0	0	0	0	0	0	0	0	0	0	0	0	0	0	0	0	0	0	0	0	0	0	0	0	0	0	0	0	3	0	13	16	0	0	0
ASV_1695	0	0	0	0	0	0	0	0	0	0	0	0	0	0	0	0	0	0	0	0	0	0	0	0	0	0	0	0	0	0	0	0	0	0	0	0	0	0	0	0	0	0	0	0	2	0	35	0	0
ASV_1696	0	0	0	0	0	0	0	0	0	0	0	0	0	0	0	0	0	0	0	0	0	0	0	0	0	0	0	0	0	0	0	0	0	0	0	0	0	0	0	0	0	0	0	0	0	0	0	0	0
ASV_1697	0	0	0	0	0	0	0	0	0	0	0	0	0	0	0	0	0	8	0	0	0	0	0	0	12	0	23	0	4	11	0	0	7	0	24	0	21	42	0	0	0	0	0	0	2	0	19	0	0
ASV_1698	0	0	0	0	0	0	0	0	0	0	0	0	0	0	0	0	0	0	0	0	0	0	0	0	0	0	0	0	0	0	0	0	0	0	0	0	0	0	0	0	0	0	0	0	0	0	96	0	0
ASV_1699	27	19	20	2	2	10	4	21	12	18	12	24	3	45	12	0	0	0	0	0	0	0	0	0	0	1	0	0	0	0	0	0	0	0	0	0	0	1	0	0	0	0	0	0	0	0	0	0	0
ASV_1700	0	0	0	0	0	0	0	0	0	0	0	0	0	0	0	0	0	0	0	0	0	0	0	0	0	0	0	2	0	0	0	0	0	0	0	38	20	12	0	17	0	0	0	0	0	0	30	0	0
ASV_1701	0	0	0	0	0	0	0	0	0	0	0	0	0	0	0	266	0	0	0	0	0	0	0	0	0	0	0	0	0	0	0	0	0	0	0	0	0	0	0	0	0	0	0	0	0	0	0	0	0
ASV_1702	0	0	0	0	0	0	0	0	0	0	0	0	0	0	0	0	0	4	0	0	0	0	0	0	0	0	0	0	0	0	0	0	0	0	0	0	0	0	0	0	0	0	0	0	0	0	2	0	0
ASV_1703	0	0	0	0	0	0	0	0	0	0	0	0	0	0	0	0	0	0	0	0	0	0	0	0	0	0	0	0	0	0	0	0	0	0	0	0	0	0	0	0	0	0	0	0	0	0	0	0	0
ASV_1704	0	0	0	0	0	0	0	0	0	0	0	0	0	0	0	0	0	0	0	0	0	0	0	0	0	0	0	0	0	0	0	0	0	0	0	0	0	0	0	0	0	0	0	0	0	0	0	0	0
ASV_1705	0	0	0	0	0	0	0	0	0	0	0	0	0	0	0	0	0	0	0	0	0	0	0	0	0	0	0	0	0	0	0	0	0	0	0	0	0	0	0	0	0	0	0	0	0	0	0	0	0
ASV_1706	0	0	0	0	0	0	0	0	0	0	0	0	0	0	0	0	0	95	0	0	0	0	0	0	0	0	0	56	0	0	0	0	0	0	70	44	0	0	0	0	0	0	0	0	0	0	0	0	0
ASV_1707	0	0	0	0	0	0	0	0	0	0	0	0	0	0	0	0	0	0	0	0	0	0	0	0	0	3	0	0	0	0	0	0	0	0	0	0	0	3	0	0	0	0	0	0	0	0	58	0	0
ASV_1708	0	0	0	0	0	0	0	0	0	0	0	0	0	0	0	0	0	0	0	0	0	0	0	0	0	0	0	0	0	0	0	0	0	0	0	0	0	0	0	0	0	18	35	0	16	41	0	0	0
ASV_1709	0	0	0	0	0	0	0	0	0	0	0	0	0	0	0	0	0	12	0	0	0	0	0	0	0	0	0	0	0	0	0	0	0	0	0	0	9	1	4	17	0	0	0	0	0	0	6	0	0
ASV_1710	0	0	0	0	0	0	0	0	0	0	0	0	0	0	0	0	0	0	0	0	0	0	0	12	0	0	0	0	0	0	0	0	0	0	0	0	0	0	0	58	0	0	0	0	0	0	15	0	0
ASV_1711	0	0	0	0	0	0	0	0	0	0	0	0	0	0	0	0	0	0	0	0	0	0	0	0	0	0	0	0	0	0	0	0	0	0	0	0	0	0	0	2	0	0	0	0	0	0	0	0	0
ASV_1712	0	0	0	0	0	0	0	0	0	0	0	0	0	0	0	0	0	0	0	0	0	0	0	0	0	0	0	0	0	0	0	0	0	0	0	0	0	0	0	0	0	0	0	0	0	0	0	0	0
ASV_1713	0	0	0	0	0	0	0	0	0	0	0	0	0	0	0	0	0	0	0	0	0	0	0	0	0	0	0	0	0	0	0	0	0	0	0	0	0	0	0	0	0	0	0	0	0	0	0	0	0
ASV_1714	44	175	0	0	0	0	0	45	0	0	0	0	0	0	0	0	0	0	0	0	0	0	0	0	0	0	0	0	0	0	0	0	0	0	0	0	0	0	0	0	0	0	0	0	0	0	0	0	0
ASV_1715	0	0	0	0	0	0	0	0	0	0	0	0	0	0	0	0	11	0	0	0	0	0	0	0	104	0	84	0	0	0	0	0	0	0	25	39	0	0	0	0	0	0	0	0	0	0	0	0	0
ASV_1716	0	0	0	0	0	0	0	0	0	0	0	0	0	0	0	52	0	0	41	17	0	0	0	0	0	0	0	0	0	25	0	12	0	0	0	0	0	0	0	0	0	0	0	0	2	20	0	0	0
ASV_1717	0	0	0	0	0	0	0	0	0	0	0	0	0	0	0	0	0	0	0	0	0	0	0	0	0	0	0	0	0	0	0	0	0	0	32	0	0	0	0	0	0	0	0	0	0	0	0	0	0
ASV_1718	23	0	34	51	0	51	0	0	0	19	0	0	41	10	34	0	0	0	0	0	0	0	0	0	0	0	0	0	0	0	0	0	0	0	0	0	0	0	0	0	0	0	0	0	0	0	0	0	0
ASV_1719	0	0	0	0	0	0	0	0	0	0	0	0	0	0	0	0	0	0	0	0	0	0	0	0	0	18	0	0	0	0	0	0	0	0	16	0	12	10	31	94	0	0	0	0	0	0	0	0	0
ASV_1720	0	0	0	0	0	0	0	0	0	36	12	86	29	80	13	0	0	0	0	0	0	0	0	0	0	0	0	0	0	0	0	6	0	0	0	0	0	0	0	0	0	0	0	0	0	0	0	0	0
ASV_1721	0	0	0	0	0	0	0	0	0	0	0	0	0	0	0	0	0	0	0	0	0	0	0	0	0	0	0	0	0	0	0	0	0	0	0	0	0	0	0	0	0	0	0	0	0	0	0	0	0
ASV_1722	0	0	0	0	0	0	0	0	0	0	0	0	0	0	0	37	0	0	38	34	0	23	22	9	0	0	0	0	0	0	0	41	0	0	0	0	0	0	0	0	0	0	0	27	0	0	0	0	0
ASV_1723	0	0	0	0	0	0	0	0	0	0	0	0	0	0	0	0	0	0	0	0	0	0	0	0	0	0	0	0	0	0	0	0	0	0	0	0	0	0	0	0	0	0	0	0	0	0	0	0	0
ASV_1724	31	0	0	0	0	0	0	0	0	103	0	83	44	0	0	0	0	0	0	0	0	0	0	0	0	0	0	0	0	0	0	0	0	0	0	0	0	0	0	0	0	0	0	0	0	0	0	0	0
ASV_1725	0	0	0	0	0	0	0	0	0	0	0	0	0	0	0	7	1	0	1	0	0	0	0	0	0	0	0	0	0	0	0	6	0	0	0	0	0	0	0	0	0	2	0	4	1	0	0	21	2
ASV_1726	0	0	0	0	0	0	0	0	0	0	0	0	0	0	0	0	0	0	0	0	0	0	0	0	0	0	0	0	0	0	0	0	0	0	0	0	0	0	0	60	0	0	0	0	0	0	0	0	0
ASV_1727	0	0	0	0	0	0	0	0	0	0	0	0	0	0	0	0	0	30	0	0	0	7	0	0	28	30	21	0	0	6	0	0	14	0	56	8	30	17	12	0	0	0	0	0	0	0	0	0	0
ASV_1728	0	0	0	0	0	0	0	0	0	0	0	0	0	0	0	0	0	0	0	0	0	0	0	0	0	0	0	0	0	0	0	0	0	0	0	0	0	0	0	0	0	118	0	0	41	0	0	0	0
ASV_1729	0	0	0	0	0	0	0	0	0	6	0	0	0	0	0	0	8	11	0	0	0	8	0	12	31	26	13	0	6	0	0	0	12	0	47	16	17	8	20	0	0	0	0	0	0	0	5	0	0
ASV_1730	0	0	0	0	0	0	0	0	0	0	0	0	0	0	0	14	12	0	5	0	0	0	0	0	0	0	0	0	0	2	0	1	0	0	0	0	0	0	0	0	0	0	0	1	0	2	0	6	0
ASV_1731	0	0	0	0	0	0	0	0	0	0	0	0	0	0	0	0	0	0	0	0	0	0	0	0	0	0	0	0	0	0	0	0	0	0	0	0	0	0	0	0	0	19	0	0	104	0	0	0	0
ASV_1732	0	0	0	0	0	0	0	0	0	0	0	0	0	0	0	0	0	0	0	0	0	0	0	0	99	0	74	0	0	0	0	0	0	0	17	67	0	0	0	0	0	0	0	0	0	0	0	0	0
ASV_1733	0	0	0	0	0	0	0	0	0	0	0	0	0	0	0	5	0	0	0	0	0	0	0	0	40	19	30	0	7	16	0	0	0	0	50	38	21	0	31	0	0	0	0	0	0	0	0	0	0
ASV_1734	0	0	0	0	0	0	0	0	0	0	0	0	0	0	0	0	0	0	0	0	0	0	0	0	0	0	0	0	0	0	0	0	0	0	0	0	0	0	0	144	0	0	0	0	0	0	26	0	0
ASV_1735	0	0	0	0	0	0	0	0	0	0	0	0	0	0	0	0	0	0	0	0	0	0	0	0	0	0	0	0	0	0	0	0	0	0	0	0	0	0	0	0	0	0	0	0	0	0	0	0	0
ASV_1736	0	0	0	0	0	0	0	0	0	79	0	69	61	28	20	0	0	0	0	0	0	0	0	0	0	0	0	0	0	0	0	0	0	0	0	0	0	0	0	0	0	0	0	0	0	0	0	0	0
ASV_1737	0	0	0	0	0	0	0	0	0	0	0	0	0	0	0	0	0	0	0	0	0	0	0	0	43	44	67	0	0	0	0	0	0	0	0	0	25	37	40	0	0	0	0	0	0	0	0	0	0
ASV_1738	0	0	0	0	256	0	0	0	0	0	0	0	0	0	0	0	0	0	0	0	0	0	0	0	0	0	0	0	0	0	0	0	0	0	0	0	0	0	0	0	0	0	0	0	0	0	0	0	0
ASV_1739	0	0	0	0	256	0	0	0	0	0	0	0	0	0	0	0	0	0	0	0	0	0	0	0	0	0	0	0	0	0	0	0	0	0	0	0	0	0	0	0	0	0	0	0	0	0	0	0	0
ASV_1740	0	0	0	0	0	0	0	0	0	0	0	0	0	0	0	0	0	63	0	0	0	0	0	0	49	0	18	0	0	0	0	0	21	0	0	35	45	0	24	0	0	0	0	0	0	0	0	0	0
ASV_1741	0	0	0	0	0	0	0	0	0	0	0	0	0	0	0	0	0	0	0	0	0	0	0	0	0	13	0	0	0	0	0	0	0	0	0	0	17	0	43	0	0	0	0	0	0	0	36	0	0
ASV_1742	0	0	0	0	0	0	0	0	0	0	0	0	0	0	0	0	0	0	0	0	0	0	0	0	0	0	0	0	0	0	0	0	0	0	0	0	0	0	0	0	0	0	0	0	0	0	0	0	0
ASV_1743	0	0	0	0	92	0	88	0	75	0	0	0	0	0	0	0	0	0	0	0	0	0	0	0	0	0	0	0	0	0	0	0	0	0	0	0	0	0	0	0	0	0	0	0	0	0	0	0	0
ASV_1744	0	0	0	0	0	0	0	0	0	0	0	0	0	0	0	0	0	29	0	0	0	0	0	0	44	92	40	0	0	0	0	0	0	0	0	0	49	0	0	0	0	0	0	0	0	0	0	0	0
ASV_1745	0	0	0	0	0	0	0	0	0	0	0	39	0	18	0	0	0	0	0	5	0	0	0	14	29	55	0	0	0	0	0	0	0	0	16	0	38	40	0	0	0	0	0	0	0	0	0	0	0
ASV_1746	0	0	0	0	0	0	0	0	0	0	0	0	0	0	0	0	0	0	0	0	4	0	0	0	0	38	0	0	0	0	0	0	0	0	52	0	0	0	0	104	0	0	0	0	0	0	0	0	0
ASV_1747	0	0	0	0	0	0	0	0	0	0	0	0	0	0	0	0	0	15	0	0	0	0	0	0	0	23	0	0	9	0	0	0	10	0	57	0	29	56	55	0	0	0	0	0	0	0	0	0	0
ASV_1748	33	0	0	0	0	0	0	0	0	0	0	0	0	0	0	0	0	0	0	0	0	0	0	0	0	0	0	0	0	26	0	88	0	0	0	0	0	0	0	0	0	0	0	0	0	0	0	0	0
ASV_1749	0	0	0	0	0	0	0	0	0	0	0	0	0	0	0	0	0	0	0	0	0	0	0	0	50	0	69	0	0	13	0	0	14	0	8	30	0	0	69	0	0	0	0	0	0	0	0	0	0
ASV_1750	0	0	0	0	0	0	0	0	0	0	0	0	0	0	0	0	0	0	0	0	0	0	0	0	0	0	0	0	0	0	0	0	0	0	0	0	0	0	0	0	0	0	0	0	0	0	0	0	0
ASV_1751	0	0	0	0	0	0	0	0	0	0	0	0	0	0	0	0	0	0	0	0	0	0	0	16	0	228	0	0	0	0	0	0	0	0	0	0	8	0	0	0	0	0	0	0	0	0	0	0	0
ASV_1752	0	0	0	0	0	0	0	0	0	0	0	0	0	0	0	0	0	0	0	0	0	0	0	0	0	34	0	0	0	0	0	0	0	0	0	0	0	6	14	0	0	0	0	0	0	0	19	0	0
ASV_1753	0	0	0	0	0	0	0	0	0	0	0	0	0	0	0	0	0	0	0	0	0	0	0	0	0	0	0	0	0	5	0	0	0	0	0	0	0	0	0	0	0	7	0	0	0	0	3	0	0
ASV_1754	0	0	0	0	0	0	0	0	0	0	0	0	0	0	0	0	0	0	0	0	0	0	0	0	0	0	0	0	0	0	0	0	0	0	0	0	0	0	0	15	0	0	0	0	0	0	0	0	0
ASV_1755	0	0	0	0	0	0	0	0	0	0	0	0	0	0	0	0	0	0	0	0	0	0	0	0	0	0	0	0	0	0	0	0	0	0	0	0	0	0	0	0	0	0	0	0	0	0	0	0	0
ASV_1756	0	0	0	38	0	0	73	0	0	27	34	0	62	18	0	0	0	0	0	0	0	0	0	0	0	0	0	0	0	0	0	0	0	0	0	0	0	0	0	0	0	0	0	0	0	0	0	0	0
ASV_1757	49	86	0	0	0	0	0	117	0	0	0	0	0	0	0	0	0	0	0	0	0	0	0	0	0	0	0	0	0	0	0	0	0	0	0	0	0	0	0	0	0	0	0	0	0	0	0	0	0
ASV_1758	0	0	0	0	0	0	0	0	0	0	0	0	0	0	0	0	0	7	7	0	0	0	0	0	6	13	14	0	11	0	0	0	0	0	15	0	42	58	30	0	0	0	0	0	0	0	0	0	0
ASV_1759	0	0	0	0	0	0	0	0	0	0	0	0	0	0	0	0	0	1	0	0	0	0	0	0	0	4	0	0	0	0	0	0	0	0	2	0	1	1	7	2	0	3	0	0	0	0	7	0	0
ASV_1760	0	0	0	0	0	0	0	0	0	0	0	0	0	0	0	0	67	24	92	0	0	0	0	18	0	0	0	0	0	32	0	18	0	0	0	0	0	0	0	0	0	0	0	0	0	0	0	0	0
ASV_1761	0	0	0	0	0	0	0	0	0	0	0	0	0	0	0	0	0	31	0	0	0	0	0	0	0	0	0	0	0	0	0	0	0	0	0	0	0	0	0	0	0	0	0	0	0	0	0	0	0
ASV_1762	0	0	0	0	0	0	0	0	0	0	0	0	0	0	0	0	0	0	6	0	0	0	0	0	79	56	34	0	0	0	0	0	10	0	0	32	0	0	33	0	0	0	0	0	0	0	0	0	0
ASV_1763	0	0	0	0	0	0	0	0	0	0	0	0	0	0	0	0	0	0	0	0	0	0	0	0	0	0	0	0	0	0	0	0	0	0	0	0	0	0	0	19	0	0	0	0	0	0	0	0	0
ASV_1764	0	0	0	0	0	0	0	0	0	0	0	0	0	0	0	0	0	0	0	0	0	0	0	0	0	0	0	0	0	0	0	0	0	0	0	0	0	0	0	0	0	0	0	0	0	0	0	0	0
ASV_1765	0	0	0	0	0	0	0	0	0	0	0	0	0	0	0	0	0	9	0	0	0	0	0	0	16	18	25	0	0	0	0	0	0	0	46	10	43	67	15	0	0	0	0	0	0	0	0	0	0
ASV_1766	0	0	0	0	0	0	0	0	0	0	0	0	0	0	0	0	0	0	0	0	0	0	0	0	0	0	0	0	0	0	0	0	0	0	0	0	0	0	0	0	0	0	0	0	0	0	0	0	0
ASV_1767	0	0	0	0	0	0	0	0	0	0	0	0	0	0	0	0	0	0	0	0	0	0	0	0	0	0	0	0	0	0	0	0	0	0	0	0	0	0	0	0	0	0	0	0	0	0	0	0	0
ASV_1768	0	0	0	0	0	0	0	0	0	0	0	0	0	0	0	0	0	16	0	0	0	0	0	0	0	8	0	0	0	0	0	0	0	0	0	0	0	0	9	0	0	0	0	0	0	0	68	0	0
ASV_1769	0	0	0	0	0	0	0	0	0	0	0	0	0	0	0	0	0	0	0	0	0	0	0	11	0	48	0	0	0	0	0	0	34	0	21	0	62	38	0	0	0	0	0	0	0	0	0	0	0
ASV_1770	0	0	0	0	0	0	0	0	0	0	0	0	0	0	0	4	0	0	0	0	0	0	0	0	0	0	0	0	0	0	0	0	0	0	16	0	7	0	0	0	0	0	0	0	0	0	0	0	0
ASV_1771	0	0	0	0	0	0	0	0	0	0	0	0	0	0	0	0	0	0	0	0	0	0	0	0	0	0	0	0	0	0	0	0	0	0	0	0	0	0	0	0	0	0	0	0	11	0	0	0	0
ASV_1772	0	0	0	0	0	0	0	0	0	0	0	0	0	0	0	0	0	20	0	0	0	0	0	0	57	16	27	0	0	0	0	0	0	0	40	56	8	8	14	0	0	0	0	0	0	0	0	0	0
ASV_1773	0	0	0	0	0	0	0	0	0	0	0	0	0	0	0	0	0	0	0	0	0	0	0	0	0	0	0	0	0	0	0	0	0	0	0	0	0	0	0	0	0	0	0	0	0	0	0	0	0
ASV_1774	107	0	0	71	0	20	29	0	0	0	0	0	10	0	0	0	0	0	0	0	0	0	0	0	0	0	0	0	0	0	0	0	0	0	0	0	0	0	0	0	0	0	0	0	0	0	0	0	0
ASV_1775	0	0	0	0	0	0	0	0	0	0	0	0	0	0	0	0	0	0	0	0	0	0	0	0	0	0	0	0	0	0	0	0	0	0	0	0	0	0	0	0	0	0	0	0	0	0	0	0	0
ASV_1776	0	0	0	0	0	163	0	0	83	0	0	0	0	0	0	0	0	0	0	0	0	0	0	0	0	0	0	0	0	0	0	0	0	0	0	0	0	0	0	0	0	0	0	0	0	0	0	0	0
ASV_1777	0	3	0	0	0	0	0	27	0	0	0	0	0	0	0	0	0	0	0	0	0	0	0	4	5	10	2	0	0	0	0	0	0	0	13	0	12	8	12	22	0	0	0	0	0	0	10	0	0
ASV_1778	0	0	0	0	0	0	0	0	0	0	0	0	0	0	0	0	0	0	0	0	0	0	0	0	0	10	0	0	0	0	0	0	0	0	0	0	0	0	0	0	0	0	0	0	0	0	28	0	0
ASV_1779	0	0	0	0	0	0	0	0	0	0	0	0	0	0	0	0	0	0	0	0	0	0	0	0	0	0	0	0	0	0	0	0	0	0	0	0	0	0	0	22	0	0	0	0	0	0	5	0	0
ASV_1780	0	0	0	0	0	0	0	0	0	0	0	0	0	0	0	0	0	0	0	0	0	0	0	0	0	0	0	0	0	0	0	0	0	0	0	0	0	0	0	0	0	0	0	0	0	0	0	0	0
ASV_1781	0	0	0	0	0	0	0	0	0	0	0	0	0	0	0	0	0	0	0	0	0	0	0	0	0	0	0	0	0	0	0	0	0	0	0	0	0	0	0	0	0	0	0	0	0	0	0	0	0
ASV_1782	0	0	0	0	0	0	0	0	0	0	0	0	0	0	0	0	0	0	0	0	0	0	0	0	0	0	0	0	0	0	0	0	0	0	0	0	0	0	0	0	0	0	0	0	65	0	0	0	0
ASV_1783	0	0	0	0	0	0	0	0	0	0	0	0	0	0	0	0	0	3	3	0	0	0	0	3	6	11	28	0	0	0	0	0	0	0	0	0	17	9	5	0	0	0	0	0	0	0	6	0	0
ASV_1784	0	0	0	0	0	0	0	0	0	0	0	0	0	0	0	0	0	0	0	0	0	0	0	0	12	0	7	0	0	0	0	0	0	0	0	6	0	0	0	2	0	0	0	0	0	0	4	0	0
ASV_1785	0	0	0	0	0	0	0	0	0	0	0	0	0	0	0	0	0	20	0	0	0	0	0	0	0	0	0	0	0	0	0	0	0	0	0	42	14	11	0	17	0	0	0	0	0	0	15	0	0
ASV_1786	0	0	0	0	0	0	0	0	0	0	0	0	0	0	0	0	0	0	0	0	0	0	0	0	0	0	0	0	0	0	0	0	0	0	0	0	0	0	0	0	0	0	0	0	0	0	12	0	0
ASV_1787	0	0	0	0	0	0	0	0	0	0	0	0	0	0	0	0	0	0	0	0	0	0	0	0	0	0	0	0	0	0	0	0	0	0	0	0	0	0	0	0	0	0	0	0	0	0	0	0	0
ASV_1788	0	0	0	0	0	0	0	0	0	0	0	20	0	0	0	0	0	0	0	0	0	0	0	0	0	0	0	0	0	0	0	0	0	0	0	0	0	0	0	0	0	0	0	0	0	0	74	0	0
ASV_1789	0	0	0	0	0	0	0	0	0	0	0	0	0	0	0	0	27	0	26	37	52	20	18	16	0	0	0	0	0	18	0	29	0	0	0	0	0	0	0	0	0	0	0	0	0	0	0	0	0
ASV_1790	0	0	0	0	0	0	0	0	0	0	0	0	0	0	0	0	0	0	0	0	0	0	0	0	0	2	0	0	0	0	0	0	0	0	0	1	1	0	0	28	0	0	0	0	0	0	21	0	0
ASV_1791	0	0	0	0	0	0	0	0	0	0	0	0	0	0	0	0	0	0	0	0	0	0	0	12	0	0	0	0	0	0	14	0	0	0	59	0	55	57	0	0	0	0	0	0	0	0	0	0	0
ASV_1792	0	0	0	0	0	0	0	0	0	0	0	0	0	0	0	0	0	0	0	0	0	0	0	0	0	0	0	0	0	0	0	0	0	0	0	0	0	0	13	36	0	0	0	0	0	0	18	0	0
ASV_1793	0	0	0	0	0	0	0	0	0	0	0	0	0	0	0	0	0	0	0	0	0	0	0	0	0	0	0	0	0	0	0	0	0	0	0	0	0	0	0	243	0	0	0	0	0	0	0	0	0
ASV_1794	0	0	0	0	0	0	0	0	0	0	0	0	0	0	0	0	0	0	0	0	0	0	0	0	0	0	0	0	0	0	0	0	0	0	0	0	0	0	0	31	0	0	0	0	0	0	0	0	0
ASV_1795	0	0	0	0	0	0	0	0	0	0	0	0	0	0	0	0	0	0	0	0	0	0	0	0	0	0	0	0	0	0	0	0	0	0	0	0	0	0	0	7	0	0	0	0	4	0	0	0	0
ASV_1796	0	0	0	0	0	0	0	0	0	0	0	0	0	0	0	0	0	0	0	0	0	0	0	0	0	0	0	0	0	0	0	0	0	0	0	0	0	0	0	0	0	0	52	0	0	0	0	0	0
ASV_1797	0	0	0	0	0	0	0	0	0	0	0	0	0	0	0	0	0	4	0	0	0	0	0	0	6	5	7	0	0	3	0	0	0	0	31	11	0	6	0	0	0	0	0	0	0	0	34	0	0
ASV_1798	0	0	0	0	0	0	0	0	0	0	0	0	0	0	0	0	0	0	0	0	0	0	0	0	0	35	0	0	0	0	0	0	9	0	17	32	46	82	21	0	0	0	0	0	0	0	0	0	0
ASV_1799	0	0	0	0	0	0	0	0	0	0	0	0	0	0	0	0	0	0	0	0	0	0	0	0	0	0	0	0	0	0	0	0	0	0	0	4	0	0	0	0	0	0	0	0	0	0	59	0	0
ASV_1800	0	0	0	0	0	0	0	0	0	0	0	0	0	0	0	0	0	0	0	0	0	0	0	0	0	0	0	0	0	0	0	0	0	0	0	0	0	0	0	0	0	0	0	0	0	0	0	0	0
ASV_1801	0	0	0	0	0	0	0	0	0	0	0	0	0	0	0	8	0	0	0	0	0	0	0	0	26	108	0	0	0	0	0	0	16	0	9	0	0	0	0	0	0	0	0	0	0	0	0	0	0
ASV_1802	0	0	0	0	0	0	0	0	0	0	0	0	0	0	0	0	0	14	0	0	0	0	0	0	0	15	0	0	0	0	0	0	0	0	54	0	0	0	26	0	0	0	0	0	0	0	23	0	0
ASV_1803	0	17	18	0	0	0	0	22	0	0	80	11	21	70	0	0	0	0	0	0	0	0	0	0	0	0	0	0	0	0	0	0	0	0	0	0	0	2	0	0	0	0	0	0	0	0	0	0	0
ASV_1804	0	0	0	0	0	0	0	0	0	0	0	0	0	0	0	0	0	0	0	0	0	0	0	0	0	0	0	0	0	0	0	0	0	0	0	0	0	0	0	0	0	0	0	0	205	0	0	0	0
ASV_1805	0	0	0	0	0	0	0	0	0	0	0	0	0	0	0	0	0	0	0	0	0	0	0	0	0	0	0	0	0	0	0	0	0	0	0	0	0	0	0	0	0	0	0	0	0	0	0	0	84
ASV_1806	0	0	0	0	0	0	0	0	0	0	0	0	0	0	0	0	0	0	0	0	0	0	0	0	0	0	0	0	0	0	0	0	0	0	0	0	0	0	0	0	0	0	0	0	0	0	0	0	0
ASV_1807	0	0	0	0	0	0	0	0	0	0	0	0	0	0	241	0	0	0	0	0	0	0	0	0	0	0	0	0	0	0	0	0	0	0	0	0	0	0	0	0	0	0	0	0	0	0	0	0	0
ASV_1808	0	0	0	0	0	0	0	0	0	0	0	0	0	0	0	0	0	0	0	0	0	0	0	0	0	0	0	106	134	0	0	0	0	0	0	0	0	0	0	0	0	0	0	0	0	0	0	0	0
ASV_1809	0	0	0	0	0	0	0	0	0	0	0	0	0	0	0	0	0	14	0	0	0	0	0	0	14	0	34	0	0	20	0	0	24	0	13	0	7	0	0	62	0	0	0	0	0	0	0	0	0
ASV_1810	0	0	0	0	0	0	0	0	0	0	0	0	0	0	0	0	0	14	0	0	0	0	0	0	0	12	0	0	12	0	0	0	0	0	7	0	0	6	0	0	0	0	0	0	0	0	12	0	0
ASV_1811	0	0	0	0	0	0	0	0	0	0	0	0	0	0	0	0	0	0	0	0	0	0	0	0	0	0	0	0	0	0	0	0	0	0	0	0	0	0	0	0	0	0	0	0	0	0	0	0	0
ASV_1812	0	0	0	0	0	0	0	0	0	18	0	31	29	0	0	0	5	10	0	0	0	0	0	0	31	12	16	0	0	8	0	0	10	0	27	21	0	9	12	0	0	0	0	0	0	0	0	0	0
ASV_1813	0	0	0	0	0	0	0	99	0	0	77	0	0	23	0	0	0	0	0	0	0	0	0	0	0	13	0	0	0	0	0	0	0	0	0	0	7	0	20	0	0	0	0	0	0	0	0	0	0
ASV_1814	0	0	0	0	0	0	0	0	0	0	0	0	0	0	0	0	0	0	0	0	0	0	0	0	0	0	0	0	0	0	0	0	0	0	0	0	0	0	17	78	0	0	0	0	0	0	0	0	0
ASV_1815	0	0	0	0	0	0	0	0	0	0	0	0	0	0	0	0	0	0	0	0	0	0	0	0	0	0	0	0	0	0	0	0	0	0	0	0	0	0	0	47	0	0	0	0	0	0	67	0	0
ASV_1816	0	0	0	0	0	0	0	0	0	0	0	0	0	0	239	0	0	0	0	0	0	0	0	0	0	0	0	0	0	0	0	0	0	0	0	0	0	0	0	0	0	0	0	0	0	0	0	0	0
ASV_1817	0	0	0	0	0	0	0	0	0	0	0	0	0	0	0	0	0	0	4	0	0	0	0	11	9	50	11	0	0	0	0	0	0	0	17	18	21	18	28	0	0	0	0	0	0	0	22	0	0
ASV_1818	0	0	0	0	0	0	0	0	0	0	0	0	0	0	0	0	0	0	0	0	0	0	0	0	0	0	0	0	0	0	0	0	0	0	0	0	20	0	0	0	0	0	0	0	0	0	0	0	0
ASV_1819	0	0	0	0	0	0	0	0	0	0	0	0	0	0	0	0	0	15	0	0	0	0	0	0	0	0	0	0	0	0	0	0	11	0	28	0	36	27	19	17	0	0	0	0	0	0	15	0	0
ASV_1820	0	0	0	0	0	0	0	0	0	0	0	0	0	0	0	0	0	0	0	0	0	0	0	0	0	0	0	0	0	0	0	0	0	0	0	0	0	0	0	88	0	0	0	0	0	0	0	0	0
ASV_1821	0	0	0	0	0	0	0	0	0	0	0	0	0	0	0	0	0	0	0	0	0	0	0	0	0	0	0	0	0	0	0	0	0	0	0	0	0	0	0	0	0	0	0	0	0	0	0	0	0
ASV_1822	0	0	0	0	0	0	0	0	0	0	0	0	0	0	0	0	0	0	0	0	0	0	0	0	0	0	0	0	0	0	0	0	0	0	0	0	0	0	0	0	0	0	0	0	0	0	41	0	0
ASV_1823	0	0	0	0	0	0	0	0	0	0	0	0	0	0	0	0	0	0	0	0	0	0	0	0	79	0	128	0	0	0	0	0	0	0	0	30	0	0	0	0	0	0	0	0	0	0	0	0	0
ASV_1824	0	0	0	0	0	0	0	0	0	0	0	0	0	0	0	0	0	0	0	0	0	0	0	0	0	0	0	0	0	0	0	0	0	0	0	0	0	0	0	0	0	0	0	0	0	0	0	0	0
ASV_1825	0	0	0	0	0	0	0	0	237	0	0	0	0	0	0	0	0	0	0	0	0	0	0	0	0	0	0	0	0	0	0	0	0	0	0	0	0	0	0	0	0	0	0	0	0	0	0	0	0
ASV_1826	0	0	0	0	0	0	0	0	0	0	0	0	0	0	0	0	0	0	0	0	0	0	0	0	0	0	0	0	0	42	0	194	0	0	0	0	0	0	0	0	0	0	0	0	0	0	0	0	0
ASV_1827	0	0	0	0	0	0	0	0	0	0	0	0	0	0	0	0	0	0	0	0	0	0	0	0	84	17	32	0	0	0	0	0	0	0	0	46	10	0	46	0	0	0	0	0	0	0	0	0	0
ASV_1828	0	0	0	0	0	0	0	0	0	0	0	0	0	0	0	0	0	0	0	0	0	0	0	0	0	26	31	0	0	0	0	0	0	0	0	0	0	34	72	0	0	0	0	0	0	0	0	0	0
ASV_1829	0	0	0	0	0	0	0	0	0	0	0	0	0	0	0	0	0	0	0	0	0	0	0	0	0	0	0	0	0	0	0	0	0	0	0	0	0	0	0	0	0	0	0	0	0	0	0	0	0
ASV_1830	0	0	0	0	0	0	0	0	0	0	0	0	0	0	0	0	0	0	0	0	0	0	0	0	0	0	0	0	0	0	0	0	0	0	0	0	0	0	0	0	0	0	0	0	0	0	0	0	0
ASV_1831	0	0	0	0	0	0	0	0	0	0	0	0	0	0	0	0	0	0	0	0	0	0	0	0	0	0	0	0	0	0	0	0	0	0	0	0	0	0	0	0	0	0	0	0	0	0	0	0	0
ASV_1832	0	0	0	0	0	0	0	0	0	0	0	0	0	0	0	31	0	0	0	117	86	0	0	0	0	0	0	0	0	0	0	0	0	0	0	0	0	0	0	0	0	0	0	0	0	0	0	0	0
ASV_1833	0	63	0	0	19	0	0	126	0	0	0	0	0	0	0	0	0	0	0	0	0	0	0	0	0	0	0	0	0	0	0	0	0	0	0	0	0	0	0	0	0	0	0	0	0	0	0	0	0
ASV_1834	18	0	22	0	0	0	0	0	0	0	7	131	0	45	0	0	0	0	0	0	0	0	1	0	0	0	0	0	0	0	0	0	0	0	0	0	0	0	0	0	0	0	0	0	0	0	0	0	0
ASV_1835	0	0	0	0	0	0	0	0	0	0	0	0	0	0	0	0	0	0	0	0	0	0	0	0	0	0	0	0	0	0	0	0	0	0	0	0	9	9	0	15	0	0	0	0	0	0	0	0	0
ASV_1836	0	0	0	0	0	0	0	0	0	0	0	0	0	0	0	0	0	0	0	0	0	0	0	0	0	0	0	0	0	0	0	0	0	0	0	0	0	0	0	172	0	0	0	0	0	0	0	0	0
ASV_1837	0	0	0	0	0	0	0	0	0	0	0	0	0	0	0	0	0	0	0	0	0	0	0	0	0	0	0	0	0	0	0	0	0	0	0	0	0	0	0	0	0	21	0	0	67	0	0	0	0
ASV_1838	0	0	0	0	0	0	0	0	0	0	0	0	0	0	0	0	0	0	0	0	0	0	0	0	0	0	0	0	0	0	0	0	0	0	0	0	0	0	0	0	0	0	0	0	0	0	0	0	0
ASV_1839	0	0	0	0	0	0	0	0	0	0	0	33	0	0	0	0	0	0	0	0	0	0	0	0	18	0	0	0	0	9	0	0	8	0	70	38	26	30	0	0	0	0	0	0	0	0	0	0	0
ASV_1840	0	0	0	0	0	0	0	0	0	0	0	0	0	0	0	0	0	0	0	0	0	0	0	0	0	13	0	0	0	0	0	0	0	0	0	0	0	0	0	44	0	0	0	0	0	0	18	0	0
ASV_1841	0	0	0	0	0	0	0	0	0	0	0	0	0	0	0	0	0	0	0	0	0	0	0	0	0	0	26	0	0	0	0	0	0	0	0	0	6	0	0	0	0	0	0	0	0	0	0	0	0
ASV_1842	0	0	0	0	0	0	0	0	0	0	0	0	0	0	0	0	0	0	0	0	0	0	0	0	0	0	0	0	0	0	0	0	0	0	0	0	0	0	0	41	0	4	0	0	0	0	7	0	0
ASV_1843	0	0	0	0	0	0	0	0	0	0	0	0	0	0	0	0	0	0	0	0	0	0	0	0	0	0	0	0	0	0	0	0	0	0	0	0	0	0	0	33	0	0	0	0	0	0	33	0	0
ASV_1844	0	0	0	0	0	0	0	0	0	0	0	0	0	0	0	0	0	0	0	0	0	0	0	0	0	0	0	0	0	0	0	0	0	0	0	0	0	0	0	0	0	0	0	0	0	0	44	0	0
ASV_1845	0	0	0	0	0	0	0	0	0	0	0	0	0	0	0	0	0	0	0	0	0	0	0	0	0	0	0	0	0	0	0	0	0	0	0	0	0	0	0	0	0	0	0	0	0	0	0	0	0
ASV_1846	0	54	0	0	0	0	0	178	0	0	0	0	0	0	0	0	0	0	0	0	0	0	0	0	0	0	0	0	0	0	0	0	0	0	0	0	0	0	0	0	0	0	0	0	0	0	0	0	0
ASV_1847	0	0	0	0	0	0	0	0	0	0	0	0	0	0	0	0	0	0	0	0	0	17	0	0	0	0	0	0	0	0	0	0	0	0	41	0	58	46	0	69	0	0	0	0	0	0	0	0	0
ASV_1848	0	0	0	0	0	0	0	0	0	0	0	0	0	0	0	0	0	0	0	0	0	0	0	37	22	3	0	0	0	10	0	0	0	0	16	0	30	16	9	0	0	0	0	0	0	0	0	0	0
ASV_1849	0	0	0	0	0	0	0	0	0	0	0	0	0	0	0	0	0	0	0	0	0	0	0	0	0	0	0	0	0	0	0	0	0	0	0	0	0	0	0	40	0	0	0	0	0	0	52	0	0
ASV_1850	0	0	0	0	0	0	0	0	0	0	0	0	0	0	0	0	0	0	0	0	0	0	0	0	0	0	0	0	0	0	0	0	0	0	0	0	0	0	0	0	0	0	0	0	0	0	0	0	0
ASV_1851	0	0	24	25	16	27	0	129	9	0	0	0	0	0	0	0	0	0	0	0	0	0	0	0	0	0	0	0	0	0	0	0	0	0	0	0	0	0	0	0	0	0	0	0	0	0	0	0	0
ASV_1852	0	0	0	0	0	0	0	230	0	0	0	0	0	0	0	0	0	0	0	0	0	0	0	0	0	0	0	0	0	0	0	0	0	0	0	0	0	0	0	0	0	0	0	0	0	0	0	0	0
ASV_1853	0	0	0	0	0	0	0	0	0	0	0	0	0	0	0	0	0	0	0	0	0	0	0	0	19	16	24	0	0	0	0	0	9	0	0	9	19	16	11	0	0	0	0	0	0	0	19	0	0
ASV_1854	0	0	0	0	0	0	0	0	0	0	0	0	0	0	0	0	0	0	0	0	0	0	0	0	0	0	0	0	0	0	0	0	0	0	0	0	0	0	0	0	0	0	0	0	0	0	48	0	0
ASV_1855	0	0	0	0	0	0	0	0	0	0	0	0	0	0	0	0	0	0	0	0	0	0	0	0	0	0	0	0	0	0	0	0	0	0	0	0	0	0	0	0	0	0	0	0	0	0	0	0	0
ASV_1856	0	0	0	11	0	0	46	0	0	45	34	0	74	19	0	0	0	0	0	0	0	0	0	0	0	0	0	0	0	0	0	0	0	0	0	0	0	0	0	0	0	0	0	0	0	0	0	0	0
ASV_1857	0	0	0	0	0	122	0	0	107	0	0	0	0	0	0	0	0	0	0	0	0	0	0	0	0	0	0	0	0	0	0	0	0	0	0	0	0	0	0	0	0	0	0	0	0	0	0	0	0
ASV_1858	0	0	0	0	0	0	0	0	0	0	0	0	0	0	0	0	21	12	0	4	3	5	0	0	0	0	0	7	15	2	0	1	0	0	0	0	0	0	0	0	0	23	0	0	0	7	0	0	0
ASV_1859	0	0	0	0	0	0	0	0	0	0	0	0	0	0	0	0	0	0	0	0	0	0	0	0	0	0	0	0	0	0	0	228	0	0	0	0	0	0	0	0	0	0	0	0	0	0	0	0	0
ASV_1860	0	0	0	0	0	0	0	0	0	0	0	0	0	0	0	0	0	0	0	0	0	0	0	0	0	0	0	0	0	0	0	0	0	0	0	0	0	0	0	0	0	27	0	0	82	0	0	0	0
ASV_1861	0	0	0	0	0	0	0	0	0	0	0	0	0	0	0	0	0	0	0	0	0	0	0	0	0	0	0	0	0	0	0	0	0	0	0	0	0	0	0	0	0	0	0	0	0	0	115	0	0
ASV_1862	0	0	0	0	0	0	0	0	0	0	0	0	0	0	0	0	0	0	0	0	0	0	0	0	0	0	0	0	0	0	0	0	0	0	0	0	0	0	0	0	0	0	0	0	0	0	0	0	0
ASV_1863	17	0	53	37	0	34	0	60	27	0	0	0	0	0	0	0	0	0	0	0	0	0	0	0	0	0	0	0	0	0	0	0	0	0	0	0	0	0	0	0	0	0	0	0	0	0	0	0	0
ASV_1864	0	228	0	0	0	0	0	0	0	0	0	0	0	0	0	0	0	0	0	0	0	0	0	0	0	0	0	0	0	0	0	0	0	0	0	0	0	0	0	0	0	0	0	0	0	0	0	0	0
ASV_1865	0	0	0	0	0	0	0	29	0	0	0	0	0	0	0	0	0	38	0	0	0	0	0	0	33	46	0	0	0	0	0	0	0	0	0	0	39	0	42	0	0	0	0	0	0	0	0	0	0
ASV_1866	0	0	0	0	0	0	0	0	0	0	0	0	0	0	0	0	0	0	0	0	0	0	0	0	0	0	0	0	0	0	0	0	0	0	0	11	0	0	0	0	0	0	0	0	0	0	0	0	0
ASV_1867	0	0	0	0	0	0	0	0	0	0	0	0	0	0	0	0	0	0	0	0	0	0	0	0	0	0	0	0	0	0	0	0	0	0	0	0	0	0	0	0	0	0	0	0	87	0	0	0	0
ASV_1868	0	0	0	0	0	0	0	0	0	0	64	72	42	19	29	0	0	0	0	0	0	0	0	0	0	0	0	0	0	0	0	0	0	0	0	0	0	0	0	0	0	0	0	0	0	0	0	0	0
ASV_1869	0	0	0	0	0	0	0	0	0	0	0	0	0	0	0	0	0	0	0	0	0	0	0	0	0	0	0	0	0	0	0	0	0	0	0	0	0	0	0	0	0	0	0	0	0	0	42	0	0
ASV_1870	0	0	0	0	0	0	0	0	0	0	30	0	28	61	106	0	0	0	0	0	0	0	0	0	0	0	0	0	0	0	0	0	0	0	0	0	0	0	0	0	0	0	0	0	0	0	0	0	0
ASV_1871	0	0	64	0	0	93	0	0	68	0	0	0	0	0	0	0	0	0	0	0	0	0	0	0	0	0	0	0	0	0	0	0	0	0	0	0	0	0	0	0	0	0	0	0	0	0	0	0	0
ASV_1872	0	0	0	0	0	0	0	0	0	0	0	0	0	0	0	0	0	0	0	0	0	0	0	0	0	0	0	106	74	0	0	0	44	0	0	0	0	0	0	0	0	0	0	0	0	0	0	0	0
ASV_1873	0	0	0	0	0	0	0	0	0	0	0	0	0	0	0	0	0	0	0	0	0	0	0	0	0	0	0	0	0	0	0	0	0	0	0	0	0	0	0	0	0	0	0	0	0	0	0	0	0
ASV_1874	0	0	0	0	0	0	0	0	0	0	0	0	0	0	0	0	0	0	0	0	0	0	0	0	0	0	0	0	0	0	0	0	0	0	0	0	0	0	0	0	0	0	0	0	0	0	0	0	0
ASV_1875	16	74	10	20	33	9	33	22	7	0	0	0	0	0	0	0	0	0	0	0	0	0	0	0	0	0	0	0	0	0	0	0	0	0	0	0	0	0	0	0	0	0	0	0	0	0	0	0	0
ASV_1876	0	0	0	0	0	0	0	0	0	0	0	0	0	0	0	0	0	136	0	0	0	30	0	0	0	0	0	57	0	0	0	0	0	0	0	0	0	0	0	0	0	0	0	0	0	0	0	0	0
ASV_1877	0	0	0	0	0	0	0	0	0	0	0	0	0	0	0	0	0	5	0	0	0	0	0	0	64	31	40	0	0	0	0	0	0	0	33	21	4	16	7	0	0	0	0	0	0	0	0	0	0
ASV_1878	0	0	0	0	0	0	0	0	0	0	0	0	0	0	0	0	0	0	0	0	0	0	0	0	78	0	96	0	0	0	0	0	8	0	0	15	0	0	26	0	0	0	0	0	0	0	0	0	0
ASV_1879	0	0	0	0	0	0	0	0	0	0	0	0	0	0	0	0	12	0	0	0	0	0	0	0	0	0	0	0	0	0	0	0	28	0	0	0	0	0	27	0	0	0	0	0	0	0	49	0	0
ASV_1880	0	0	0	0	0	0	0	0	0	0	0	0	0	0	0	0	0	0	0	0	0	0	0	0	0	0	0	0	0	0	0	0	0	0	0	0	0	0	0	18	0	0	0	0	0	0	13	0	0
ASV_1881	0	0	0	0	0	0	0	0	0	0	0	0	0	0	0	0	0	0	0	0	0	0	0	0	0	0	0	0	0	0	0	0	0	0	0	0	0	0	0	0	0	0	0	0	167	0	0	0	0
ASV_1882	1	6	47	0	7	85	0	25	52	0	0	0	0	0	0	0	0	0	0	0	0	0	0	0	0	0	0	0	0	0	0	0	0	0	0	0	0	0	0	0	0	0	0	0	0	0	0	0	0
ASV_1883	0	0	0	0	0	0	0	0	0	0	0	0	0	0	0	0	0	0	0	0	0	0	222	0	0	0	0	0	0	0	0	0	0	0	0	0	0	0	0	0	0	0	0	0	0	0	0	0	0
ASV_1884	89	133	0	0	0	0	0	0	0	0	0	0	0	0	0	0	0	0	0	0	0	0	0	0	0	0	0	0	0	0	0	0	0	0	0	0	0	0	0	0	0	0	0	0	0	0	0	0	0
ASV_1885	0	0	0	0	0	0	0	0	0	0	119	0	0	0	103	0	0	0	0	0	0	0	0	0	0	0	0	0	0	0	0	0	0	0	0	0	0	0	0	0	0	0	0	0	0	0	0	0	0
ASV_1886	0	0	0	0	0	0	0	0	0	0	0	0	0	0	0	0	0	15	0	0	0	0	0	0	19	20	20	0	0	15	0	0	0	0	13	24	15	26	54	0	0	0	0	0	0	0	0	0	0
ASV_1887	0	0	0	0	0	0	0	0	0	0	0	0	0	0	0	0	0	0	10	0	0	0	0	0	89	0	85	0	0	0	11	0	0	0	0	26	0	0	0	0	0	0	0	0	0	0	0	0	0
ASV_1888	0	0	0	0	0	0	0	0	0	0	0	0	0	0	0	0	0	0	0	0	0	0	0	5	16	11	6	0	0	0	53	0	0	0	28	40	11	6	22	0	0	0	0	0	0	0	0	0	0
ASV_1889	0	0	0	0	0	0	0	0	0	0	0	0	0	0	0	0	39	0	0	11	0	0	0	11	0	0	0	0	0	0	9	0	23	0	39	77	0	3	9	0	0	0	0	0	0	0	0	0	0
ASV_1890	0	0	0	0	0	0	0	0	0	0	0	0	0	0	0	0	0	0	0	0	0	0	0	0	0	0	0	0	0	0	0	0	0	0	0	0	0	0	0	0	0	0	0	0	0	0	0	0	0
ASV_1891	0	0	0	0	0	0	0	0	0	0	0	0	0	0	0	0	0	0	0	0	0	0	0	0	0	0	0	0	0	0	0	0	0	0	0	0	0	0	0	0	0	0	0	0	0	0	13	0	0
ASV_1892	0	0	0	0	0	0	0	0	0	0	0	0	0	0	0	0	0	0	0	0	0	0	0	0	0	0	0	0	0	0	0	0	0	0	0	0	0	0	0	0	0	0	0	0	0	0	0	0	0
ASV_1893	0	0	0	0	0	0	0	0	0	0	0	0	0	0	0	215	0	0	0	0	0	0	0	0	0	0	0	0	0	0	0	5	0	0	0	0	0	0	0	0	0	0	0	0	0	0	0	0	0
ASV_1894	0	0	0	0	0	0	0	0	0	0	0	0	0	0	0	0	0	0	0	0	0	0	0	0	0	0	0	0	0	0	0	0	0	0	0	0	0	0	0	89	0	0	0	0	0	0	0	0	0
ASV_1895	0	0	0	0	0	0	0	0	0	0	0	0	0	0	0	0	0	0	0	0	0	0	0	0	0	0	0	0	0	0	0	0	0	0	0	0	0	0	0	0	0	0	0	0	0	0	0	0	0
ASV_1896	0	0	0	0	0	0	0	0	0	0	0	0	0	0	0	0	0	0	0	0	0	0	0	0	0	0	0	0	0	0	0	0	0	0	0	0	0	0	0	0	0	33	0	0	0	0	0	0	0
ASV_1897	0	0	0	0	0	0	0	0	0	0	0	0	0	0	0	0	0	0	0	0	0	0	0	0	0	0	0	0	0	0	0	0	0	0	0	0	0	0	0	0	0	0	0	0	0	0	0	0	0
ASV_1898	0	0	0	24	0	0	47	0	0	41	21	0	55	32	0	0	0	0	0	0	0	0	0	0	0	0	0	0	0	0	0	0	0	0	0	0	0	0	0	0	0	0	0	0	0	0	0	0	0
ASV_1899	0	0	0	0	0	0	0	0	0	0	0	0	0	0	0	0	0	0	0	0	0	0	0	0	0	0	0	0	0	0	0	0	0	0	0	0	0	0	0	6	0	0	0	0	0	0	32	0	0
ASV_1900	0	0	0	0	0	0	0	84	0	0	0	0	0	0	0	0	0	0	0	0	0	0	0	0	0	0	0	0	0	0	0	0	0	0	0	0	0	0	0	0	0	0	0	0	0	0	0	0	0
ASV_1901	0	0	0	0	0	0	0	0	0	0	0	0	0	0	0	0	0	0	0	0	0	0	0	0	0	0	0	0	0	0	0	0	0	0	0	0	0	0	0	0	0	22	0	0	16	7	0	0	0
ASV_1902	0	0	0	0	0	0	0	0	0	0	0	0	0	0	0	0	0	0	0	0	0	0	0	0	0	0	0	0	0	0	0	0	0	0	0	0	0	0	0	0	0	0	0	0	0	0	0	0	0
ASV_1903	31	8	12	20	14	4	20	1	7	32	20	3	6	24	17	0	0	0	0	0	0	0	0	0	0	0	0	0	0	0	0	0	0	0	0	0	0	0	0	0	0	0	0	0	0	0	0	0	0
ASV_1904	0	0	0	0	0	177	0	0	42	0	0	0	0	0	0	0	0	0	0	0	0	0	0	0	0	0	0	0	0	0	0	0	0	0	0	0	0	0	0	0	0	0	0	0	0	0	0	0	0
ASV_1905	0	0	0	0	0	0	0	0	0	0	0	0	0	0	0	0	0	10	32	11	0	13	0	0	9	0	5	82	16	0	2	7	25	0	0	0	0	0	0	0	3	0	0	0	0	0	0	0	0
ASV_1906	0	0	0	0	0	0	0	0	0	0	0	0	0	0	0	39	0	0	31	28	24	23	17	0	0	0	0	0	0	29	0	27	0	0	0	0	0	0	0	0	0	0	0	0	0	0	0	0	0
ASV_1907	0	0	0	0	0	0	0	0	0	0	0	0	0	0	0	0	0	11	0	0	0	0	0	0	4	21	7	0	0	5	0	0	0	0	0	5	11	12	17	21	0	0	0	0	0	0	0	0	0
ASV_1908	0	0	0	0	0	0	0	0	0	0	0	0	0	0	0	0	0	22	0	0	0	0	0	0	0	0	0	0	0	0	0	0	0	0	0	0	0	0	0	0	0	0	0	0	0	0	0	0	0
ASV_1909	0	0	0	0	0	0	0	0	0	0	0	0	0	0	0	0	0	0	0	0	0	0	0	0	0	0	0	67	0	0	91	0	59	0	0	0	0	0	0	0	0	0	0	0	0	0	0	0	0
ASV_1910	0	0	0	0	0	0	0	0	0	0	0	0	0	0	0	0	0	0	0	0	0	0	217	0	0	0	0	0	0	0	0	0	0	0	0	0	0	0	0	0	0	0	0	0	0	0	0	0	0
ASV_1911	0	0	0	0	0	0	0	0	0	32	35	55	67	28	0	0	0	0	0	0	0	0	0	0	0	0	0	0	0	0	0	0	0	0	0	0	0	0	0	0	0	0	0	0	0	0	0	0	0
ASV_1912	0	37	59	0	10	21	0	73	10	0	0	0	0	0	7	0	0	0	0	0	0	0	0	0	0	0	0	0	0	0	0	0	0	0	0	0	0	0	0	0	0	0	0	0	0	0	0	0	0
ASV_1913	0	0	0	0	0	0	0	0	0	0	0	0	0	0	0	0	0	0	0	0	0	7	0	0	8	26	0	0	0	0	0	0	0	0	12	25	15	11	64	0	0	0	0	0	0	0	0	0	0
ASV_1914	0	0	0	0	0	0	0	0	0	0	0	0	0	0	0	0	0	0	0	0	0	0	216	0	0	0	0	0	0	0	0	0	0	0	0	0	0	0	0	0	0	0	0	0	0	0	0	0	0
ASV_1915	0	0	0	0	0	0	0	0	0	0	0	32	0	21	0	0	0	0	0	0	0	0	0	0	0	90	0	0	0	0	0	0	0	0	0	0	0	0	0	0	0	0	0	0	0	0	0	0	0
ASV_1916	0	0	81	0	0	70	0	0	65	0	0	0	0	0	0	0	0	0	0	0	0	0	0	0	0	0	0	0	0	0	0	0	0	0	0	0	0	0	0	0	0	0	0	0	0	0	0	0	0
ASV_1917	0	0	84	0	0	77	0	0	55	0	0	0	0	0	0	0	0	0	0	0	0	0	0	0	0	0	0	0	0	0	0	0	0	0	0	0	0	0	0	0	0	0	0	0	0	0	0	0	0
ASV_1918	17	11	19	0	0	0	0	113	6	0	0	0	8	0	0	0	0	0	0	0	0	0	0	4	0	6	0	0	0	0	0	0	0	0	0	0	0	6	25	0	0	0	0	0	0	0	0	0	0
ASV_1919	0	0	0	0	0	0	0	0	0	0	0	0	0	0	0	0	0	0	0	0	0	0	0	0	0	0	0	0	0	0	0	0	0	0	0	0	0	0	0	0	0	0	0	0	0	0	0	0	0
ASV_1920	0	0	0	0	0	0	0	0	0	0	0	0	0	0	0	0	0	0	0	0	0	0	0	0	0	0	0	0	0	0	0	0	0	0	0	0	0	0	0	0	0	0	0	0	0	0	73	0	0
ASV_1921	0	0	0	0	0	0	0	0	0	0	0	0	0	0	0	0	0	0	0	0	0	0	0	0	22	64	15	0	0	0	0	0	0	0	34	0	23	8	17	0	0	0	0	0	0	0	0	0	0
ASV_1922	0	0	0	0	0	0	0	0	0	0	0	11	0	0	0	0	0	0	0	0	0	0	0	0	0	34	16	0	0	0	0	0	0	0	0	0	28	34	59	8	0	0	0	0	0	0	13	0	0
ASV_1923	0	0	0	0	0	0	0	0	0	0	0	0	0	0	0	0	0	0	0	0	0	0	0	0	0	0	0	0	0	0	0	0	0	0	0	0	0	0	0	0	0	0	0	0	169	0	0	0	0
ASV_1924	0	0	0	0	0	0	0	0	0	0	0	0	0	0	0	0	0	0	0	0	0	0	0	0	0	0	0	0	0	0	0	0	0	0	0	0	0	0	0	0	0	0	0	0	0	0	0	0	0
ASV_1925	0	0	0	0	0	0	0	0	0	0	0	0	0	0	0	0	0	0	0	0	0	0	0	0	0	0	0	0	0	0	0	0	0	0	0	0	0	0	0	0	0	0	23	0	0	0	0	0	0
ASV_1926	0	0	3	21	0	1	28	0	0	25	40	7	62	24	3	0	0	0	0	0	0	0	0	0	0	0	0	0	0	0	0	0	0	0	0	0	0	0	0	0	0	0	0	0	0	0	0	0	0
ASV_1927	0	0	0	0	0	0	0	198	0	0	0	0	16	0	0	0	0	0	0	0	0	0	0	0	0	0	0	0	0	0	0	0	0	0	0	0	0	0	0	0	0	0	0	0	0	0	0	0	0
ASV_1928	0	0	0	0	0	0	0	0	0	0	0	0	0	0	0	4	0	31	0	0	0	0	0	0	6	11	0	0	0	4	0	0	12	0	51	0	31	18	0	0	0	0	0	0	0	0	0	0	0
ASV_1929	0	0	0	0	0	0	0	0	0	0	0	0	0	0	0	0	0	0	0	0	0	0	0	0	75	0	98	0	0	0	0	0	0	0	0	40	0	0	0	0	0	0	0	0	0	0	0	0	0
ASV_1930	0	0	0	0	0	0	0	0	0	0	0	0	0	0	0	0	11	33	0	0	0	0	0	0	0	82	0	0	0	0	0	0	0	0	0	0	0	0	77	0	0	0	0	0	0	0	0	0	0
ASV_1931	0	0	0	0	0	0	0	0	0	0	0	0	0	0	0	11	0	0	0	26	0	0	0	0	0	0	0	0	0	107	0	69	0	0	0	0	0	0	0	0	0	0	0	0	0	0	0	0	0
ASV_1932	0	0	0	0	0	0	0	0	0	0	0	0	0	0	0	0	0	0	0	0	0	0	0	0	0	0	0	0	0	0	0	0	0	0	0	0	0	0	0	38	0	0	0	0	0	0	19	0	0
ASV_1933	0	0	0	0	0	0	0	0	0	0	0	0	0	0	0	0	0	0	0	0	0	0	0	0	0	0	0	0	0	0	0	0	0	0	0	0	0	0	0	0	0	0	0	0	0	0	35	0	0
ASV_1934	0	0	0	0	0	0	0	0	0	0	0	0	0	0	0	0	9	0	0	0	0	12	9	0	14	32	21	0	0	0	0	0	0	0	0	28	19	16	8	0	0	0	0	0	0	0	14	0	0
ASV_1935	0	30	20	20	0	0	57	0	0	0	0	46	0	0	0	0	0	0	0	0	0	0	0	14	0	0	0	0	0	0	0	0	0	0	0	0	0	0	0	0	0	0	0	0	0	0	0	14	0
ASV_1936	0	0	0	0	0	0	0	0	0	0	0	0	0	0	0	0	0	0	0	0	0	0	0	0	0	0	0	0	0	0	0	0	0	0	0	0	0	0	0	4	0	0	0	0	0	0	0	0	0
ASV_1937	0	0	0	0	0	0	0	0	0	0	0	0	0	0	0	0	0	0	0	0	0	0	0	0	0	0	0	0	0	0	0	0	0	0	0	0	0	0	0	15	0	0	0	0	0	0	10	0	0
ASV_1938	0	0	0	0	0	0	0	0	0	0	0	0	0	0	0	0	0	0	0	0	0	0	0	0	0	0	0	0	0	0	0	0	0	0	0	0	0	0	0	0	0	0	0	0	0	0	0	0	0
ASV_1939	0	0	0	0	0	0	0	0	0	0	0	0	0	0	0	0	0	0	0	0	0	0	0	0	0	0	0	0	0	0	0	0	0	0	0	0	0	0	0	0	0	0	0	0	0	0	0	0	0
ASV_1940	0	0	0	0	0	0	0	0	0	0	0	0	0	0	0	0	0	0	0	0	0	0	0	0	0	0	0	0	0	0	0	0	0	0	0	0	0	0	0	0	0	0	0	0	0	0	40	0	0
ASV_1941	0	0	0	0	0	0	0	0	0	0	0	0	0	0	0	0	0	0	0	0	0	0	0	0	0	0	0	0	0	0	0	0	0	0	0	0	0	0	0	0	0	0	0	0	0	0	0	0	0
ASV_1942	16	3	0	0	0	0	0	0	0	0	0	0	27	0	0	0	0	0	0	0	0	0	0	0	0	0	0	0	0	0	0	0	0	0	0	0	0	0	0	0	0	0	0	0	0	0	57	0	0
ASV_1943	0	0	0	0	0	0	0	0	0	0	0	0	0	0	0	0	0	0	0	0	0	0	0	0	0	0	0	0	0	0	0	0	0	0	0	0	0	0	0	0	0	0	0	0	0	0	0	0	0
ASV_1944	0	0	0	0	0	0	0	0	0	0	0	0	0	0	0	0	0	0	0	0	0	0	0	5	46	17	32	0	0	0	0	0	12	0	0	99	0	0	0	0	0	0	0	0	0	0	0	0	0
ASV_1945	0	0	0	0	0	0	0	0	0	0	0	0	0	0	0	0	0	0	0	0	0	0	0	0	0	13	0	0	0	0	0	0	0	0	0	0	17	0	0	7	0	0	0	0	26	0	4	0	0
ASV_1946	0	0	0	0	0	0	0	0	0	19	14	28	36	27	0	0	0	0	0	0	0	0	0	0	0	0	0	0	0	0	0	0	0	0	0	7	0	7	23	11	0	0	0	0	0	0	7	0	0
ASV_1947	0	0	0	0	0	0	0	0	0	0	0	0	0	0	0	0	0	0	0	0	0	0	0	0	0	0	0	0	0	0	0	0	15	0	0	0	0	0	0	0	0	12	0	0	0	0	0	0	0
ASV_1948	0	0	0	0	0	0	0	0	0	0	0	0	0	0	0	0	0	0	0	0	0	0	0	0	0	0	0	0	0	0	0	0	0	0	0	0	0	0	0	0	0	46	0	0	91	0	0	0	0
ASV_1949	112	0	58	0	0	0	0	0	0	0	0	0	0	0	0	0	0	0	0	0	0	0	0	0	0	0	0	0	0	0	0	0	0	0	0	0	0	0	0	0	0	0	0	0	0	0	0	0	0
ASV_1950	0	0	0	0	0	0	0	0	0	0	0	0	0	0	0	0	0	0	0	0	0	0	0	0	0	0	0	0	0	0	0	0	0	0	0	0	0	0	0	0	0	0	0	0	0	0	0	0	0
ASV_1951	0	0	0	0	0	0	0	0	0	0	0	0	0	0	0	0	0	0	0	0	0	0	52	0	0	0	0	0	0	90	0	68	0	0	0	0	0	0	0	0	0	0	0	0	0	0	0	0	0
ASV_1952	0	0	0	0	0	0	0	0	0	0	0	0	0	0	0	0	0	0	0	0	0	0	0	0	8	0	0	0	0	0	0	0	12	0	0	0	5	5	4	0	0	0	0	0	0	0	0	0	0
ASV_1953	0	0	0	0	0	0	0	0	0	0	0	0	0	0	0	0	0	0	0	0	0	0	0	0	0	0	0	0	0	0	0	0	0	0	0	0	35	64	0	45	0	0	0	0	0	0	0	0	0
ASV_1954	0	0	0	0	0	0	0	0	0	0	0	0	0	0	0	19	48	0	66	10	22	0	0	0	0	0	0	0	0	30	0	15	0	0	0	0	0	0	0	0	0	0	0	0	0	0	0	0	0
ASV_1955	0	0	0	0	0	0	0	0	0	0	0	0	0	0	0	0	0	0	0	0	0	0	0	0	0	0	0	0	0	0	0	0	0	0	0	0	0	0	0	0	0	0	0	0	0	0	33	0	0
ASV_1956	0	0	0	0	0	0	0	0	0	0	0	0	0	0	0	0	0	0	0	0	0	0	0	0	0	0	0	0	0	0	0	0	0	0	0	0	0	0	0	0	0	0	0	0	16	0	0	0	0
ASV_1957	0	0	0	0	0	0	0	0	0	0	0	0	0	0	0	0	0	0	0	0	0	0	0	0	0	0	0	0	0	0	0	0	0	0	0	0	0	0	0	0	0	0	0	0	0	0	0	0	0
ASV_1958	0	0	0	0	0	0	0	0	0	104	47	0	0	59	0	0	0	0	0	0	0	0	0	0	0	0	0	0	0	0	0	0	0	0	0	0	0	0	0	0	0	0	0	0	0	0	0	0	0
ASV_1959	30	12	74	19	24	0	0	28	23	0	0	0	0	0	0	0	0	0	0	0	0	0	0	0	0	0	0	0	0	0	0	0	0	0	0	0	0	0	0	0	0	0	0	0	0	0	0	0	0
ASV_1960	0	0	0	0	51	0	155	0	4	0	0	0	0	0	0	0	0	0	0	0	0	0	0	0	0	0	0	0	0	0	0	0	0	0	0	0	0	0	0	0	0	0	0	0	0	0	0	0	0
ASV_1961	0	0	0	0	0	0	0	0	0	0	0	0	0	0	210	0	0	0	0	0	0	0	0	0	0	0	0	0	0	0	0	0	0	0	0	0	0	0	0	0	0	0	0	0	0	0	0	0	0
ASV_1962	0	0	0	0	0	0	0	0	0	0	0	0	0	0	0	0	0	29	0	0	0	0	0	20	0	131	0	6	0	0	0	0	0	0	0	0	0	0	23	0	0	0	0	0	0	0	0	0	0
ASV_1963	0	0	0	0	0	0	0	0	0	0	0	0	0	0	0	0	0	0	0	0	0	0	0	0	13	38	17	0	0	0	0	0	0	0	0	13	0	5	0	0	0	3	0	0	0	0	0	0	0
ASV_1964	0	0	0	0	0	0	0	0	0	0	0	0	0	0	0	0	0	0	0	0	0	0	0	0	4	19	10	0	0	0	0	0	0	0	0	0	0	4	5	0	0	0	0	0	0	0	28	0	0
ASV_1965	0	0	0	0	0	0	0	0	0	0	0	0	0	0	0	0	0	0	0	0	0	0	0	0	0	0	0	0	0	0	0	0	0	0	0	0	38	69	102	0	0	0	0	0	0	0	0	0	0
ASV_1966	0	0	0	0	0	0	0	0	0	54	0	33	54	0	43	0	0	0	0	0	0	0	0	0	0	0	7	0	0	0	0	0	0	0	9	0	0	0	9	0	0	0	0	0	0	0	0	0	0
ASV_1967	0	0	0	0	0	0	0	0	0	0	0	0	0	0	0	0	0	0	0	0	0	0	0	0	0	0	0	0	0	0	0	0	0	0	0	0	0	31	112	0	0	0	0	0	0	0	0	0	0
ASV_1968	0	0	0	0	0	0	0	0	0	0	0	209	0	0	0	0	0	0	0	0	0	0	0	0	0	0	0	0	0	0	0	0	0	0	0	0	0	0	0	0	0	0	0	0	0	0	0	0	0
ASV_1969	0	0	0	0	0	0	0	0	0	0	0	0	0	0	0	0	0	0	0	0	0	0	0	0	0	0	0	0	0	0	0	0	0	0	0	0	29	23	20	13	0	0	0	0	0	0	0	0	0
ASV_1970	0	0	0	0	0	0	0	0	0	59	57	0	0	65	27	0	0	0	0	0	0	0	0	0	0	0	0	0	0	0	0	0	0	0	0	0	0	0	0	0	0	0	0	0	0	0	0	0	0
ASV_1971	0	0	0	0	0	0	0	0	0	0	0	0	0	0	0	0	7	0	0	0	0	8	0	0	38	13	0	0	0	0	0	0	0	0	60	37	0	11	33	0	0	0	0	0	0	0	0	0	0
ASV_1972	0	0	0	0	0	0	0	0	0	0	0	0	0	0	0	43	0	0	0	50	47	0	27	0	0	0	0	0	0	0	0	40	0	0	0	0	0	0	0	0	0	0	0	0	0	0	0	0	0
ASV_1973	0	0	0	0	0	0	0	0	0	0	0	0	0	0	0	0	0	0	0	0	0	0	0	0	0	43	0	0	0	0	0	0	0	0	43	0	0	0	0	0	0	0	0	0	0	0	40	0	0
ASV_1974	0	0	0	14	2	0	26	0	0	47	38	0	50	30	0	0	0	0	0	0	0	0	0	0	0	0	0	0	0	0	0	0	0	0	0	0	0	0	0	0	0	0	0	0	0	0	0	0	0
ASV_1975	0	0	0	0	0	0	0	0	0	0	0	0	0	0	0	0	0	0	0	0	0	0	0	0	19	0	20	0	0	0	0	0	0	0	0	0	78	89	0	0	0	0	0	0	0	0	0	0	0
ASV_1976	0	0	0	0	0	0	0	0	0	0	0	0	0	0	0	0	0	13	0	0	0	0	0	0	0	33	0	0	0	0	0	0	0	0	0	14	13	25	0	21	0	0	0	0	0	0	12	0	0
ASV_1977	0	0	0	0	0	0	0	0	0	0	0	0	0	0	0	0	0	28	0	0	0	0	0	0	0	41	0	0	0	4	0	0	0	0	0	0	24	53	43	0	0	0	0	0	0	0	0	0	0
ASV_1978	0	0	0	0	0	0	0	0	0	0	0	0	0	0	0	0	0	0	0	0	0	0	0	0	0	0	0	0	0	0	0	0	0	0	0	0	40	0	51	0	0	0	0	0	0	0	0	0	0
ASV_1979	0	0	0	0	0	0	0	0	0	0	0	0	0	0	0	0	0	0	0	0	0	0	0	0	0	0	0	0	0	206	0	0	0	0	0	0	0	0	0	0	0	0	0	0	0	0	0	0	0
ASV_1980	0	0	0	0	0	0	0	0	0	0	0	0	0	0	0	0	0	0	0	0	0	0	0	0	0	0	0	0	0	0	0	0	0	0	0	0	0	0	0	0	0	0	0	0	0	0	0	0	0
ASV_1981	0	0	0	0	0	0	0	0	0	0	0	0	0	0	0	0	0	0	0	0	0	0	0	0	0	30	0	0	0	0	0	0	0	0	0	0	18	0	18	0	0	0	0	0	0	0	55	0	0
ASV_1982	61	23	25	5	0	66	0	3	21	0	0	0	0	0	0	0	1	0	0	0	0	0	0	0	0	0	0	0	0	0	0	0	0	0	0	0	0	0	0	0	0	0	0	0	0	0	0	0	0
ASV_1983	0	0	0	0	0	0	0	0	0	0	0	0	0	0	0	0	0	0	0	0	0	0	0	0	0	0	0	0	0	0	0	0	0	0	0	0	0	0	0	2	0	0	0	0	0	0	17	0	0
ASV_1984	0	0	0	0	0	0	0	0	0	0	0	0	0	0	0	0	0	0	0	0	0	0	0	0	0	0	0	0	0	0	0	0	0	0	0	0	0	0	0	0	0	0	0	0	0	0	17	0	0
ASV_1985	0	0	0	0	0	0	0	0	0	0	0	0	0	0	0	0	0	0	0	0	0	0	0	0	0	0	0	0	0	0	0	0	0	0	0	0	0	0	0	0	0	0	0	19	11	0	0	0	0
ASV_1986	0	0	0	0	0	0	0	0	0	0	0	0	0	0	0	0	0	0	0	0	0	0	0	0	0	0	0	0	0	0	0	0	0	0	0	0	0	0	0	0	0	0	0	0	65	0	0	0	0
ASV_1987	0	0	0	0	0	0	0	0	0	143	0	0	62	0	0	0	0	0	0	0	0	0	0	0	0	0	0	0	0	0	0	0	0	0	0	0	0	0	0	0	0	0	0	0	0	0	0	0	0
ASV_1988	0	0	0	0	0	0	0	8	0	0	0	36	0	0	0	0	0	0	0	0	0	0	0	4	62	12	34	0	0	0	0	0	0	0	0	17	10	7	14	0	0	0	0	0	0	0	0	0	0
ASV_1989	0	0	0	0	0	0	0	0	0	0	0	0	0	0	0	0	0	0	0	0	0	0	0	6	6	17	7	0	0	0	0	0	0	0	0	10	21	0	12	7	0	0	0	0	0	0	1	0	0
ASV_1990	0	0	0	0	0	0	0	0	0	0	0	0	0	0	0	0	0	0	0	0	0	0	0	0	0	0	0	0	0	0	0	0	0	0	0	0	0	0	0	19	0	5	0	0	0	0	0	0	0
ASV_1991	0	0	0	0	0	0	0	0	0	0	0	0	0	0	0	0	0	0	0	0	0	0	0	0	0	0	0	0	0	0	0	0	0	0	0	0	0	0	0	0	0	0	0	0	0	0	0	0	0
ASV_1992	0	0	0	0	0	0	0	0	0	0	0	0	0	0	0	0	0	0	0	0	0	0	0	0	0	0	0	0	0	0	0	0	0	0	0	0	0	0	0	0	0	0	0	0	0	0	0	0	0
ASV_1993	0	0	0	7	5	0	0	19	0	11	39	12	17	42	52	0	0	0	0	0	0	0	0	0	0	0	0	0	0	0	0	0	0	0	0	0	0	0	0	0	0	0	0	0	0	0	0	0	0
ASV_1994	0	0	0	0	0	0	0	0	0	0	0	0	0	0	0	0	0	0	0	0	0	0	0	0	0	0	0	0	0	0	0	0	0	0	0	0	0	0	66	0	0	0	0	0	0	0	0	0	0
ASV_1995	0	0	0	0	0	0	0	0	0	0	0	80	66	19	22	0	0	0	0	0	0	0	0	0	0	0	0	0	0	0	0	0	0	0	0	16	0	0	0	0	0	0	0	0	0	0	0	0	0
ASV_1996	0	0	0	0	0	0	0	0	0	0	0	0	0	0	0	0	0	0	0	0	0	0	0	0	0	0	0	0	0	0	0	0	0	0	0	0	0	0	0	19	0	0	0	0	0	0	37	0	0
ASV_1997	0	0	0	0	0	0	0	0	0	0	0	0	0	0	0	0	0	0	0	0	0	0	0	0	0	0	0	0	0	0	0	0	0	0	0	0	0	0	0	0	0	0	0	0	0	0	0	0	0
ASV_1998	0	0	0	0	0	0	0	0	0	0	0	0	0	0	0	0	0	0	0	0	0	0	0	0	0	0	0	0	0	0	0	0	0	0	0	0	0	0	0	0	29	0	5	0	13	0	0	0	0
[truncated: 16,325 more rows]
[truncated: 56 more columns]
