# Supplementary material for: Composition and evolutionary characterization of the gut microbiota in pigs
Source: Int Microbiol. 2023 Nov 20;27(4):993–1008. doi: 10.1007/s10123-023-00449-8 (PMC11300507; doi:10.1007/s10123-023-00449-8)
Supplement: Supplementary file 13 — Supplementary file13 (XLSX 36 KB) [file 10123_2023_449_MOESM13_ESM.xlsx]

## Sheet: 工作表1
Table S2. PERMANOVA test of the differences in bacterial community structures among groups based on Bray-Curtis distance measures.
Group1	Group2	Sample size	Permutations	pseudoF	pvalue	qvalue
all	-	99	9999	2.53732	0.001	-
WPDU	WPJE	6	9999	0.817118	0.502	0.556565
WPDU	WPIL	6	9999	0.870249	0.608	0.659745
WPDU	WPCE	6	9999	2.19073	0.097	0.144075
WPDU	WPCO	6	9999	1.86789	0.108	0.144075
WPDU	CSBDU	6	9999	4.48278	0.111	0.144075
WPDU	CSBJE	6	9999	8.01816	0.107	0.144075
WPDU	CSBIL	6	9999	7.95979	0.094	0.144075
WPDU	CSBCE	6	9999	7.64294	0.108	0.144075
WPDU	LWDU	6	9999	4.75334	0.099	0.144075
WPDU	LWJE	6	9999	3.66145	0.112	0.144075
WPDU	LWIL	6	9999	3.26128	0.087	0.144075
WPDU	LWCE	6	9999	8.67925	0.103	0.144075
WPDU	IBDU	15	9999	3.64574	0.004	0.018
WPDU	IBJE	15	9999	3.06751	0.004	0.018
WPDU	IBIL	15	9999	3.80261	0.001	0.017
WPDU	IBCE	15	9999	3.27782	0.003	0.017
WPDU	IBCO	15	9999	3.42926	0.009	0.0299348
WPJE	WPIL	6	9999	0.349051	1	1
WPJE	WPCE	6	9999	1.51194	0.122	0.150532
WPJE	WPCO	6	9999	1.20449	0.295	0.341932
WPJE	CSBDU	6	9999	3.16961	0.093	0.144075
WPJE	CSBJE	6	9999	4.97292	0.09	0.144075
WPJE	CSBIL	6	9999	4.98345	0.096	0.144075
WPJE	CSBCE	6	9999	4.92041	0.095	0.144075
WPJE	LWDU	6	9999	3.12494	0.1	0.144075
WPJE	LWJE	6	9999	2.49752	0.092	0.144075
WPJE	LWIL	6	9999	2.34811	0.096	0.144075
WPJE	LWCE	6	9999	5.48148	0.105	0.144075
WPJE	IBDU	15	9999	3.0431	0.002	0.017
WPJE	IBJE	15	9999	2.51702	0.011	0.0350625
WPJE	IBIL	15	9999	3.22879	0.004	0.018
WPJE	IBCE	15	9999	2.76943	0.002	0.017
WPJE	IBCO	15	9999	2.89737	0.004	0.018
WPIL	WPCE	6	9999	1.42786	0.204	0.24314
WPIL	WPCO	6	9999	1.35629	0.187	0.227071
WPIL	CSBDU	6	9999	2.75096	0.103	0.144075
WPIL	CSBJE	6	9999	4.31431	0.086	0.144075
WPIL	CSBIL	6	9999	4.13171	0.096	0.144075
WPIL	CSBCE	6	9999	4.08713	0.113	0.144075
WPIL	LWDU	6	9999	2.92894	0.113	0.144075
WPIL	LWJE	6	9999	2.35579	0.114	0.144149
WPIL	LWIL	6	9999	2.00485	0.089	0.144075
WPIL	LWCE	6	9999	4.51123	0.098	0.144075
WPIL	IBDU	15	9999	2.74908	0.01	0.0325532
WPIL	IBJE	15	9999	2.25867	0.015	0.0425
WPIL	IBIL	15	9999	2.81276	0.003	0.017
WPIL	IBCE	15	9999	2.41086	0.004	0.018
WPIL	IBCO	15	9999	2.55569	0.006	0.0213488
WPCE	WPCO	6	9999	0.594374	0.898	0.941055
WPCE	CSBDU	6	9999	3.86695	0.1	0.144075
WPCE	CSBJE	6	9999	6.79444	0.093	0.144075
WPCE	CSBIL	6	9999	6.31654	0.108	0.144075
WPCE	CSBCE	6	9999	5.4968	0.119	0.148024
WPCE	LWDU	6	9999	4.38583	0.101	0.144075
WPCE	LWJE	6	9999	3.48462	0.089	0.144075
WPCE	LWIL	6	9999	2.59338	0.106	0.144075
WPCE	LWCE	6	9999	6.17119	0.102	0.144075
WPCE	IBDU	15	9999	3.51564	0.003	0.017
WPCE	IBJE	15	9999	2.94961	0.006	0.0213488
WPCE	IBIL	15	9999	3.61953	0.001	0.017
WPCE	IBCE	15	9999	3.09737	0.002	0.017
WPCE	IBCO	15	9999	3.23365	0.004	0.018
WPCO	CSBDU	6	9999	3.66388	0.108	0.144075
WPCO	CSBJE	6	9999	6.1849	0.095	0.144075
WPCO	CSBIL	6	9999	6.31316	0.1	0.144075
WPCO	CSBCE	6	9999	5.21459	0.105	0.144075
WPCO	LWDU	6	9999	3.99756	0.089	0.144075
WPCO	LWJE	6	9999	3.21075	0.079	0.144075
WPCO	LWIL	6	9999	2.60667	0.116	0.145475
WPCO	LWCE	6	9999	5.74117	0.087	0.144075
WPCO	IBDU	15	9999	3.3626	0.003	0.017
WPCO	IBJE	15	9999	2.80592	0.002	0.017
WPCO	IBIL	15	9999	3.52147	0.005	0.0196154
WPCO	IBCE	15	9999	3.00079	0.005	0.0196154
WPCO	IBCO	15	9999	3.1339	0.001	0.017
CSBDU	CSBJE	6	9999	1.05192	0.29	0.338702
CSBDU	CSBIL	6	9999	2.43864	0.094	0.144075
CSBDU	CSBCE	6	9999	4.38895	0.105	0.144075
CSBDU	LWDU	6	9999	1.27064	0.399	0.455575
CSBDU	LWJE	6	9999	1.35276	0.313	0.360068
CSBDU	LWIL	6	9999	0.868871	0.524	0.572657
CSBDU	LWCE	6	9999	4.57118	0.1	0.144075
CSBDU	IBDU	15	9999	2.39133	0.015	0.0425
CSBDU	IBJE	15	9999	2.17405	0.018	0.0491786
CSBDU	IBIL	15	9999	2.71017	0.015	0.0425
CSBDU	IBCE	15	9999	2.23475	0.035	0.0877869
CSBDU	IBCO	15	9999	2.35157	0.015	0.0425
CSBJE	CSBIL	6	9999	2.6135	0.099	0.144075
CSBJE	CSBCE	6	9999	10.4182	0.107	0.144075
CSBJE	LWDU	6	9999	2.87942	0.178	0.217872
CSBJE	LWJE	6	9999	2.03432	0.197	0.237331
CSBJE	LWIL	6	9999	2.30841	0.218	0.256569
CSBJE	LWCE	6	9999	11.7578	0.086	0.144075
CSBJE	IBDU	15	9999	3.27969	0.006	0.0213488
CSBJE	IBJE	15	9999	3.04091	0.004	0.018
CSBJE	IBIL	15	9999	3.70045	0.003	0.017
CSBJE	IBCE	15	9999	3.06893	0.003	0.017
CSBJE	IBCO	15	9999	3.26933	0.007	0.0243409
CSBIL	CSBCE	6	9999	10.8626	0.082	0.144075
CSBIL	LWDU	6	9999	3.89713	0.109	0.144075
CSBIL	LWJE	6	9999	2.62676	0.205	0.24314
CSBIL	LWIL	6	9999	1.77212	0.416	0.468
CSBIL	LWCE	6	9999	12.4632	0.104	0.144075
CSBIL	IBDU	15	9999	3.54618	0.003	0.017
CSBIL	IBJE	15	9999	3.2735	0.002	0.017
CSBIL	IBIL	15	9999	3.96436	0.003	0.017
CSBIL	IBCE	15	9999	3.29241	0.003	0.017
CSBIL	IBCO	15	9999	3.52196	0.005	0.0196154
CSBCE	LWDU	6	9999	5.49584	0.099	0.144075
CSBCE	LWJE	6	9999	3.9464	0.102	0.144075
CSBCE	LWIL	6	9999	1.63268	0.11	0.144075
CSBCE	LWCE	6	9999	2.66453	0.104	0.144075
CSBCE	IBDU	15	9999	3.6406	0.005	0.0196154
CSBCE	IBJE	15	9999	3.07049	0.002	0.017
CSBCE	IBIL	15	9999	3.80278	0.001	0.017
CSBCE	IBCE	15	9999	3.18334	0.001	0.017
CSBCE	IBCO	15	9999	3.42763	0.002	0.017
LWDU	LWJE	6	9999	0.323415	0.512	0.563568
LWDU	LWIL	6	9999	1.45343	0.403	0.456733
LWDU	LWCE	6	9999	6.11312	0.097	0.144075
LWDU	IBDU	15	9999	2.49119	0.009	0.0299348
LWDU	IBJE	15	9999	2.26927	0.021	0.0553966
LWDU	IBIL	15	9999	2.94178	0.001	0.017
LWDU	IBCE	15	9999	2.50278	0.006	0.0213488
LWDU	IBCO	15	9999	2.66703	0.005	0.0196154
LWJE	LWIL	6	9999	1.39972	0.48	0.536058
LWJE	LWCE	6	9999	4.40226	0.108	0.144075
LWJE	IBDU	15	9999	2.00547	0.019	0.051
LWJE	IBJE	15	9999	1.86128	0.038	0.0922857
LWJE	IBIL	15	9999	2.44896	0.038	0.0922857
LWJE	IBCE	15	9999	2.09006	0.045	0.107578
LWJE	IBCO	15	9999	2.21298	0.014	0.0425
LWIL	LWCE	6	9999	1.93367	0.092	0.144075
LWIL	IBDU	15	9999	2.20196	0.015	0.0425
LWIL	IBJE	15	9999	1.90334	0.035	0.0877869
LWIL	IBIL	15	9999	2.3929	0.028	0.0726102
LWIL	IBCE	15	9999	1.9493	0.056	0.131815
LWIL	IBCO	15	9999	2.10102	0.016	0.0445091
LWCE	IBDU	15	9999	3.78118	0.002	0.017
LWCE	IBJE	15	9999	3.18168	0.002	0.017
LWCE	IBIL	15	9999	3.95398	0.002	0.017
LWCE	IBCE	15	9999	3.27331	0.002	0.017
LWCE	IBCO	15	9999	3.5567	0.003	0.017
IBDU	IBJE	24	9999	0.417288	0.948	0.983861
IBDU	IBIL	24	9999	0.665291	0.708	0.762845
IBDU	IBCE	24	9999	0.700987	0.725	0.775699
IBDU	IBCO	24	9999	0.692383	0.731	0.776687
IBJE	IBIL	24	9999	0.312587	0.984	0.990474
IBJE	IBCE	24	9999	0.531591	0.86	0.907448
IBJE	IBCO	24	9999	0.397517	0.969	0.983861
IBIL	IBCE	24	9999	0.389927	0.964	0.983861
IBIL	IBCO	24	9999	0.388489	0.967	0.983861
IBCE	IBCO	24	9999	0.411086	0.971	0.983861
