# Supplementary material for: Composition and evolutionary characterization of the gut microbiota in pigs
Source: Int Microbiol. 2023 Nov 20;27(4):993–1008. doi: 10.1007/s10123-023-00449-8 (PMC11300507; doi:10.1007/s10123-023-00449-8)
Supplement: Supplementary file 14 — Supplementary file14 (XLSX 53 KB) [file 10123_2023_449_MOESM14_ESM.xlsx]

## Sheet: 工作表1
Table S3. Microbial composition of the five gut sections in different pig populations at the phylum level.
Taxon	WPDU	WPJE	WPIL	WPCE	WPCO	CSBDU	CSBJE	CSBIL	CSBCE	LWDU	LWJE	LWIL	LWCE	IBDU	IBJE	IBIL	IBCE	IBCO
Firmicutes	0.398026	0.338556	0.3239	0.514951	0.460071	0.289197	0.22146	0.426054	0.407937	0.604883	0.618766	0.343389	0.577973	0.658328	0.703759	0.671794	0.56813	0.65357
Proteobacteria	0.0262808	0.19934	0.309199	0.0148987	0.011743	0.542642	0.740087	0.492556	0.0356803	0.334811	0.284548	0.229558	0.0310208	0.119758	0.106052	0.114706	0.197786	0.138052
Bacteroidetes	0.110456	0.00435851	0.0499105	0.108476	0.170495	0.107026	0.0146507	0.0267415	0.525847	0.031272	0.0602603	0.34093	0.367461	0.164528	0.157461	0.1902	0.208406	0.176314
Actinobacteria	0.427498	0.453543	0.307025	0.336927	0.329731	0.00199039	0.00020243	0.00376247	0.00123215	0.00060702	0.00589577	0.00200414	0.00279959	0.00752017	0.00369267	0.00534465	0.00411027	0.00625609
Cyanobacteria	0.0310124	0.00178749	0.00194302	0.00052272	0.00163672	0.0517698	0.0174755	0.0136257	0.0032946	0.025456	0.0175512	0.043216	0.00513859	0.0311939	0.0115292	0.0124541	0.0145132	0.0135419
Spirochaetes	0.00094117	0	0.00137008	0.012094	0.00758722	0.00095666	0.00023655	0.00036908	0.0155297	0.00045839	0.00069443	0.00573858	0.00533282	0.0107867	0.00900756	0.00171011	0.00209806	0.0084281
Chlamydiae	0	0	0	0	0	3.707e-05	0	0.0302712	2.211e-05	3.031e-05	4.061e-05	0.0185741	6.401e-05	2.015e-05	0.00012126	6.826e-05	4.304e-05	2.66e-05
Verrucomicrobia	0.00174162	5.078e-05	0.00213835	0.00544705	0.0141986	0.00170712	0.00011332	0.0003305	0.00487369	0.00038932	0.00031955	0.00223154	0.00561859	0.00020349	0.00035249	5.65e-06	5.111e-05	4.483e-05
Tenericutes	2.804e-05	0	7.042e-05	0.00080267	0.00032646	0.00067473	0.00083416	1.927e-05	0.00130841	8.264e-05	0.00071067	0.00113247	0.00262503	0.00231224	0.00219556	0.00171236	0.00099254	0.00099324
TM7	0.00066338	0.00069866	0.00039704	0.00081176	0.00097116	0.00010545	6.181e-05	1.927e-05	0.00029854	0	1.083e-05	0.00033648	0.000607	0.00096445	0.00043095	0.00044294	0.00112902	0.00058596
Others	0.00335235	0.00166574	0.00404573	0.005069	0.00324055	0.00389388	0.00487781	0.00625187	0.00397666	0.0020101	0.0112023	0.0128906	0.00135975	0.0043845	0.00539786	0.00156104	0.00274041	0.00218679
