# Supplementary material for: Composition and evolutionary characterization of the gut microbiota in pigs
Source: Int Microbiol. 2023 Nov 20;27(4):993–1008. doi: 10.1007/s10123-023-00449-8 (PMC11300507; doi:10.1007/s10123-023-00449-8)
Supplement: Supplementary file 15 — Supplementary file15 (XLSX 46 KB) [file 10123_2023_449_MOESM15_ESM.xlsx]

## Sheet: 工作表1
Table S4. Microbial composition of the five gut sections in different pig populations at the genus level.
Taxon	WPDU	WPJE	WPIL	WPCE	WPCO	CSBDU	CSBJE	CSBIL	CSBCE	LWDU	LWJE	LWIL	LWCE	IBDU	IBJE	IBIL	IBCE	IBCO
Lactobacillus	0.113019	0.108463	0.0420118	0.00457337	0.0199878	0.112393	0.141295	0.0728416	0.0200898	0.516773	0.492146	0.0204433	0.00867692	0.326727	0.298815	0.214096	0.141054	0.175442
Shigella	0.00121258	0.00019587	0	0.0001324	7.045e-05	0.325705	0.620399	0.45776	0.00754891	0.156147	0.210202	0.0164698	0.0181122	0.0322342	0.0116857	0.0125617	0.0276689	0.0220098
Bifidobacterium	0.346392	0.317856	0.178106	0.22648	0.264714	0	2.029e-05	1.168e-05	0	4.546e-05	7.039e-05	0	0	0	1.492e-05	1.145e-05	3.48e-06	1.812e-05
Prevotella	0.0925927	0.00240121	0.0418151	0.00624185	0.00241722	0.0524124	0.00565817	0.0109194	0.158877	0.0117068	0.0194353	0.132423	0.119606	0.104644	0.114068	0.151626	0.163889	0.127922
Sarcina	0	0	0	0	0	0	0	0	0	0	0	0	0	0.0376564	0.130681	0.124409	0.163933	0.193149
Clostridiaceae_Clostridium	0.0482216	0.0174835	0.0318773	0.0669491	0.0195982	0.0128322	0.0211851	0.133531	0.0134718	0.00458963	0.00729942	0.0180874	0.0117346	0.00287935	0.00125684	0.00164601	0.00425039	0.00446072
[Prevotella]	0	0	0	0.00112485	5.297e-05	0.0131028	0.00272676	0.00427038	0.104848	0.00592087	0.0159048	0.0611413	0.0988712	0.0202401	0.02136	0.0264945	0.0249864	0.0185181
Actinobacillus	0	0	0	0	0	0.0677533	0.0591719	0.00222953	0.00055296	0.00957294	0.00976004	0.0013608	0.00048219	0.0435215	0.0427607	0.0473036	0.0524582	0.0706431
Allobaculum	0.0240863	0.0544038	0.0500827	0.148201	0.128458	0	0	0	0	0	0	0	0	0	0	0	0	0
Psychrobacter	0.00859883	0.13036	0.216787	0	0.00086889	0	0	0	0	0	0	0	0	0.00228246	0.00386878	0.00378722	0.00177582	0.00403144
Others	0.365877	0.368836	0.43932	0.546297	0.563833	0.415801	0.149543	0.318436	0.694611	0.295244	0.245182	0.750074	0.742517	0.429815	0.375489	0.418066	0.419981	0.383806
