# Supplementary material for: Composition and evolutionary characterization of the gut microbiota in pigs
Source: Int Microbiol. 2023 Nov 20;27(4):993–1008. doi: 10.1007/s10123-023-00449-8 (PMC11300507; doi:10.1007/s10123-023-00449-8)
Supplement: Supplementary file 16 — Supplementary file16 (XLSX 63 KB) [file 10123_2023_449_MOESM16_ESM.xlsx]

## Sheet: DU
Table S4. The analysis results of the five gut sections bacterial taxa differentially in pigs by LEFSe.
Taxa	Abundace	Group	LDA_score	Pvalue
Actinobacteria.Actinobacteria.Bifidobacteriales.Bifidobacteriaceae.Bifidobacterium.Bifidobacterium_pseudolongum	5.40961	WPDU	5.11969	0.000181477
Actinobacteria	5.63093	WPDU	5.31002	0.0178266
Actinobacteria.Actinobacteria	5.56556	WPDU	5.26642	0.0247783
Actinobacteria.Actinobacteria.Bifidobacteriales.Bifidobacteriaceae	5.56174	WPDU	5.24466	0.000738881
Actinobacteria.Actinobacteria.Bifidobacteriales	5.56174	WPDU	5.27226	0.000738881
Actinobacteria.Actinobacteria.Bifidobacteriales.Bifidobacteriaceae.Bifidobacterium	5.53957	WPDU	5.23323	0.000738881
Firmicutes.Bacilli.Lactobacillales.Lactobacillaceae.Lactobacillus.Lactobacillus_delbrueckii	4.87782	LWDU	4.53111	0.00411756
Actinobacteria.Coriobacteriia	4.77626	WPDU	4.47934	0.0222207
Actinobacteria.Coriobacteriia.Coriobacteriales.Coriobacteriaceae	4.77626	WPDU	4.45689	0.0222207
Actinobacteria.Coriobacteriia.Coriobacteriales	4.77626	WPDU	4.48169	0.0222207
Actinobacteria.Actinobacteria.Bifidobacteriales.Bifidobacteriaceae.Bifidobacterium.Bifidobacterium_thermacidophilum	4.67407	WPDU	4.37976	0.000738881
Firmicutes.Clostridia.Clostridiales.Clostridiaceae.Clostridium.Clostridium_celatum	4.46987	WPDU	4.15188	0.00284703
Firmicutes.Erysipelotrichi.Erysipelotrichales.Erysipelotrichaceae.Allobaculum	4.38177	WPDU	4.1242	0.000181477
Actinobacteria.Actinobacteria.Bifidobacteriales.Bifidobacteriaceae.Bifidobacterium.Bifidobacterium_animalis	4.1625	WPDU	3.8921	0.000181477
Actinobacteria.Coriobacteriia.Coriobacteriales.Coriobacteriaceae.Olsenella	4.09071	WPDU	3.81514	0.000181477
Firmicutes.Clostridia.Clostridiales.Clostridiaceae.Clostridium.Clostridium_butyricum	4.02969	WPDU	3.73272	0.0140764
Actinobacteria.Coriobacteriia.Coriobacteriales.Coriobacteriaceae.Olsenella.Olsenella_umbonata	3.98338	WPDU	3.73735	0.000181477
Firmicutes.Clostridia.Clostridiales.Lachnospiraceae.Shuttleworthia	3.90065	WPDU	3.75524	0.0201998
Firmicutes.Clostridia.Clostridiales.Lachnospiraceae.Epulopiscium	3.87098	WPDU	3.69644	0.0090985
Firmicutes.Clostridia.Clostridiales.Peptostreptococcaceae._Clostridium_	3.75246	WPDU	3.53371	0.000454868
Firmicutes.Clostridia.Clostridiales.Peptostreptococcaceae._Clostridium_._Clostridium__glycolicum	3.74978	WPDU	3.52929	0.000454868
Bacteroidetes.Bacteroidia.Bacteroidales.Porphyromonadaceae.Parabacteroides	3.70016	WPDU	3.39701	0.0277153
Firmicutes.Erysipelotrichi.Erysipelotrichales.Erysipelotrichaceae.Sharpea	3.46524	WPDU	3.35125	0.0019328
Firmicutes.Clostridia.Clostridiales.Lachnospiraceae.Butyrivibrio	3.42835	WPDU	3.66094	0.0275351
Firmicutes.Erysipelotrichi.Erysipelotrichales.Erysipelotrichaceae.Sharpea.Sharpea_azabuensis	3.24085	WPDU	3.84416	0.0378336
Actinobacteria.Actinobacteria.Bifidobacteriales.Bifidobacteriaceae.Bifidobacterium.Bifidobacterium_bifidum	3.20551	WPDU	3.27099	0.000181477
Firmicutes.Clostridia.Clostridiales.Veillonellaceae.Selenomonas	3.15971	WPDU	4.26405	0.0218027
Firmicutes.Erysipelotrichi.Erysipelotrichales.Erysipelotrichaceae.Sharpea.Sharpea_p_3329_23G2	3.07107	WPDU	3.28432	0.000738881
Proteobacteria.Gammaproteobacteria.Pseudomonadales.Pseudomonadaceae.Pseudomonas.Pseudomonas_fragi	2.67727	WPDU	3.30333	0.000181477
Tenericutes.Mollicutes.Anaeroplasmatales.Anaeroplasmataceae.Anaeroplasma	2.59962	CSBDU	3.50832	0.041239
Firmicutes.Bacilli.Lactobacillales.Lactobacillaceae.Lactobacillus.Lactobacillus_hamsteri	2.41681	WPDU	4.0084	0.0019328
Firmicutes.Clostridia.Clostridiales.Veillonellaceae.Selenomonas.Selenomonas_lacticifex	2.29774	WPDU	3.76481	0.00274109
Firmicutes.Clostridia.Clostridiales.Clostridiaceae.Clostridium.Clostridium_colicanis	2.0396	WPDU	4.43072	0.00348026

## Sheet: JE
Table S4.The analysis results of the five gut sections bacterial taxa differentially in pigs by LEFSe.
Taxa	Abundace	Group	LDA_score	Pvalue
Bacteria.Actinobacteria.Actinobacteria.Bifidobacteriales.Bifidobacteriaceae.Bifidobacterium.Bifidobacterium_pseudolongum	5.36	WPJE	5.02458	0.000181477
Bacteria.Firmicutes.Bacilli.Lactobacillales.Streptococcaceae	4.77408	IBJE	4.37996	0.0244627
Bacteria.Proteobacteria.Alphaproteobacteria.Rhizobiales.Brucellaceae.Ochrobactrum	3.629	WPJE	3.53638	0.00559008
Bacteria.Bacteroidetes._Saprospirae_._Saprospirales_.Chitinophagaceae.Sediminibacterium	2.66547	WPJE	2.9619	0.000181477
Bacteria.Firmicutes.Erysipelotrichi.Erysipelotrichales	4.9378	WPJE	4.62889	0.0419121
Bacteria.Proteobacteria.Epsilonproteobacteria.Campylobacterales.Campylobacteraceae	4.1536	IBJE	3.86812	0.00460573
Bacteria.Proteobacteria.Epsilonproteobacteria	4.26661	IBJE	3.9549	0.00216287
Bacteria.Proteobacteria.Gammaproteobacteria.Pasteurellales.Pasteurellaceae.Actinobacillus	4.77212	CSBJE	4.45958	0.0468807
Bacteria.Firmicutes.Erysipelotrichi.Erysipelotrichales.Erysipelotrichaceae.Sharpea.Sharpea_azabuensis	3.09403	WPJE	2.91518	0.000738881
Bacteria.Proteobacteria.Alphaproteobacteria.Sphingomonadales.Sphingomonadaceae.Sphingomonas	2.92346	LWJE	2.65847	0.0010254
Bacteria.Proteobacteria.Gammaproteobacteria.Pseudomonadales.Pseudomonadaceae.Pseudomonas	4.62842	WPJE	4.37365	0.0108381
Bacteria.Firmicutes.Clostridia.Clostridiales.Peptostreptococcaceae._Clostridium_	3.54765	CSBJE	3.20702	0.000284625
Bacteria.Firmicutes.Bacilli.Lactobacillales.Lactobacillaceae.Lactobacillus.Lactobacillus_salivarius	3.47053	IBJE	3.30329	0.00310204
Bacteria.Proteobacteria.Alphaproteobacteria.Rhizobiales.Rhizobiaceae.Agrobacterium	2.58754	WPJE	3.94644	0.00613713
Bacteria.Firmicutes.Erysipelotrichi.Erysipelotrichales.Erysipelotrichaceae._Eubacterium_._Eubacterium__cylindroides	2.54421	WPJE	3.50882	0.00801956
Bacteria.Firmicutes.Clostridia.Clostridiales._Mogibacteriaceae_	4.37948	WPJE	4.09717	0.0266099
Bacteria.Actinobacteria.Actinobacteria.Bifidobacteriales.Bifidobacteriaceae	5.52214	WPJE	5.21482	0.0196311
Bacteria.Firmicutes.Bacilli.Lactobacillales.Streptococcaceae.Streptococcus	4.77407	IBJE	4.38042	0.0244627
Bacteria.Actinobacteria.Actinobacteria.Bifidobacteriales.Bifidobacteriaceae.Bifidobacterium.Bifidobacterium_animalis	4.14638	WPJE	3.8863	0.0034958
Bacteria.Proteobacteria.Betaproteobacteria.Burkholderiales.Comamonadaceae	3.34099	CSBJE	3.04847	0.000877622
Bacteria.Actinobacteria.Actinobacteria.Bifidobacteriales.Bifidobacteriaceae.Bifidobacterium	5.50223	WPJE	5.21001	0.0196311
Bacteria.Firmicutes.Erysipelotrichi.Erysipelotrichales.Erysipelotrichaceae	4.9378	WPJE	4.61668	0.0419121
Bacteria.Firmicutes.Erysipelotrichi.Erysipelotrichales.Erysipelotrichaceae.Sharpea	3.87251	WPJE	3.54015	0.00286715
Bacteria.Proteobacteria.Alphaproteobacteria.Rhizobiales.Rhizobiaceae	2.64375	WPJE	3.33007	0.0178731
Bacteria.Proteobacteria.Alphaproteobacteria.Rhizobiales.Brucellaceae	3.629	WPJE	3.68033	0.0121227
Bacteria.Firmicutes.Bacilli.Lactobacillales.Lactobacillaceae.Lactobacillus.Lactobacillus_delbrueckii	5.06971	LWJE	4.69862	0.0042998
Bacteria.Firmicutes.Clostridia.Clostridiales.Peptostreptococcaceae._Clostridium_._Clostridium__glycolicum	3.54765	CSBJE	3.24108	0.000284625
Bacteria.Actinobacteria.Actinobacteria.Bifidobacteriales.Bifidobacteriaceae.Bifidobacterium.Bifidobacterium_thermacidophilum	4.77577	WPJE	4.51784	0.00125372
Bacteria.Proteobacteria.Alphaproteobacteria.Caulobacterales.Caulobacteraceae	3.4518	CSBJE	3.16333	0.000592508
Bacteria.Proteobacteria.Alphaproteobacteria.Caulobacterales	3.4518	CSBJE	3.16184	0.000592508
Bacteria.Bacteroidetes._Saprospirae_	2.66547	WPJE	3.49665	0.00125372
Bacteria.Actinobacteria.Coriobacteriia	5.06661	WPJE	4.71854	0.0315237
Bacteria.Firmicutes.Erysipelotrichi	4.9378	WPJE	4.61314	0.0419121
Bacteria.Actinobacteria.Actinobacteria	5.5275	WPJE	5.22451	0.0298519
Bacteria.Bacteroidetes._Saprospirae_._Saprospirales_	2.66547	WPJE	3.5638	0.00125372
Bacteria.Actinobacteria.Coriobacteriia.Coriobacteriales.Coriobacteriaceae	5.06661	WPJE	4.7638	0.0315237
Bacteria.Proteobacteria.Alphaproteobacteria.Sphingomonadales.Sphingomonadaceae	2.92346	LWJE	2.72525	0.00084547
Bacteria.Firmicutes.Clostridia.Clostridiales.Clostridiaceae.Clostridium.Clostridium_disporicum	1.55122	CSBJE	3.38708	0.0294977
Bacteria.Firmicutes.Clostridia.Clostridiales.Veillonellaceae.Veillonella.Veillonella_parvula	3.3098	IBJE	3.54273	0.0355665
Bacteria.Firmicutes.Clostridia.Clostridiales.Clostridiaceae.Clostridium.Clostridium_butyricum	4.0129	CSBJE	3.69245	0.00986795
Bacteria.Proteobacteria.Gammaproteobacteria.Pseudomonadales.Moraxellaceae.Psychrobacter.Psychrobacter_sanguinis	3.58682	IBJE	3.73966	0.0355665
Bacteria.Actinobacteria.Actinobacteria.Bifidobacteriales.Bifidobacteriaceae.Bifidobacterium.Bifidobacterium_bifidum	3.03409	WPJE	2.90842	0.000181477
Bacteria.Actinobacteria.Coriobacteriia.Coriobacteriales.Coriobacteriaceae.Olsenella.Olsenella_umbonata	3.81284	WPJE	3.52736	0.000181477
Bacteria.Actinobacteria.Coriobacteriia.Coriobacteriales.Coriobacteriaceae.Olsenella	4.10448	WPJE	3.81315	0.000181477
Bacteria.Proteobacteria.Gammaproteobacteria.Pasteurellales	4.90457	CSBJE	4.60419	0.0389751
Bacteria.Proteobacteria.Gammaproteobacteria.Pasteurellales.Pasteurellaceae	4.90457	CSBJE	4.61033	0.0389751
Bacteria.Actinobacteria.Actinobacteria.Bifidobacteriales	5.52214	WPJE	5.2018	0.0196311
Bacteria.Firmicutes.Clostridia.Clostridiales.Clostridiaceae.Sarcina	5.11621	IBJE	4.83711	0.00114916
Bacteria.Proteobacteria.Epsilonproteobacteria.Campylobacterales	4.26661	IBJE	3.9549	0.00216287
Bacteria.Proteobacteria.Alphaproteobacteria.Sphingomonadales	2.92346	LWJE	2.70993	0.00151284
Bacteria.Actinobacteria.Coriobacteriia.Coriobacteriales	5.06661	WPJE	4.73437	0.0315237
Bacteria.Firmicutes.Clostridia.Clostridiales.Veillonellaceae.Megamonas	3.45486	LWJE	3.36187	0.000592508
Bacteria.Firmicutes.Clostridia.Clostridiales.Clostridiaceae.Clostridium.Clostridium_celatum	4.12347	WPJE	3.76262	0.00137257
Bacteria.Bacteroidetes._Saprospirae_._Saprospirales_.Chitinophagaceae	2.66547	WPJE	3.80475	0.00125372
Bacteria.Proteobacteria.Alphaproteobacteria.Caulobacterales.Caulobacteraceae.Brevundimonas	3.41982	CSBJE	3.15448	0.000592508
Bacteria.Firmicutes.Erysipelotrichi.Erysipelotrichales.Erysipelotrichaceae.Allobaculum	4.73563	WPJE	4.37815	0.000181477
Bacteria.Firmicutes.Clostridia.Clostridiales.Lachnospiraceae.Shuttleworthia	3.45294	WPJE	3.26447	0.0434189
Bacteria.Proteobacteria.Gammaproteobacteria.Enterobacteriales.Enterobacteriaceae.Buchnera	1.9213	CSBJE	3.92094	0.000181477
Bacteria.Firmicutes.Bacilli.Lactobacillales.Streptococcaceae.Streptococcus.Streptococcus_alactolyticus	4.73143	IBJE	4.33517	0.0362337
Bacteria.Proteobacteria.Gammaproteobacteria.Pasteurellales.Pasteurellaceae.Actinobacillus.Actinobacillus_indolicus	4.67637	CSBJE	4.37759	0.0307866
Bacteria.Actinobacteria.Actinobacteria.Actinomycetales.Corynebacteriaceae.Corynebacterium.Corynebacterium_stationis	3.14656	IBJE	3.56253	0.0355665
Bacteria.Firmicutes.Clostridia.Clostridiales.Clostridiaceae.Clostridium	4.32603	CSBJE	3.99367	0.00406604
Bacteria.Proteobacteria.Epsilonproteobacteria.Campylobacterales.Campylobacteraceae.Campylobacter	4.1536	IBJE	3.86811	0.00460573
Bacteria.Proteobacteria.Alphaproteobacteria.Caulobacterales.Caulobacteraceae.Brevundimonas.Brevundimonas_intermedia	3.41982	CSBJE	3.19747	0.000592508
Bacteria.Firmicutes.Clostridia.Clostridiales.Lachnospiraceae.Epulopiscium	3.32776	WPJE	3.0963	0.00126974
Bacteria.Actinobacteria	5.65662	WPJE	5.3186	0.00985429

## Sheet: IL
Table S4. The analysis results of the five gut sections bacterial taxa differentially in pigs by LEFSe.
Taxa	Abundace	Group	LDA_score	Pvalue
Bacteria.Actinobacteria.Actinobacteria.Bifidobacteriales.Bifidobacteriaceae.Bifidobacterium.Bifidobacterium_pseudolongum	5.07261	WPIL	4.78276	0.0034958
Bacteria.Firmicutes.Bacilli.Lactobacillales.Streptococcaceae	4.811	IBIL	4.53611	0.00422107
Bacteria.Proteobacteria.Alphaproteobacteria.Rhizobiales.Methylobacteriaceae	2.72541	WPIL	3.75851	0.0327775
Bacteria.Proteobacteria.Alphaproteobacteria.Rhizobiales.Brucellaceae.Ochrobactrum	4.13875	WPIL	3.90709	0.000444365
Bacteria.Verrucomicrobia.Verruco_5.WCHB1_41.RFP12	3.33008	WPIL	3.34725	0.0314248
Bacteria.Proteobacteria.Gammaproteobacteria.Pseudomonadales.Moraxellaceae	5.34599	WPIL	5.0302	0.0316377
Bacteria.Firmicutes.Erysipelotrichi.Erysipelotrichales	4.81978	WPIL	4.52926	0.0285838
Bacteria.Proteobacteria.Gammaproteobacteria.Pasteurellales	4.71966	IBIL	4.43279	0.00689854
Bacteria.Proteobacteria.Gammaproteobacteria.Enterobacteriales	5.66286	CSBIL	5.31537	0.00204283
Bacteria.Proteobacteria.Alphaproteobacteria.Rhizobiales	4.2193	WPIL	3.93363	0.00406285
Bacteria.Proteobacteria.Gammaproteobacteria.Pasteurellales.Pasteurellaceae.Actinobacillus	4.67489	IBIL	4.39066	0.0046104
Bacteria.Proteobacteria.Alphaproteobacteria.Sphingomonadales.Sphingomonadaceae.Sphingomonas	3.55352	LWIL	3.40383	0.0062646
Bacteria.Firmicutes.Clostridia.Clostridiales.Peptostreptococcaceae._Clostridium_	4.18495	CSBIL	3.93556	0.000740373
Bacteria.Firmicutes.Bacilli.Lactobacillales.Lactobacillaceae.Lactobacillus.Lactobacillus_salivarius	3.76529	IBIL	3.98641	0.00114916
Bacteria.Actinobacteria.Actinobacteria.Bifidobacteriales.Bifidobacteriaceae	5.29661	WPIL	4.9921	0.00697526
Bacteria.Firmicutes.Bacilli.Lactobacillales.Streptococcaceae.Streptococcus	4.81083	IBIL	4.53588	0.00422107
Bacteria.Proteobacteria.Gammaproteobacteria.Pseudomonadales	5.3496	WPIL	5.00382	0.0316377
Bacteria.Actinobacteria.Actinobacteria.Bifidobacteriales.Bifidobacteriaceae.Bifidobacterium.Bifidobacterium_animalis	3.83039	WPIL	3.72835	0.000181477
Bacteria.Actinobacteria.Actinobacteria.Bifidobacteriales.Bifidobacteriaceae.Bifidobacterium	5.25068	WPIL	4.92996	0.00697526
Bacteria.Firmicutes.Erysipelotrichi.Erysipelotrichales.Erysipelotrichaceae	4.81978	WPIL	4.54285	0.0285838
Bacteria.Proteobacteria	5.69246	CSBIL	5.22013	0.0071712
Bacteria.Verrucomicrobia.Verruco_5	3.33008	WPIL	3.34902	0.0314248
Bacteria.Proteobacteria.Alphaproteobacteria.Rhizobiales.Brucellaceae	4.13875	WPIL	3.89879	0.000444365
Bacteria.Firmicutes.Clostridia.Clostridiales.Peptostreptococcaceae._Clostridium_._Clostridium__glycolicum	4.18495	CSBIL	3.96149	0.000740373
Bacteria.Actinobacteria.Actinobacteria.Bifidobacteriales.Bifidobacteriaceae.Bifidobacterium.Bifidobacterium_thermacidophilum	4.64978	WPIL	4.29191	0.000181477
Bacteria.Proteobacteria.Alphaproteobacteria.Caulobacterales.Caulobacteraceae	3.07748	LWIL	3.37958	0.00701946
Bacteria.Proteobacteria.Alphaproteobacteria.Caulobacterales	3.07748	LWIL	3.37367	0.00701946
Bacteria.Proteobacteria.Gammaproteobacteria.Alteromonadales	4.24475	WPIL	4.1016	0.0461642
Bacteria.Actinobacteria.Coriobacteriia	4.99971	WPIL	4.70829	0.0321579
Bacteria.Actinobacteria.Coriobacteriia.Coriobacteriales.Coriobacteriaceae.Olsenella	4.07126	WPIL	4.48154	0.000181477
Bacteria.Firmicutes.Erysipelotrichi	4.81978	WPIL	4.52366	0.0285838
Bacteria.Actinobacteria.Actinobacteria	5.31593	WPIL	5.00618	0.0339341
Bacteria.Proteobacteria.Betaproteobacteria.Burkholderiales.Oxalobacteraceae.Ralstonia	2.64171	LWIL	3.65532	0.00738316
Bacteria.Proteobacteria.Gammaproteobacteria.Enterobacteriales.Enterobacteriaceae	5.66286	CSBIL	5.34976	0.00204283
Bacteria.Actinobacteria.Coriobacteriia.Coriobacteriales.Coriobacteriaceae	4.99971	WPIL	4.67887	0.0321579
Bacteria.Proteobacteria.Gammaproteobacteria.Pasteurellales.Pasteurellaceae.Actinobacillus.Actinobacillus_porcinus	4.44858	IBIL	4.18178	0.00400502
Bacteria.Proteobacteria.Alphaproteobacteria.Sphingomonadales.Sphingomonadaceae	3.55352	LWIL	3.40158	0.0062646
Bacteria.Firmicutes.Clostridia.Clostridiales.Veillonellaceae.Veillonella.Veillonella_parvula	3.24766	IBIL	3.96141	0.00310204
Bacteria.Firmicutes.Clostridia.Clostridiales.Clostridiaceae.Clostridium.Clostridium_butyricum	4.41129	CSBIL	4.16255	0.00433671
Bacteria.Actinobacteria.Actinobacteria.Bifidobacteriales.Bifidobacteriaceae.Bifidobacterium.Bifidobacterium_bifidum	2.77859	WPIL	4.14474	0.000181477
Bacteria.Actinobacteria.Coriobacteriia.Coriobacteriales.Coriobacteriaceae.Olsenella.Olsenella_umbonata	3.80939	WPIL	3.69766	0.000181477
Bacteria.Proteobacteria.Gammaproteobacteria.Pasteurellales.Pasteurellaceae	4.71966	IBIL	4.43274	0.00689854
Bacteria.Verrucomicrobia.Verruco_5.WCHB1_41	3.33008	WPIL	3.33867	0.0314248
Bacteria.Actinobacteria.Actinobacteria.Bifidobacteriales	5.29661	WPIL	4.98697	0.00697526
Bacteria.Firmicutes.Clostridia.Clostridiales.Clostridiaceae.Sarcina	5.09485	IBIL	4.75351	0.00310204
Bacteria.Proteobacteria.Alphaproteobacteria.Sphingomonadales	3.55995	LWIL	3.40813	0.0062646
Bacteria.Actinobacteria.Coriobacteriia.Coriobacteriales	4.99971	WPIL	4.72169	0.0321579
Bacteria.Firmicutes.Clostridia.Clostridiales.Clostridiaceae.Clostridium.Clostridium_celatum	4.99747	CSBIL	4.72927	0.00114267
Bacteria.Firmicutes.Erysipelotrichi.Erysipelotrichales.Erysipelotrichaceae.Allobaculum	4.69969	WPIL	4.42047	0.000181477
Bacteria.Proteobacteria.Gammaproteobacteria.Enterobacteriales.Enterobacteriaceae.Shigella	5.66064	CSBIL	5.34459	0.00261442
Bacteria.Firmicutes.Clostridia.Clostridiales.Ruminococcaceae.Subdoligranulum.Subdoligranulum_variabile	3.04342	LWIL	4.04043	0.000738881
Bacteria.Firmicutes.Bacilli.Lactobacillales.Lactobacillaceae.Lactobacillus.Lactobacillus_vaginalis	4.63624	IBIL	4.26694	0.0105018
Bacteria.Firmicutes.Clostridia.Clostridiales.Ruminococcaceae.Subdoligranulum	3.04342	LWIL	4.06552	0.000738881
Bacteria.Firmicutes.Bacilli.Lactobacillales.Streptococcaceae.Streptococcus.Streptococcus_alactolyticus	4.77132	IBIL	4.50194	0.00963558
Bacteria.Actinobacteria.Actinobacteria.Actinomycetales.Corynebacteriaceae.Corynebacterium.Corynebacterium_stationis	3.3102	IBIL	3.54594	0.00114916
Bacteria.Firmicutes.Clostridia.Clostridiales.Clostridiaceae.Clostridium	5.12558	CSBIL	4.84696	0.00190181
Bacteria.Proteobacteria.Betaproteobacteria.Burkholderiales.Alcaligenaceae.Oligella	3.16665	IBIL	4.01961	0.0355665
Bacteria.Actinobacteria	5.48717	WPIL	5.19874	0.0236326
Bacteria.Firmicutes.Clostridia.Clostridiales.Lachnospiraceae.Epulopiscium	4.12021	CSBIL	3.91725	0.000341479

## Sheet: CO
Table S4. The analysis results of the five gut sections bacterial taxa differentially in pigs by LEFSe.
Taxa	Abundace	Group	LDA_score	Pvalue
Bacteria.Actinobacteria.Actinobacteria.Bifidobacteriales.Bifidobacteriaceae.Bifidobacterium.Bifidobacterium_pseudolongum	5.36799	WPCO	5.06057	0.000855102
Bacteria.Firmicutes.Bacilli.Lactobacillales.Streptococcaceae	4.87533	IBCO	4.47593	0.0433081
Bacteria.Proteobacteria.Alphaproteobacteria.Rhizobiales.Brucellaceae.Ochrobactrum	2.50381	WPCO	3.13524	0.000203811
Bacteria.Bacteroidetes.Bacteroidia.Bacteroidales.Bacteroidaceae.Bacteroides	2.80565	WPCO	2.79732	0.00483224
Bacteria.Firmicutes.Bacilli.Lactobacillales.Lactobacillaceae.Lactobacillus.Lactobacillus_hamsteri	2.90952	WPCO	2.76324	0.000203811
Bacteria.Firmicutes.Bacilli.Bacillales.Bacillaceae.Bacillus	3.71907	WPCO	3.56796	0.0455003
Bacteria.Verrucomicrobia.Verruco_5.WCHB1_41.RFP12	4.06721	WPCO	3.76946	0.00197824
Bacteria.Firmicutes.Clostridia.Clostridiales.Veillonellaceae.Anaerovibrio	4.09127	IBCO	3.75547	0.0441713
Bacteria.Firmicutes.Erysipelotrichi.Erysipelotrichales	5.11993	WPCO	4.77855	0.00931154
Bacteria.Actinobacteria.Actinobacteria.Actinomycetales.Corynebacteriaceae	3.70341	IBCO	3.4355	0.00912314
Bacteria.Proteobacteria.Epsilonproteobacteria.Campylobacterales.Campylobacteraceae	4.01887	IBCO	3.69755	0.014052
Bacteria.Proteobacteria.Gammaproteobacteria.Enterobacteriales	4.34593	IBCO	4.03568	0.0431214
Bacteria.Proteobacteria.Alphaproteobacteria.Rhizobiales	2.50381	WPCO	2.81761	0.0418278
Bacteria.Proteobacteria.Epsilonproteobacteria	4.16146	IBCO	3.82999	0.014052
Bacteria.Proteobacteria.Gammaproteobacteria.Pasteurellales.Pasteurellaceae.Actinobacillus	4.84907	IBCO	4.54058	0.00912314
Bacteria.Firmicutes.Erysipelotrichi.Erysipelotrichales.Erysipelotrichaceae.Sharpea.Sharpea_azabuensis	2.74254	WPCO	2.6736	0.0176447
Bacteria.Firmicutes.Erysipelotrichi.Erysipelotrichales.Erysipelotrichaceae.L7A_E11	2.54136	WPCO	2.9431	0.0415863
Bacteria.Bacteroidetes.Bacteroidia.Bacteroidales.Rikenellaceae	2.54777	WPCO	2.56161	0.000203811
Bacteria.Firmicutes.Clostridia.Clostridiales.Peptostreptococcaceae._Clostridium_	3.74063	WPCO	3.44052	0.000203811
Bacteria.Firmicutes.Clostridia.Clostridiales._Mogibacteriaceae_	3.8821	WPCO	3.54602	0.0122487
Bacteria.Actinobacteria.Actinobacteria.Bifidobacteriales.Bifidobacteriaceae	5.42333	WPCO	5.11892	0.000855102
Bacteria.Firmicutes.Bacilli.Lactobacillales.Streptococcaceae.Streptococcus	4.87523	IBCO	4.4759	0.0433081
Bacteria.Actinobacteria.Actinobacteria.Bifidobacteriales.Bifidobacteriaceae.Bifidobacterium.Bifidobacterium_animalis	3.84614	WPCO	3.53238	0.000203811
Bacteria.Actinobacteria.Actinobacteria.Actinomycetales	3.7529	IBCO	3.46584	0.0209213
Bacteria.Proteobacteria.Epsilonproteobacteria.Campylobacterales.Helicobacteraceae.Helicobacter	3.41113	IBCO	3.16608	0.0162557
Bacteria.Firmicutes.Clostridia.Clostridiales.Christensenellaceae	3.6598	WPCO	3.32577	0.028395
Bacteria.Actinobacteria.Actinobacteria.Bifidobacteriales.Bifidobacteriaceae.Bifidobacterium.Bifidobacterium_breve	1.81364	WPCO	3.37821	0.0455003
Bacteria.Firmicutes.Clostridia.Clostridiales.Peptostreptococcaceae.Clostridium	1.90348	WPCO	3.41066	0.0415863
Bacteria.Actinobacteria.Actinobacteria.Bifidobacteriales.Bifidobacteriaceae.Bifidobacterium	5.42278	WPCO	5.11517	0.000855102
Bacteria.Firmicutes.Erysipelotrichi.Erysipelotrichales.Erysipelotrichaceae	5.11993	WPCO	4.78648	0.00931154
Bacteria.Firmicutes.Bacilli.Bacillales.Planococcaceae.Bacillus	3.39057	WPCO	3.24086	0.0455003
Bacteria.Firmicutes.Erysipelotrichi.Erysipelotrichales.Erysipelotrichaceae.Sharpea	3.19291	WPCO	2.96153	0.0176447
Bacteria.Verrucomicrobia	4.15225	WPCO	3.82183	0.00197824
Bacteria.Actinobacteria.Coriobacteriia.Coriobacteriales.Coriobacteriaceae.Olsenella.Olsenella_profusa	1.95812	WPCO	3.17308	0.0455003
Bacteria.Verrucomicrobia.Verrucomicrobiae.Verrucomicrobiales.Verrucomicrobiaceae	3.38632	WPCO	3.10939	0.000203811
Bacteria.Proteobacteria	5.14004	IBCO	4.78319	0.0303828
Bacteria.Bacteroidetes.Bacteroidia.Bacteroidales.Bacteroidaceae	2.81005	WPCO	2.78458	0.00778041
Bacteria.Proteobacteria.Betaproteobacteria.Burkholderiales.Alcaligenaceae	3.82734	WPCO	3.19405	0.0433081
Bacteria.Actinobacteria.Coriobacteriia.Coriobacteriales.Coriobacteriaceae.Adlercreutzia	1.95895	WPCO	2.6196	0.00341479
Bacteria.Bacteroidetes.Bacteroidia.Bacteroidales.Prevotellaceae.Prevotella.Prevotella_copri	4.89986	IBCO	4.60506	0.00912314
Bacteria.Firmicutes.Clostridia.Clostridiales._Mogibacteriaceae_.Mogibacterium	2.83217	WPCO	2.69481	0.00341479
Bacteria.Verrucomicrobia.Verruco_5	4.07058	WPCO	3.77891	0.00197824
Bacteria.Proteobacteria.Alphaproteobacteria.Rhizobiales.Brucellaceae	2.50381	WPCO	3.04963	0.00197824
Bacteria.Tenericutes.Mollicutes.Mycoplasmatales.Mycoplasmataceae	2.63883	IBCO	3.20409	0.0441713
Bacteria.Firmicutes.Clostridia.Clostridiales.Peptostreptococcaceae._Clostridium_._Clostridium__glycolicum	3.70859	WPCO	3.41592	0.000203811
Bacteria.Actinobacteria.Actinobacteria.Bifidobacteriales.Bifidobacteriaceae.Bifidobacterium.Bifidobacterium_thermacidophilum	3.36456	WPCO	3.07065	0.00341479
Bacteria.Proteobacteria.Gammaproteobacteria.Pseudomonadales.Moraxellaceae.Psychrobacter.Psychrobacter_marincola	2.87591	WPCO	2.98941	0.0455003
Bacteria.Firmicutes.Bacilli.Bacillales.Planococcaceae.Psychrobacillus.Psychrobacillus_insolitus	1.37076	WPCO	3.25924	0.0455003
Bacteria.Proteobacteria.Epsilonproteobacteria.Campylobacterales.Helicobacteraceae	3.60841	IBCO	3.30316	0.0162557
Bacteria.Actinobacteria.Actinobacteria.Bifidobacteriales.Bifidobacteriaceae.Bifidobacterium.Bifidobacterium_bifidum	3.24017	WPCO	2.95229	0.00341479
Bacteria.Firmicutes.Clostridia.Clostridiales.Veillonellaceae.Dialister	3.63442	IBCO	3.40792	0.0162557
Bacteria.Firmicutes.Clostridia.Clostridiales.Peptostreptococcaceae.Clostridium.Clostridium_ruminantium	1.90348	WPCO	3.08386	0.0176447
Bacteria.Bacteroidetes.Bacteroidia.Bacteroidales.Porphyromonadaceae.Parabacteroides	3.72233	WPCO	3.37707	0.0145851
Bacteria.Actinobacteria.Coriobacteriia.Coriobacteriales.Coriobacteriaceae.Olsenella.Olsenella_umbonata	3.45065	WPCO	3.31204	0.0455003
Bacteria.Actinobacteria.Actinobacteria.Bifidobacteriales	5.42333	WPCO	5.10141	0.000855102
Bacteria.Actinobacteria.Coriobacteriia	4.80784	WPCO	4.49866	0.00815097
Bacteria.Firmicutes.Bacilli.Lactobacillales.Carnobacteriaceae.Carnobacterium	3.261	WPCO	3.08221	0.0455003
Bacteria.Firmicutes.Clostridia.Clostridiales.Clostridiaceae.Clostridium.Clostridium_celatum	4.00562	WPCO	3.71654	0.0087521
Bacteria.Firmicutes.Clostridia.Clostridiales.Clostridiaceae.Clostridium.Clostridium_neonatale	2.35604	WPCO	2.88406	0.0455003
Bacteria.Firmicutes.Erysipelotrichi	5.11993	WPCO	4.80013	0.00931154
Bacteria.Actinobacteria.Coriobacteriia.Coriobacteriales.Coriobacteriaceae	4.80784	WPCO	4.47461	0.00815097
Bacteria.Actinobacteria.Actinobacteria	5.42374	WPCO	5.09933	0.00937477
Bacteria.Verrucomicrobia.Verrucomicrobiae.Verrucomicrobiales.Verrucomicrobiaceae.Akkermansia	3.38632	WPCO	3.11543	0.000203811
Bacteria.Proteobacteria.Gammaproteobacteria.Enterobacteriales.Enterobacteriaceae	4.34593	IBCO	4.03562	0.0431214
Bacteria.Proteobacteria.Gammaproteobacteria.Pasteurellales.Pasteurellaceae.Actinobacillus.Actinobacillus_porcinus	4.66554	IBCO	4.35101	0.0162557
Bacteria.Actinobacteria.Coriobacteriia.Coriobacteriales.Coriobacteriaceae.Paraeggerthella	2.22137	WPCO	3.14686	0.0455003
Bacteria.Actinobacteria.Actinobacteria.Actinomycetales.Micrococcaceae.Kocuria	1.78203	WPCO	3.33684	0.0455003
Bacteria.Bacteroidetes.Bacteroidia.Bacteroidales.Prevotellaceae.Prevotella.Prevotella_stercorea	3.95286	IBCO	3.68466	0.0441713
Bacteria.Firmicutes.Bacilli.Lactobacillales.Aerococcaceae.Granulicatella	2.03977	WPCO	3.03843	0.0455003
Bacteria.Actinobacteria.Actinobacteria.Actinomycetales.Corynebacteriaceae.Corynebacterium	3.70341	IBCO	3.4355	0.00912314
Bacteria.Firmicutes.Clostridia.Clostridiales.Veillonellaceae.Veillonella.Veillonella_parvula	3.46197	IBCO	3.1789	0.0441713
Bacteria.Firmicutes.Clostridia.Clostridiales.Clostridiaceae.Clostridium.Clostridium_butyricum	3.51471	WPCO	3.1125	0.0368884
Bacteria.Actinobacteria.Coriobacteriia.Coriobacteriales.Coriobacteriaceae.Olsenella	3.92383	WPCO	3.61307	0.000203811
Bacteria.Proteobacteria.Gammaproteobacteria.Pasteurellales	4.91162	IBCO	4.60322	0.00912314
Bacteria.Proteobacteria.Gammaproteobacteria.Pasteurellales.Pasteurellaceae	4.91162	IBCO	4.60322	0.00912314
Bacteria.Verrucomicrobia.Verruco_5.WCHB1_41	4.07058	WPCO	3.75864	0.00197824
Bacteria.Actinobacteria.Coriobacteriia.Coriobacteriales.Coriobacteriaceae.Olsenella.Olsenella_uli	2.22137	WPCO	3.00226	0.0455003
Bacteria.Firmicutes.Clostridia.Clostridiales.Clostridiaceae.Sarcina	5.28589	IBCO	4.99386	0.0162557
Bacteria.Proteobacteria.Epsilonproteobacteria.Campylobacterales	4.16146	IBCO	3.83008	0.014052
Bacteria.Proteobacteria.Gammaproteobacteria.Pseudomonadales.Moraxellaceae.Alkanindiges.Alkanindiges_illinoisensis	1.73874	WPCO	3.32001	0.0455003
Bacteria.Firmicutes.Clostridia.Clostridiales.Veillonellaceae.Veillonella	4.28438	IBCO	3.97101	0.00912314
Bacteria.Firmicutes.Clostridia.Clostridiales.Eubacteriaceae.Pseudoramibacter_Eubacterium	1.73874	WPCO	2.97909	0.0455003
Bacteria.Actinobacteria.Coriobacteriia.Coriobacteriales	4.80784	WPCO	4.50622	0.00815097
Bacteria.Firmicutes.Bacilli.Bacillales.Bacillaceae.Bacillus.Bacillus_coahuilensis	3.51378	WPCO	3.40078	0.0455003
Bacteria.Firmicutes.Bacilli.Lactobacillales.Aerococcaceae.Granulicatella.Granulicatella_balaenopterae	2.03977	WPCO	2.66559	0.0455003
Bacteria.Proteobacteria.Gammaproteobacteria.Pseudomonadales.Moraxellaceae.Alkanindiges	1.73874	WPCO	3.34934	0.0455003
Bacteria.Firmicutes.Bacilli.Lactobacillales.Carnobacteriaceae.Carnobacterium.Carnobacterium_viridans	3.261	WPCO	3.22955	0.0455003
Bacteria.Firmicutes.Erysipelotrichi.Erysipelotrichales.Erysipelotrichaceae.Allobaculum	5.10876	WPCO	4.77123	0.000203811
Bacteria.Verrucomicrobia.Verruco_5.WCHB1_41.WCHB1_25	1.95812	WPCO	3.24122	0.0455003
Bacteria.Proteobacteria.Alphaproteobacteria.Rickettsiales	3.33818	IBCO	3.21317	0.0274686
Bacteria.Verrucomicrobia.Verrucomicrobiae	3.38632	WPCO	3.10616	0.000203811
Bacteria.Actinobacteria.Coriobacteriia.Coriobacteriales.Coriobacteriaceae.Paraeggerthella.Paraeggerthella_hongkongensis	2.22137	WPCO	3.12246	0.0455003
Bacteria.Firmicutes.Bacilli.Lactobacillales.Lactobacillaceae.Lactobacillus.Lactobacillus_vaginalis	4.55953	IBCO	4.27796	0.00912314
Bacteria.Firmicutes.Bacilli.Lactobacillales	5.40214	IBCO	5.0451	0.0433081
Bacteria.Firmicutes.Clostridia.Clostridiales.Ruminococcaceae.Oscillospira.Oscillospira_guilliermondii	2.05503	WPCO	3.0636	0.0455003
Bacteria.Firmicutes.Clostridia.Clostridiales.Veillonellaceae	4.74177	IBCO	4.41489	0.0209213
Bacteria.Firmicutes.Bacilli.Lactobacillales.Lactobacillaceae.Lactobacillus.Lactobacillus_salivarius	3.79856	IBCO	3.51282	0.0162557
Bacteria.Actinobacteria.Actinobacteria.Actinomycetales.Corynebacteriaceae.Corynebacterium.Corynebacterium_stationis	3.42427	IBCO	3.17301	0.0162557
Bacteria.Firmicutes.Bacilli.Bacillales.Bacillaceae.Bacillus.Bacillus_muralis	2.29158	WPCO	2.84572	0.0455003
Bacteria.Tenericutes.Mollicutes.Mycoplasmatales	2.63883	IBCO	3.20409	0.0441713
Bacteria.Firmicutes.Clostridia.Clostridiales.Clostridiaceae.Clostridium	4.29222	WPCO	3.88014	0.0209213
Bacteria.Proteobacteria.Epsilonproteobacteria.Campylobacterales.Campylobacteraceae.Campylobacter	4.01254	IBCO	3.69237	0.014052
Bacteria.Bacteroidetes.Bacteroidia.Bacteroidales.BS11	2.52489	WPCO	2.72734	0.00341479
Bacteria.Firmicutes.Bacilli.Bacillales.Planococcaceae.Psychrobacillus	1.37076	WPCO	3.1727	0.0455003
Bacteria.Verrucomicrobia.Verrucomicrobiae.Verrucomicrobiales	3.38632	WPCO	3.11101	0.000203811
Bacteria.Proteobacteria.Betaproteobacteria.Burkholderiales.Alcaligenaceae.Sutterella	3.82734	WPCO	3.4724	0.0061699
Bacteria.Firmicutes.Clostridia.Clostridiales.Lachnospiraceae.Epulopiscium	3.29249	WPCO	2.99369	0.000855102
Bacteria.Firmicutes.Erysipelotrichi.Erysipelotrichales.Erysipelotrichaceae.Sharpea.Sharpea_p_3329_23G2	3.00279	WPCO	2.93953	0.0455003
Bacteria.Firmicutes.Clostridia.Clostridiales.Veillonellaceae.Megasphaera	3.90135	IBCO	3.55051	0.0274686
Bacteria.Bacteroidetes.Bacteroidia.Bacteroidales.Porphyromonadaceae	3.72233	WPCO	3.23529	0.0396087
Bacteria.Actinobacteria	5.51816	WPCO	5.21002	0.00937477

## Sheet: CE
Table S5. The analysis results of the five gut sections bacterial taxa differentially in pigs by LEFSe.
Taxa	Abundace	Group	LDA_score	Pvalue
Bacteria.Actinobacteria.Actinobacteria.Bifidobacteriales.Bifidobacteriaceae.Bifidobacterium.Bifidobacterium_pseudolongum	5.297	WPCE	5.00761	0.000181477
Bacteria.Firmicutes.Bacilli.Lactobacillales.Streptococcaceae	4.48536	IBCE	4.17281	0.0415814
Bacteria.Firmicutes.Bacilli.Lactobacillales.Lactobacillaceae.Lactobacillus.Lactobacillus_reuteri	1.84109	CSBCE	3.6951	0.000181477
Bacteria.Bacteroidetes.Bacteroidia.Bacteroidales.Bacteroidaceae.Bacteroides	4.04939	CSBCE	3.78767	0.000980794
Bacteria.Verrucomicrobia.Verruco_5.WCHB1_41.RFP12	3.69406	LWCE	3.40706	0.00123743
Bacteria.Firmicutes.Clostridia.Clostridiales.Ruminococcaceae	5.3495	LWCE	5.00339	0.00379566
Bacteria.Firmicutes.Erysipelotrichi.Erysipelotrichales	5.17522	WPCE	4.85285	0.00111646
Bacteria.Actinobacteria.Actinobacteria.Actinomycetales.Corynebacteriaceae	3.4576	IBCE	3.16687	0.00310204
Bacteria.Proteobacteria.Epsilonproteobacteria.Campylobacterales.Campylobacteraceae	4.91977	IBCE	4.5308	0.0148999
Bacteria.Proteobacteria.Gammaproteobacteria.Enterobacteriales	4.44429	IBCE	4.35018	0.0184926
Bacteria.Firmicutes.Clostridia.Clostridiales.Ruminococcaceae.Oscillospira	4.67495	LWCE	4.35644	0.00752726
Bacteria.Proteobacteria.Epsilonproteobacteria	4.92428	IBCE	4.53646	0.0148999
Bacteria.Proteobacteria.Gammaproteobacteria.Pasteurellales.Pasteurellaceae.Actinobacillus	4.71981	IBCE	4.36034	0.0208111
Bacteria.Firmicutes.Erysipelotrichi.Erysipelotrichales.Erysipelotrichaceae.L7A_E11	3.37306	LWCE	3.09239	0.00173028
Bacteria.Bacteroidetes.Bacteroidia.Bacteroidales.Rikenellaceae	2.69311	WPCE	2.43541	0.0103527
Bacteria.Firmicutes.Clostridia.Clostridiales.Peptostreptococcaceae._Clostridium_	4.0065	WPCE	3.70871	0.0128831
Bacteria.Firmicutes.Bacilli.Lactobacillales.Lactobacillaceae.Lactobacillus.Lactobacillus_salivarius	4.02157	IBCE	3.83947	0.00310204
Bacteria.Firmicutes.Clostridia.Clostridiales._Mogibacteriaceae_	3.93472	LWCE	3.60699	0.00125762
Bacteria.Actinobacteria.Actinobacteria.Bifidobacteriales.Bifidobacteriaceae	5.35503	WPCE	5.06585	0.00125372
Bacteria.Firmicutes.Bacilli.Lactobacillales.Streptococcaceae.Streptococcus	4.48219	IBCE	4.17034	0.0415814
Bacteria.Bacteroidetes.Bacteroidia.Bacteroidales._Paraprevotellaceae_.YRC22	3.86848	CSBCE	3.52955	0.000415893
Bacteria.Spirochaetes.Spirochaetes	4.19116	CSBCE	3.79782	0.0133374
Bacteria.Actinobacteria.Actinobacteria.Actinomycetales	3.52454	IBCE	3.23643	0.00657884
Bacteria.Firmicutes.Clostridia.Clostridiales.Christensenellaceae	3.10359	WPCE	2.77738	0.0138341
Bacteria.Spirochaetes	4.19116	CSBCE	3.83797	0.0133374
Bacteria.Actinobacteria.Actinobacteria.Bifidobacteriales.Bifidobacteriaceae.Bifidobacterium	5.35503	WPCE	5.06514	0.00125372
Bacteria.Firmicutes.Erysipelotrichi.Erysipelotrichales.Erysipelotrichaceae	5.17522	WPCE	4.88299	0.00111646
Bacteria.Spirochaetes.Spirochaetes.Spirochaetales.Spirochaetaceae.Treponema	4.18943	CSBCE	3.81526	0.0101487
Bacteria.Spirochaetes.Spirochaetes.Spirochaetales	4.18943	CSBCE	3.82561	0.0101487
Bacteria.Verrucomicrobia	3.74963	LWCE	3.45736	0.00130326
Bacteria.Tenericutes.Mollicutes.Anaeroplasmatales	3.00685	LWCE	2.79484	0.00211227
Bacteria.Firmicutes.Clostridia.Clostridiales.Veillonellaceae.Mitsuokella	3.25782	LWCE	3	0.020624
Bacteria.Bacteroidetes.Bacteroidia.Bacteroidales.Bacteroidaceae	4.04939	CSBCE	3.7816	0.000980794
Bacteria.Proteobacteria.Epsilonproteobacteria.Campylobacterales.Helicobacteraceae.Helicobacter.Helicobacter_equorum	3.00339	CSBCE	2.8378	0.0117889
Bacteria.Actinobacteria.Coriobacteriia.Coriobacteriales.Coriobacteriaceae.Adlercreutzia	3.06811	WPCE	2.81011	0.0201441
Bacteria.Bacteroidetes.Bacteroidia.Bacteroidales.Prevotellaceae.Prevotella.Prevotella_copri	5.02792	IBCE	4.69561	0.049662
Bacteria.Verrucomicrobia.Verruco_5	3.69406	LWCE	3.39423	0.00123743
Bacteria.Firmicutes.Clostridia.Clostridiales.Peptostreptococcaceae._Clostridium_._Clostridium__glycolicum	4.00478	WPCE	3.69036	0.0128831
Bacteria.Tenericutes.RF3.ML615J_28	2.06145	CSBCE	2.90503	0.022098
Bacteria.Firmicutes.Clostridia.Clostridiales.Ruminococcaceae.Faecalibacterium.Faecalibacterium_prausnitzii	4.24182	LWCE	3.94503	0.030102
Bacteria.Tenericutes.RF3	2.06145	CSBCE	2.84339	0.022098
Bacteria.Bacteroidetes.Bacteroidia.Bacteroidales.RF16	4.44943	CSBCE	4.14658	0.000686799
Bacteria.Proteobacteria.Alphaproteobacteria	3.59879	IBCE	3.34283	0.0160084
Bacteria.Proteobacteria.Epsilonproteobacteria.Campylobacterales.Helicobacteraceae	3.03543	CSBCE	2.8736	0.0416492
Bacteria.Firmicutes.Clostridia.Clostridiales.Lachnospiraceae.Butyrivibrio	3.13658	CSBCE	2.84932	0.0149332
Bacteria.Proteobacteria.Alphaproteobacteria.Caulobacterales.Caulobacteraceae	1.88572	LWCE	3.64533	0.000738881
Bacteria.Fibrobacteres.Fibrobacteria.Fibrobacterales	3.39814	CSBCE	3.11305	0.00314474
Bacteria.Proteobacteria.Alphaproteobacteria.Caulobacterales	1.88572	LWCE	3.62834	0.000738881
Bacteria.Bacteroidetes.Bacteroidia.Bacteroidales.Porphyromonadaceae.Parabacteroides	4.11349	CSBCE	3.7657	0.000784562
Bacteria.Actinobacteria.Actinobacteria.Bifidobacteriales	5.35503	WPCE	5.04751	0.00125372
Bacteria.Actinobacteria.Coriobacteriia	5.04175	WPCE	4.76309	0.0122334
Bacteria.Spirochaetes.Spirochaetes.Sphaerochaetales.Sphaerochaetaceae	2.64599	WPCE	2.51997	0.00541548
Bacteria.Firmicutes.Erysipelotrichi	5.17522	WPCE	4.86681	0.00111646
Bacteria.Fibrobacteres.Fibrobacteria	3.39814	CSBCE	3.08306	0.00314474
Bacteria.Actinobacteria.Actinobacteria	5.3553	WPCE	5.07352	0.00263983
Bacteria.Firmicutes.Clostridia.Clostridiales.Lachnospiraceae.Pseudobutyrivibrio	2.69911	LWCE	2.48169	0.0378336
Bacteria.Proteobacteria.Epsilonproteobacteria.Campylobacterales.Campylobacteraceae.Campylobacter	4.91963	IBCE	4.53062	0.0169431
Bacteria.Verrucomicrobia.Verrucomicrobiae.Verrucomicrobiales.Verrucomicrobiaceae.Akkermansia	2.93454	WPCE	2.65338	0.000574377
Bacteria.Spirochaetes.Spirochaetes.Sphaerochaetales.Sphaerochaetaceae.Sphaerochaeta	2.64599	WPCE	2.52035	0.00541548
Bacteria.Fibrobacteres.Fibrobacteria.Fibrobacterales.Fibrobacteraceae	3.39814	CSBCE	3.10937	0.00314474
Bacteria.Proteobacteria.Gammaproteobacteria.Enterobacteriales.Enterobacteriaceae	4.44429	IBCE	4.35012	0.0184926
Bacteria.Actinobacteria.Coriobacteriia.Coriobacteriales.Coriobacteriaceae	5.04175	WPCE	4.73975	0.0122334
Bacteria.Proteobacteria.Gammaproteobacteria.Pasteurellales.Pasteurellaceae.Actinobacillus.Actinobacillus_porcinus	4.44187	IBCE	4.0709	0.0235824
Bacteria.Tenericutes.Mollicutes.Anaeroplasmatales.Anaeroplasmataceae	3.00685	LWCE	2.75856	0.00211227
Bacteria.Fibrobacteres	3.39814	CSBCE	3.09137	0.00314474
Bacteria.Firmicutes.Clostridia.Clostridiales.Lachnospiraceae.Coprococcus.Coprococcus_eutactus	3.67386	LWCE	3.38544	0.0335389
Bacteria.Actinobacteria.Actinobacteria.Actinomycetales.Corynebacteriaceae.Corynebacterium	3.4576	IBCE	3.16687	0.00310204
Bacteria.Firmicutes.Clostridia.Clostridiales.Ruminococcaceae.Gemmiger	4.4468	LWCE	4.19186	0.0124475
Bacteria.Firmicutes.Clostridia.Clostridiales.Clostridiaceae.Clostridium.Clostridium_butyricum	3.61584	WPCE	3.28209	0.00577634
Bacteria.Actinobacteria.Actinobacteria.Bifidobacteriales.Bifidobacteriaceae.Bifidobacterium.Bifidobacterium_bifidum	3.19399	WPCE	2.97444	0.000181477
Bacteria.Proteobacteria.Gammaproteobacteria.Pasteurellales	4.78575	IBCE	4.43295	0.0285838
Bacteria.Proteobacteria.Gammaproteobacteria.Pasteurellales.Pasteurellaceae	4.78575	IBCE	4.43295	0.0285838
Bacteria.Verrucomicrobia.Verruco_5.WCHB1_41	3.69406	LWCE	3.37201	0.00123743
Bacteria.Firmicutes.Clostridia.Clostridiales.Peptococcaceae	3.10704	LWCE	2.85951	0.00325344
Bacteria.Firmicutes.Clostridia.Clostridiales.Clostridiaceae.Sarcina	5.21467	IBCE	4.86186	0.00762041
Bacteria.Firmicutes.Clostridia.Clostridiales.Ruminococcaceae.Gemmiger.Gemmiger_formicilis	4.4468	LWCE	4.13716	0.0124475
Bacteria.Firmicutes.Clostridia.Clostridiales.Ruminococcaceae.Faecalibacterium	4.37653	LWCE	4.07577	0.0108963
Bacteria.Proteobacteria.Epsilonproteobacteria.Campylobacterales	4.92428	IBCE	4.53645	0.0148999
Bacteria.Firmicutes.Bacilli	5.2537	IBCE	4.96712	0.00113863
Bacteria.Firmicutes.Clostridia.Clostridiales.Veillonellaceae.Veillonella	3.57278	IBCE	3.26205	0.0142033
Bacteria.Verrucomicrobia.Verrucomicrobiae.Verrucomicrobiales.Verrucomicrobiaceae	2.93454	WPCE	2.66395	0.000574377
Bacteria.Actinobacteria.Coriobacteriia.Coriobacteriales	5.04175	WPCE	4.74674	0.0122334
Bacteria.Firmicutes.Clostridia.Clostridiales.Veillonellaceae.Megamonas	2.16465	LWCE	2.81044	0.00801956
Bacteria.Firmicutes.Clostridia.Clostridiales.Clostridiaceae.Clostridium.Clostridium_celatum	4.66187	WPCE	4.34531	0.00152893
Bacteria.Proteobacteria.Alphaproteobacteria.Caulobacterales.Caulobacteraceae.Brevundimonas	1.88572	LWCE	3.65611	0.000738881
Bacteria.Firmicutes.Clostridia.Clostridiales.Peptococcaceae.rc4_4	3.01161	LWCE	2.76506	0.000183493
Bacteria.Firmicutes.Erysipelotrichi.Erysipelotrichales.Erysipelotrichaceae.Allobaculum	5.17085	WPCE	4.87577	0.000181477
Bacteria.Spirochaetes.Spirochaetes.Spirochaetales.Spirochaetaceae	4.18943	CSBCE	3.80768	0.0101487
Bacteria.Proteobacteria.Gammaproteobacteria.Enterobacteriales.Enterobacteriaceae.Shigella	4.44199	IBCE	4.34837	0.0214181
Bacteria.Fibrobacteres.Fibrobacteria.Fibrobacterales.Fibrobacteraceae.Fibrobacter	3.39814	CSBCE	3.11006	0.00314474
Bacteria.Verrucomicrobia.Verrucomicrobiae	2.93454	WPCE	2.65394	0.000574377
Bacteria.Firmicutes.Bacilli.Lactobacillales.Lactobacillaceae.Lactobacillus.Lactobacillus_vaginalis	4.45315	IBCE	4.19619	0.00327927
Bacteria.Firmicutes.Erysipelotrichi.Erysipelotrichales.Erysipelotrichaceae.p_75_a5	4.69487	LWCE	4.37286	0.00422187
Bacteria.Firmicutes.Bacilli.Lactobacillales	5.23804	IBCE	4.95233	0.00106654
Bacteria.Firmicutes.Clostridia.Clostridiales.Ruminococcaceae.Oscillospira.Oscillospira_guilliermondii	3.52723	LWCE	3.20438	0.000434112
Bacteria.Actinobacteria.Actinobacteria.Actinomycetales.Corynebacteriaceae.Corynebacterium.Corynebacterium_stationis	3.16042	IBCE	2.84392	0.00310204
Bacteria.Firmicutes.Clostridia.Clostridiales.Clostridiaceae.Clostridium	4.82575	WPCE	4.46975	0.010978
Bacteria.Firmicutes.Clostridia.Clostridiales.Lachnospiraceae.Butyrivibrio.Butyrivibrio_crossotus	3.13658	CSBCE	2.81297	0.0146415
Bacteria.Proteobacteria.Betaproteobacteria.Burkholderiales.Alcaligenaceae.Oligella	3.06089	IBCE	2.93802	0.0355665
Bacteria.Proteobacteria.Alphaproteobacteria.Caulobacterales.Caulobacteraceae.Brevundimonas.Brevundimonas_intermedia	1.88572	LWCE	4.05631	0.000181477
Bacteria.Bacteroidetes.Bacteroidia.Bacteroidales.BS11	2.91946	WPCE	2.89584	0.000181477
Bacteria.Verrucomicrobia.Verrucomicrobiae.Verrucomicrobiales	2.93454	WPCE	2.65364	0.000574377
Bacteria.Firmicutes.Clostridia.Clostridiales.Lachnospiraceae.Epulopiscium	2.81962	WPCE	2.89955	0.000754778
Bacteria.Spirochaetes.Spirochaetes.Sphaerochaetales	2.64599	WPCE	2.51258	0.00541548
Bacteria.Firmicutes.Erysipelotrichi.Erysipelotrichales.Erysipelotrichaceae.RFN20	3.45468	CSBCE	3.16577	0.00685589
Bacteria.Bacteroidetes.Bacteroidia.Bacteroidales.Porphyromonadaceae	4.16987	CSBCE	3.84183	0.00110455
Bacteria.Actinobacteria	5.52754	WPCE	5.24343	0.0397961
