# Supplementary material for: Composition and evolutionary characterization of the gut microbiota in pigs
Source: Int Microbiol. 2023 Nov 20;27(4):993–1008. doi: 10.1007/s10123-023-00449-8 (PMC11300507; doi:10.1007/s10123-023-00449-8)
Supplement: Supplementary file 17 — Supplementary file17 (XLSX 6261 KB) [file 10123_2023_449_MOESM17_ESM.xlsx]

## Sheet: 工作表2
Table S6. Predicted KEGG genes of the gut microbiota in pigs.
Gene ID	KEGG_Description	WPDU1	WPDU2	WPDU3	WPJE1	WPJE2	WPJE3	WPIL1	WPIL2	WPIL3	WPCE1	WPCE2	WPCE3	WPCO1	WPCO2	WPCO3	CSBDU1	CSBDU2	CSBDU3	CSBJE1	CSBJE2	CSBJE3	CSBIL1	CSBIL2	CSBIL3	CSBCE1	CSBCE2	CSBCE3	LWDU1	LWDU2	LWDU3	LWJE1	LWJE2	LWJE3	LWIL1	LWIL2	LWIL3	LWCE1	LWCE2	LWCE3	IBDU1	IBDU2	IBDU3	IBDU4	IBDU5	IBDU6	IBDU7	IBDU8	IBDU9
K00001	E1.1.1.1, adh; alcohol dehydrogenase [EC:1.1.1.1]	255.561	212.786	319.103	208.952	481.531	404.31	234.321	305.497	370.356	75.6493	153.741	44.5506	99.4336	140.201	176.426	8.62091	154.309	136.556	134.953	49.3313	29.3977	38.9013	46.9464	91.4583	126.956	105.853	107.593	687	777.231	44.6702	858.417	34.5394	588.338	37.2008	96.7627	107.611	100.796	78.7555	98.0485	232.23	469.85	316.59	935.685	140.094	654.511	485.483	203.92	156.003
K00002	AKR1A1, adh; alcohol dehydrogenase (NADP+) [EC:1.1.1.2]	0.0791659	0.63064	0	0	0	0	0	0.181794	0	2.5403	0.573625	2.50401	1.13803	1.55168	0.0609168	0.130645	1.61649	6.21194	2.71648	0.0720037	0.144472	1.3315	0.0455228	2.9002	56.6657	41.2713	41.7191	0.954014	1.52593	0.658338	3.02169	0.120202	5.61624	0	25.4787	22.028	12.9177	6.59201	19.0572	19.0661	14.4916	5.59616	2.04478	0.525037	8.25413	29.0005	29.5989	5.86965
K00003	E1.1.1.3; homoserine dehydrogenase [EC:1.1.1.3]	847.084	776.638	909.603	945.076	659.302	873.716	984.704	827.713	822.27	944.184	944.583	962.79	927.642	982.983	760.675	37.7205	394.952	512.743	255.348	34.676	22.7964	189.373	269.812	398.484	405.069	447.215	471.098	477.292	464.431	146.552	534.254	93.2791	423.685	241.822	555.712	580.645	520.503	643.145	507.006	481.561	719.082	630.324	694.495	285.987	471.984	717.312	433.169	471.156
K00004	BDH, butB; (R,R)-butanediol dehydrogenase / meso-butanediol dehydrogenase / diacetyl reductase [EC:1.1.1.4 1.1.1.- 1.1.1.303]	8.00473	2.77619	7.07215	2.25881	2.18347	4.00996	1.43365	10.0981	4.59639	2.84344	4.38461	16.6673	1.97097	5.67862	119.314	8.87188	44.7723	56.5285	21.0603	2.93721	2.6067	10.1761	8.06058	17.2465	4.99566	3.13825	3.42369	71.8937	53.7302	20.3735	11.1184	1.64818	19.6813	9.49039	81.5622	55.3717	2.46243	3.40343	6.75009	2.4547	11.7857	111.777	1.7535	3.53637	64.1764	21.2984	2.37965	3.37786
K00005	gldA; glycerol dehydrogenase [EC:1.1.1.6]	186.926	160.972	336.186	175.425	83.9246	251.686	58.2332	251.992	177.008	85.6053	148.533	302.214	65.4913	156.426	72.9834	545.493	403.838	305.214	479.39	601.148	615.204	592.243	644.186	597.48	133.936	146.083	160.269	184.574	177.359	524.758	163.102	600.417	234.938	671.757	142.233	194.035	144.308	183.593	204.202	113.89	199.966	272.026	666.696	457.116	196.6	585.448	115.168	243.772
K00007	dalD; D-arabinitol 4-dehydrogenase [EC:1.1.1.11]	0	0	0	0.151467	0	0	0	1.0544	0	0	0	0	0	0	0	2.61943	10.7676	9.36022	2.30892	0.151268	0.00258846	0.908872	0.31866	1.77492	0.223635	0.768217	0.226734	25.0164	17.1374	5.58944	1.88855	0.107121	3.15151	0	14.244	6.05074	1.85325	1.48117	0.336303	3.87037	0.073545	4.49753	0.135033	0	0.432741	0.578296	3.0642	0.071178
K00008	SORD, gutB; L-iditol 2-dehydrogenase [EC:1.1.1.14]	27.497	45.7214	95.7132	10.659	17.9481	92.2131	1.95096	85.8484	50.8015	90.7499	144.815	164.919	94.3842	110.441	201.702	4.48875	24.5864	103.065	8.04379	1.43407	1.55308	8.51152	21.2098	11.2527	219.985	255.386	295.51	19.2736	17.1531	19.753	15.0741	8.61917	58.8858	3.14721	187.925	215.464	322.061	411.217	304.494	184.943	62.665	39.2885	8.03137	0.0770055	35.9979	5.8575	165.817	2.72444
K00009	mtlD; mannitol-1-phosphate 5-dehydrogenase [EC:1.1.1.17]	215.432	102.018	275.686	124.645	22.4633	267.007	44.9837	154.991	206.908	60.7611	30.7689	233.217	35.5453	139.138	66.6099	272.317	300.493	163.086	297.513	306.399	310.43	317.497	307.975	358.979	44.2051	36.853	37.5767	530.094	611.51	262.173	622.264	301.348	480.664	316.201	58.3555	78.7975	40.3864	35.892	70.674	128.208	297.861	92.8115	49.1198	277.875	58.374	59.6242	84.4024	247.53
K00010	iolG; myo-inositol 2-dehydrogenase / D-chiro-inositol 1-dehydrogenase [EC:1.1.1.18 1.1.1.369]	0.263886	2.67336	9.93917	4.72145	55.6266	7.87222	0.228629	41.3508	10.3682	2.6532	3.62289	7.18786	1.90075	2.44587	6.57901	2.84315	5.07311	12.221	3.84188	4.12347	2.52754	2.04274	5.99134	1.20122	3.66934	9.49729	4.36987	3.35643	1.60692	6.92223	22.0703	2.06563	9.19917	0.121932	12.1908	17.68	7.88859	8.77991	15.7107	12.6974	63.0244	23.0802	8.3053	0.98357	19.8684	6.01513	16.9183	3.68428
K00012	UGDH, ugd; UDPglucose 6-dehydrogenase [EC:1.1.1.22]	737.637	815.6	423.641	812.884	734.162	315.99	985.535	529.341	480.216	793.756	802.925	525.227	844.499	630.497	591.4	292.692	323.419	558.948	302.285	299.592	309.958	354.1	378.413	362.19	799.921	770.995	726.557	184.402	130.16	356.838	181.634	329.223	300.73	372.822	674.937	709.113	762.522	660.079	699.718	722.765	86.9612	657.633	62.3023	303.642	384.742	337.894	729.068	157.33
K00013	hisD; histidinol dehydrogenase [EC:1.1.1.23]	747.211	797.893	613.154	815.084	627.718	593.708	908.598	706.855	651.585	965.07	924.556	726.304	954.006	842.727	750.22	377.351	395.076	507.53	378.418	326.877	326.678	345.065	368.49	366.389	632.874	637.253	646.599	201.092	152.179	402.805	133.547	383.914	273.409	350.834	573.16	627.276	655.711	706.283	652.338	623.909	346.169	545.52	101.03	335.673	331.343	435.326	611.269	473.823
K00014	aroE; shikimate dehydrogenase [EC:1.1.1.25]	893.628	979.442	844.073	968.199	899.858	828.876	982.568	903.523	800.791	1025.92	982.363	917.526	1015.81	943.407	780.947	422.399	535.218	690.948	502.535	368.231	352.418	408.39	484.985	517.012	985.29	957.985	1012.23	454.946	439.605	450.438	602.064	407.546	527.85	458.63	829.029	873.099	996.582	1002.86	893.177	892.868	491.772	795.155	662.124	443.056	535.012	712.704	818.787	971.008
K00015	gyaR, GOR1; glyoxylate reductase [EC:1.1.1.26]	1.58332	0.603221	6.06101	3.35392	6.68087	4.8218	1.23459	25.0784	11.2279	0.0423383	0	0	0.145281	0.499694	129.028	2.22096	3.99447	5.7515	6.65753	0.354018	0.928053	0.442445	1.19877	1.37319	2.44278	4.59296	1.93596	2.96804	2.01893	41.165	27.9678	51.0857	2.67092	0	8.78208	2.10956	2.38536	0.976594	3.28296	13.3515	0	161.465	0.887359	3.63326	11.1391	11.8872	4.64194	9.33297
K00016	LDH, ldh; L-lactate dehydrogenase [EC:1.1.1.27]	1451.65	1248.31	1373.82	1665.52	704.404	1516.27	980.501	800.88	1121.01	906.074	1396.16	875.624	1420.2	1138.97	521.527	299.752	831.942	658.141	748.726	474.766	408.393	486.641	501.601	759.574	448.47	444.077	497.793	2213.43	2520.68	432.994	2489.55	447.924	1962.84	498.033	360.769	462.731	517.839	653.072	523.542	603.805	2125.14	976.579	4064.71	797.81	1871.97	1890.29	660.856	764.765
K00018	hprA; glycerate dehydrogenase [EC:1.1.1.29]	225.85	344.003	271.549	61.9456	317.368	211.86	224.446	350.131	342.227	251.341	205.07	538.14	174.636	321.242	149.298	94.2363	171.861	280.229	135.746	35.6954	24.2149	65.0154	113.05	159.944	679.92	643.977	677.351	41.595	53.9809	135.55	79.2163	102.289	175.775	98.425	451.658	496.725	661.814	630.503	564.381	607.16	235.38	499.832	6.58671	130.843	143.445	94.9369	559.668	421.05
K00019	E1.1.1.30, bdh; 3-hydroxybutyrate dehydrogenase [EC:1.1.1.30]	26.4546	2.60482	15.9722	8.44755	305.333	12.1484	190.021	69.4016	192.814	9.79426	8.24208	15.6277	15.8114	5.02324	135.262	11.8615	60.6837	75.1229	30.15	2.44753	2.17641	12.5578	8.03721	11.9729	14.1664	19.3852	10.1856	102.516	74.2916	27.7867	65.7904	1.91085	32.4918	1.18545	112.493	72.2803	8.59355	5.49334	10.2252	41.7169	0.833937	117.554	1.01564	0.105007	77.6837	37.0677	61.7534	2.92729
K00020	mmsB, HIBADH; 3-hydroxyisobutyrate dehydrogenase [EC:1.1.1.31]	212.372	185.97	304.52	293.237	549.473	328.752	486.378	459.913	432.573	342.933	135.579	227.027	127.881	206.214	227.666	39.4725	254.145	354.82	158.688	24.8583	18.0048	91.6316	75.0748	156.54	79.6318	117.886	96.1377	452.597	365.829	103.798	279.242	30.3996	224.379	65.1619	406.937	299.165	174.089	222.802	159.026	157.817	197.391	413.235	685.999	95.4837	429.72	580.978	156.548	99.9744
K00021	HMGCR; hydroxymethylglutaryl-CoA reductase (NADPH) [EC:1.1.1.34]	0	0	0	0	0	0.0634447	0	0.309049	0.112279	0	0	0	0	0	0	0.125745	1.06207	5.30899	1.50941	0.117006	0.106849	0.959566	0.142259	0.328904	0.195767	0.245176	0.62788	1.13952	0.434304	2.92378	0.489307	0.226615	3.35945	0.127351	1.11032	9.66291	0.460926	0.256356	0.112101	2.51964	0.00856959	2.56634	0	0	5.56152	0	2.07323	0
K00023	phbB; acetoacetyl-CoA reductase [EC:1.1.1.36]	0.554161	0	1.70424	1.02998	6.55741	1.00496	4.08483	11.3585	0.821242	0	0	0.089429	0	0	0.994974	4.46152	22.5507	43.5555	16.2946	1.05906	1.03538	7.30459	1.4669	4.33236	2.89005	4.85448	2.31967	43.8211	28.0772	15.1997	31.7964	0.947472	17.8573	0.13548	37.3282	22.2966	4.2999	2.32755	3.25093	6.49391	0.915795	122.807	0.756185	0.154011	60.6906	61.3037	3.62488	4.98133
K00024	mdh; malate dehydrogenase [EC:1.1.1.37]	220.852	277.481	89.2329	28.4817	159.059	38.7723	220.105	338.204	224.626	178.735	69.642	187.914	141.692	126.309	181.438	370.329	308.91	441.156	331.421	319.161	322.078	330.936	247.634	250.805	583.757	525.728	490.321	180.435	119.914	352.037	128.895	325.063	226.035	251.283	541.317	472.534	437.155	275.992	391.593	525.583	30.1396	330.227	45.6112	246.931	244.097	347.617	462.791	332.53
K00027	ME2, sfcA, maeA; malate dehydrogenase (oxaloacetate-decarboxylating) [EC:1.1.1.38]	303.292	303.741	556.581	291.906	176.567	514.571	171.355	525.774	360.849	340.095	382.44	702.615	273.603	570.784	364.999	293.307	480.468	529.641	415.727	329.488	325.992	385.935	431.412	453.176	361.493	418.808	435.778	397.825	397.008	347.655	350.531	345.893	420.049	407.923	429.896	495.137	508.838	633.183	518.554	447.32	850.206	518.591	1321.14	495.368	483.997	847.803	446.725	427.748
K00028	E1.1.1.39; malate dehydrogenase (decarboxylating) [EC:1.1.1.39]	0	0	0	0	0	0	0	0	0	0	0	0	0	0	0	0	0	0.0538997	0	0	0	0	0	0	0	0	0	0.137802	0.234759	0	0	0	0	0	0	0	0	0	0	0	0	0	0	0	0	0	0	0
K00029	E1.1.1.40, maeB; malate dehydrogenase (oxaloacetate-decarboxylating)(NADP+) [EC:1.1.1.40]	132.641	260.098	41.8619	29.1936	303.442	22.6599	226.347	413.069	217.508	150.467	41.5042	178.01	71.5882	94.966	314.946	369.375	289.32	298.086	297.435	318.659	320.919	273.761	243.231	233.122	531.611	451.677	451.841	154.931	119.217	333.581	104.112	306.847	154.13	250.877	459.602	372.204	381.032	234.963	335.43	406.839	28.6704	322.546	6.28193	246.864	231.603	121.694	386.118	334.249
K00030	IDH3; isocitrate dehydrogenase (NAD+) [EC:1.1.1.41]	22.3248	45.3786	58.4575	58.2879	28.3711	97.6985	45.1237	61.2236	70.0385	60.5297	91.639	41.1785	62.9491	97.208	18.4324	0.489917	10.5039	11.3684	2.70139	3.53718	1.90276	4.02058	44.5011	8.92628	10.723	14.1179	12.8454	4.90957	3.94395	4.68214	2.49804	4.26186	6.49074	42.761	15.3965	15.7822	18.8108	21.085	22.5578	13.1763	31.4613	31.0965	2.98519	24.2177	11.5986	4.65849	13.5412	17.6343
K00031	IDH1, IDH2, icd; isocitrate dehydrogenase [EC:1.1.1.42]	631.668	570.578	524.062	571.795	705.16	448.641	612.082	378.611	570.283	589.846	790.242	619.27	795.619	664.924	708.69	336.327	416.787	489.231	362.637	313.142	317.953	343.156	341.22	364.625	517.701	489.465	530.478	284.323	211.776	329.949	143.479	284.699	254.183	326.888	585.274	589.759	491.191	543.163	501.106	401.412	311.99	422.097	93.3116	320.062	360.285	441.135	408.565	545.644
K00032	E1.1.1.43; phosphogluconate 2-dehydrogenase [EC:1.1.1.43]	0	0	0	0	10.3797	0.329912	0	0.0545381	0.834074	0	0	0	0	0	0	0	0	0.145933	0.0431187	0	0	0	0.0379357	0	0	0	0	0.155398	0	0	0	0	0.272067	0	0.0608809	0.0474059	0	0	0	0	0	0.343323	0.0578713	0	0.304521	0	0	0
K00033	PGD, gnd, gntZ; 6-phosphogluconate dehydrogenase [EC:1.1.1.44 1.1.1.343]	659.78	515.106	472.837	640.969	367.761	565.275	414.768	245.627	461.829	408.034	586.891	151.392	650.575	365.046	191.294	364.267	359.671	353.332	420.392	364.263	346.55	346.202	255.491	296.662	215.923	152.53	165.553	749.445	804.124	392.493	883.818	405.815	685.729	256.465	194.123	217.145	114.623	91.4418	151.81	141.07	469.159	545.963	978.68	383.54	720.591	730.507	159.759	477.006
K00034	gdh; glucose 1-dehydrogenase [EC:1.1.1.47]	2.69164	2.48143	6.56423	3.66118	54.3085	6.54749	1.77599	27.5599	11.0354	0.889105	4.55881	2.17983	3.2446	8.98134	8.46134	3.07564	12.6046	12.557	3.23701	0.310276	0.492349	1.40305	0.242788	2.08675	0.584892	1.80613	0.636601	28.4156	19.0469	6.23438	2.74699	0.251504	4.67372	0	20.8065	9.38496	2.21105	2.59611	1.90572	3.98726	0.0383713	6.59764	0.0192904	0.0350025	5.78847	0.442718	4.38116	0
K00035	gal; D-galactose 1-dehydrogenase [EC:1.1.1.48]	1.05555	0.603221	4.61174	2.82595	48.4408	3.26359	0.228629	22.6751	10.0602	0	0	0	0.10896	0.289296	0.121834	0.627094	4.51549	3.99532	1.25044	0.120006	0.123403	0.677784	0.136568	0.818179	0	0	0	6.6145	4.41347	0.923186	2.90151	0.0494948	1.166	0	8.46245	4.04531	0	0.0651063	0.0960867	0	0.0204647	3.98255	0.0810198	0	3.07198	0.282722	0	0
K00036	G6PD, zwf; glucose-6-phosphate 1-dehydrogenase [EC:1.1.1.49 1.1.1.363]	636.395	477.876	461.076	635.608	593.128	556.746	416.528	162.942	461.204	334.817	572.852	62.6003	631.543	325.176	179.895	367.292	369.263	349.091	425.621	364.902	347.182	347.888	253.66	295.978	109.558	100.348	87.8964	775.179	819.289	392.632	896.042	393.557	683.983	256.465	184.362	192.088	71.0378	66.6933	118.773	102.12	469.057	536.167	978.853	383.454	744.905	730.832	137.364	476.762
K00038	E1.1.1.53; 3alpha(or 20beta)-hydroxysteroid dehydrogenase [EC:1.1.1.53]	0.554161	1.59031	8.94614	4.26272	9.61504	5.25322	0	34.0318	7.6029	0	0	0.447145	0	0.736391	107.579	0	0.400783	0.377298	0.71577	0	0.529731	0.625647	7.98167	0.0859319	0	0	0	0.720811	0	0.121074	0.309036	0	0.553851	0	0.410946	0.695287	0	0	0	0	0.0639522	92.9375	0.66552	0.098007	41.7648	9.03855	0	0.674673
K00039	rbtD; ribitol 2-dehydrogenase [EC:1.1.1.56]	0	0.466125	3.96314	2.39318	5.75999	2.52764	0.228629	20.0391	2.97059	0	0	0	0.10896	0.289296	0.121834	2.63249	10.4336	9.52583	2.39636	0.147008	0.0752459	1.01371	0.10622	2.12767	0.223635	0.0980703	0.226734	24.9104	17.1374	5.58944	2.72982	0.107121	3.27452	0	14.2005	6.23135	0.18349	0.195319	0.14413	0	0.0940097	0.308991	0.196762	0	1.76302	0.154212	0	0.071178
K00040	uxuB; fructuronate reductase [EC:1.1.1.57]	20.0271	17.2902	50.376	7.54177	12.802	55.7527	2.46614	45.3157	30.4745	33.2836	109.106	43.4849	48.6956	36.3461	56.1145	268.907	151.275	88.2019	189.425	285.524	298.786	253.787	248.323	195.685	57.0041	98.4634	66.8265	12.724	10.4768	229.315	5.68283	259.766	47.8889	250.218	65.318	60.8383	69.2563	86.529	121.006	74.4249	0.678533	13.9389	2.78168	196.03	21.9491	3.21875	109.272	32.5266
K00041	uxaB; tagaturonate reductase [EC:1.1.1.58]	33.0198	40.6763	81.1138	9.41932	10.1689	68.1741	6.02604	53.8231	37.1221	30.8771	102.336	35.6185	41.2221	36.6925	340.928	270.205	160.489	101.894	191.772	286.858	299.634	257.223	261.353	204.97	70.0018	115.969	76.8635	22.6892	17.3538	231.795	14.8537	260.26	51.8338	265.287	84.5726	75.4565	84.1392	91.3371	131.803	135.829	1.91025	29.6682	2.70452	196.329	31.2936	2.53508	107.46	32.6388
K00042	garR, glxR; 2-hydroxy-3-oxopropionate reductase [EC:1.1.1.60]	45.6613	39.2326	108.66	61.2867	121.848	35.9797	40.9346	193.815	53.706	58.2897	31.8522	143.511	26.6009	59.8822	38.6604	805.443	460.952	222.556	579.592	858.463	894.74	787.033	782.79	660.66	62.6483	114.958	83.627	38.1184	33.4893	682.146	49.0495	779.769	118.439	814.981	122.504	91.5309	150.81	195.969	216.504	34.7684	5.54018	39.3905	3.29095	589.475	57.5028	9.95718	97.6437	97.2061
K00043	gbd; 4-hydroxybutyrate dehydrogenase [EC:1.1.1.61]	0	0	0.357846	0.281296	0	0.177645	0	0.963507	0.256638	0	0	0	0	0	0	0	0	0.0673746	0	0.0270014	0	0	0	0	0	0	0	0	0	0	0	0	0.0324537	0	0	0.039505	0	0	0	0	0.0895331	0	0	0	0	0	0	0
K00045	E1.1.1.67, mtlK; mannitol 2-dehydrogenase [EC:1.1.1.67]	1.05555	0.137096	2.48703	0.186088	144.792	0.713118	0	2.94142	7.44571	0	0	0	0	0.210397	0	0	1.92376	1.57428	0.733018	0.0900047	0.0421377	0.517362	1.09255	0.619461	0	0	0	0.537004	0	0.0454026	11.3657	0.0282827	1.5741	0	1.29372	2.19126	0	0.0488297	0.14413	0	0.388829	9.98726	0.273924	0.0385027	6.30071	2.05616	0	0.204651
K00046	idnO; gluconate 5-dehydrogenase [EC:1.1.1.69]	119.245	268.281	125.603	23.6492	28.8731	160.217	8.48303	214.373	87.3141	123.649	242.695	208.882	156.003	151.951	418.313	275.237	186.682	196.679	202.268	288.137	300.546	264.364	253.034	215.935	331.158	357.434	357.359	51.5407	39.8254	249.092	29.8993	262.722	114.826	255.001	233.019	280.392	321.963	347.765	385.139	340.236	31.1529	127.195	3.54751	200.197	89.6472	54.4519	349.327	134.192
K00048	fucO; lactaldehyde reductase [EC:1.1.1.77]	426.073	461	328.016	552.767	309.171	365.171	411.963	171.5	278.092	365.915	684.867	79.6813	646.38	378.695	173.953	319.745	174.97	125.501	219.119	299.758	307.91	257.843	252.497	201.465	166.257	187.676	220.296	18.1763	15.2828	316.851	16.1499	344.703	73.139	252.192	141.772	156.092	240.122	308.525	235.049	134.171	0.649115	186.43	3.49157	214.215	12.6557	14.8733	121.818	56.4648
K00050	ttuD; hydroxypyruvate reductase [EC:1.1.1.81]	11.4263	21.3047	7.34031	13.9912	99.1175	3.26359	21.9636	149.558	4.86329	21.903	4.95129	20.9935	7.97832	12.0715	5.50282	3.78543	17.2788	24.3776	6.49454	0.852044	0.843777	3.06334	2.58221	4.55514	13.2289	37.5201	18.1562	30.701	20.9405	7.7895	31.8136	0.883129	16.9502	0.609661	48.4821	23.1142	56.0379	74.742	51.022	34.2489	0.250693	23.1228	3.01316	0.028002	27.7114	5.95859	28.0863	0.39727
K00052	leuB, IMDH; 3-isopropylmalate dehydrogenase [EC:1.1.1.85]	752.719	805.419	613.16	857.808	673.147	522.04	911.159	715.141	613.474	955.586	932.904	754.642	987.687	852.681	753.419	377.802	394.643	518.244	378.302	329.415	328.869	348.085	381.737	373.552	667.387	675.59	670.031	197.323	149.341	403.716	128.776	384.725	277.806	366.753	585.765	642.966	675.739	717.945	670.17	672.886	358.24	554.601	60.2939	340.674	306.009	446.763	657.121	589.771
K00053	ilvC; ketol-acid reductoisomerase [EC:1.1.1.86]	776.166	911.874	605.846	646.484	633.727	551.938	683.811	772.887	617.543	698.07	906.592	702.147	905.627	791.351	742.362	378.749	398.758	531.988	387.775	327.423	327.069	349.734	368.085	367.351	636.078	640.465	646.8	203.694	152.605	408.298	127.746	385.651	283.285	351.241	578.786	633.193	657.307	702.898	656.726	688.108	349.952	566.025	60.3132	339.335	322.384	447.791	654.565	570.745
K00054	mvaA; hydroxymethylglutaryl-CoA reductase [EC:1.1.1.88]	158.635	49.7314	155.719	119.692	19.8677	230.038	20.5235	9.18513	163.35	26.9554	10.5819	26.3257	61.8508	10.0333	328.847	7.04175	138.196	109.573	126.865	48.3925	27.6415	31.4648	6.13291	80.2704	65.9853	65.7725	45.9486	674.957	767.189	39.9509	812.763	33.3017	559.475	6.43531	43.3092	43.0236	32.9731	26.1402	22.9647	90.3173	469.293	265.46	936.503	140.08	614.511	481.115	109.04	155.306
K00055	E1.1.1.90; aryl-alcohol dehydrogenase [EC:1.1.1.90]	5.18537	2.21409	15.0854	35.0593	2.68025	24.0519	2.94169	5.89466	11.7572	0.479834	0.513243	0.301823	1.76758	1.47278	103.508	1.61346	41.1469	26.9168	40.0713	14.4217	8.0784	6.58236	0.5311	15.0085	7.32405	5.19773	4.88351	112.587	128.539	4.21223	134.096	3.16342	87.8823	0.541921	5.01507	5.83109	2.156	2.75888	1.14503	6.83159	115.776	115.245	633.126	71.8111	178.081	272.051	6.99551	20.9579
K00057	gpsA; glycerol-3-phosphate dehydrogenase (NAD(P)+) [EC:1.1.1.94]	989.166	988.682	911.632	1004.34	713.11	1050.81	960.604	717.427	935.392	978.237	965.495	773.802	1015.34	893.781	798.804	386.118	572.296	728.027	534.101	380.481	359.414	437.596	411.87	503.941	922.482	900.894	905.7	985.655	1050.64	460.242	1242.43	421.718	970.768	397.555	806.437	812.051	903.803	880.796	829.201	920.493	839.042	864.641	997.326	517.207	897.328	871.775	902.407	723.556
K00058	serA, PHGDH; D-3-phosphoglycerate dehydrogenase / 2-oxoglutarate reductase [EC:1.1.1.95 1.1.1.399]	911.601	1058.95	841.503	905.352	819.671	860.248	956.765	1023.35	824.04	1165.78	1174.15	984.046	1208.73	1093.46	1174.9	663.909	696.43	865.124	657.959	635.574	640.506	626.726	636.433	629.81	1132.46	1256.68	1150.3	537.136	500.162	685.449	648.29	669.805	593.515	629.613	1050.46	1024.55	1204.9	1216.28	1216.09	1083.5	603.23	866.604	748.394	632.041	647.151	765.103	1076.19	652.883
K00059	fabG; 3-oxoacyl-[acyl-carrier protein] reductase [EC:1.1.1.100]	1027.16	972.04	1395.55	1122.96	1987.19	1481.43	1656.44	1544.91	1665.25	1938.88	1340.83	2027.14	1253.13	1767.13	2566.61	444.282	1032.37	1589.41	782.923	405.242	380.711	616.13	686.867	802.307	1949.42	2006.14	1988.1	1347.66	1272.86	644.336	1461.34	446.793	1353.17	577.707	1954.52	1918.16	2028.75	2051.27	1910.42	1934.36	1581.2	1659.8	1137.06	835.877	1686.6	1377.59	1822.67	1196.09
K00060	tdh; threonine 3-dehydrogenase [EC:1.1.1.103]	4.01107	2.25659	16.0657	0.215733	3.27272	7.52962	0.0274354	5.63561	22.1434	13.474	11.5851	10.8583	9.40934	11.4317	10.6874	268.843	151.505	80.6734	193.801	285.781	298.412	253.922	237.9	194.948	57.0213	44.952	53.9197	14.4885	11.4166	231.89	17.841	260.624	44.8159	248.257	40.386	51.1975	30.3556	29.763	65.9144	3.61061	0.707951	14.0247	2.85498	196.244	41.0724	1.76552	22.7338	32.433
K00064	E1.1.1.122; D-threo-aldose 1-dehydrogenase [EC:1.1.1.122]	0	0	1.06012	0.675111	0.566746	0.918679	0	7.16267	0.77633	0	0	0	0	0	0	0.913206	6.18208	6.37364	1.83004	0.19501	0.240787	1.19683	0.05311	1.15031	0	0.0653802	0.0697644	10.1931	5.61074	2.96441	1.95723	0.0936866	2.72495	0	12.3588	7.34792	0.0366979	0.146489	0.256231	0	0.143253	5.83649	0.142749	0	5.19289	0.394098	0	0.0224891
K00065	kduD; 2-dehydro-3-deoxy-D-gluconate 5-dehydrogenase [EC:1.1.1.127]	6.16412	5.11504	31.5522	5.52444	47.2466	9.1071	5.33253	15.2692	8.63523	22.5929	20.3978	49.5437	22.6153	40.3153	223.912	268.615	151.757	77.3499	190.758	286.662	299.642	255.168	257.966	203.756	20.1311	42.7804	24.8239	16.5377	14.6288	228.779	39.6555	263.329	40.8503	272.487	35.1035	31.3831	40.5714	50.0358	66.5934	19.709	27.1682	24.9167	47.8972	196.609	34.56	9.80554	34.2473	34.7969
K00066	algD; GDP-mannose 6-dehydrogenase [EC:1.1.1.132]	1.18749	0.137096	0.492038	0.0432764	139.115	0.329912	0	0.0545381	7.21795	0	0	0	0	0	0	0	0.561096	0.516494	0.0776136	0.0660034	0	0.116306	0.0379357	0.118156	0	0	0	0.134198	0	0	0.309036	0.0282827	0.719034	0	0.729049	1.31947	0	0.0488297	0.14413	0	0	0.549317	0.0578713	0	0.961646	0	0	0
K00067	rfbD, rmlD; dTDP-4-dehydrorhamnose reductase [EC:1.1.1.133]	396.55	476.622	435.596	356.916	382.104	365.207	382.718	658.635	291.303	704.74	473.518	724.948	462.481	600.2	559.135	27.6806	251.811	499.071	160.481	28.5555	20.9824	105.044	130.701	216.433	843.148	786.151	830.755	340.878	324.041	97.0566	495.255	39.488	410.155	104.695	659.369	716.024	807.548	773.112	710.484	843.029	617.961	340.13	371.747	166.391	596.035	505.564	796.997	326.795
K00068	srlD; sorbitol-6-phosphate 2-dehydrogenase [EC:1.1.1.140]	10.1068	9.94766	12.4687	0.571248	0.21442	1.84497	0.0274354	38.2676	1.41151	0.584269	0.16303	8.10451	0.242134	0.525993	1.4417	535.811	292.289	133.643	375.587	570.429	595.403	505.006	476.475	388.727	10.4248	26.3567	11.7877	21.3877	16.2134	457.95	7.00173	534.517	67.7406	499.503	42.9985	40.2952	17.0998	15.475	76.0461	31.5734	9.74759	34.3951	0.411465	394.937	24.7938	5.32096	48.3883	66.9518
K00073	allD; ureidoglycolate dehydrogenase (NAD+) [EC:1.1.1.350]	0	0.474351	6.06101	0.138484	0.315987	3.77369	0.0274354	0.399946	0.0962393	0.0197579	2.51791	1.34144	0.668291	3.23486	0.385806	267.779	144.75	63.8509	186.174	285.108	297.495	251.821	236.418	192.133	4.1228	13.5935	5.63348	9.45407	7.70009	225.304	3.14736	259.285	31.5015	247.938	19.6542	12.7048	7.86069	7.2268	36.7958	0.11689	0.51699	17.2691	0	196.027	27.719	0.492622	18.8546	32.1594
K00074	paaH, hbd, fadB, mmgB; 3-hydroxybutyryl-CoA dehydrogenase [EC:1.1.1.157]	222.316	227.295	399.513	395.027	273.304	547.511	476.437	416.674	369.593	617.284	371.871	664.444	389.231	574.56	1105.13	33.1227	273.812	364.849	153.665	26.5346	18.5883	84.9696	112.048	184.216	408.215	411.343	451.07	361.105	324.958	85.0531	242.927	13.2561	248.09	91.8827	472.28	488.094	452.358	530.139	478.47	253.78	399.445	248.907	639.682	101.577	345.581	302.602	246.079	158.678
K00075	murB; UDP-N-acetylmuramate dehydrogenase [EC:1.3.1.98]	965.17	1034.47	1007.48	1060.2	745.619	1162.95	1015.42	871.002	1003.67	1060.04	1053.98	813.851	1084.51	1004.35	808.788	385.886	562.336	723.372	521.669	379.197	357.783	436.377	411.101	501.315	938.274	916.455	929.277	886.416	930.54	459.101	973.893	419.213	897.015	397.691	813.72	819.02	948.43	945.254	866.154	923.35	838.747	862.14	997.191	517.196	896.559	871.703	915.276	723.78
K00076	hdhA; 7-alpha-hydroxysteroid dehydrogenase [EC:1.1.1.159]	3.23261	4.99851	30.2939	38.9898	17.368	17.4968	36.2498	59.242	13.9467	54.6432	67.1186	15.08	53.9499	57.5634	7.11711	267.929	146.358	67.725	188.713	285.254	297.693	254.028	240.501	194.704	22.567	38.9339	17.5022	10.9521	9.10864	225.657	4.05181	259.414	35.3104	247.743	69.3891	25.1884	11.7874	9.23695	41.4374	19.3973	26.2971	81.5162	2.66208	197.21	35.2546	33.6268	47.6363	39.2547
K00077	panE, apbA; 2-dehydropantoate 2-reductase [EC:1.1.1.169]	504.804	556.634	378.519	594.165	640.032	464.665	445.992	433.44	385.746	597.735	744.42	490.637	799.753	619.456	401.903	281.024	252.185	332.588	274.294	305.89	311.575	292.226	291.243	249.039	490.078	423.538	485.15	192.893	187.263	283.205	230.813	286.746	266.066	279.813	316.133	396.509	443.936	463.375	467.029	371.212	228.389	302.316	647.414	282.777	341.387	344.349	381.024	169.935
K00078	DHDH; dihydrodiol dehydrogenase / D-xylose 1-dehydrogenase (NADP) [EC:1.3.1.20 1.1.1.179]	0	0	0	0	0	0	0	0	0	0	0	0	0	0	0	0.0261289	0	0.215599	0	0	0	0.07219	0	0	0	0.523042	0	0	0	0	0	0	0.136034	0	0.228304	0.0948119	0	0	0.464419	0	0	0	0	0	0.112192	0	0.938819	0
K00082	ribD2; 5-amino-6-(5-phosphoribosylamino)uracil reductase [EC:1.1.1.193]	0	0.795154	4.36125	2.0989	3.9047	2.61392	0	17.0159	4.26661	0	0	0.223573	0	0.368195	0	0.0195967	0.0133594	0.303186	0.232841	0	0	0.0882322	3.99083	0.021483	0	0	0	0.402806	0	0	0.274699	0	0.495551	0	0.438799	0.221228	0	0	0	0	0.0639522	0.102997	0	0	0.224384	0	0	0
K00086	dhaT; 1,3-propanediol dehydrogenase [EC:1.1.1.202]	5.45585	1.89823	4.75443	34.8059	1.53683	4.79033	2.51583	4.06527	3.99072	0.867653	0.882476	1.48676	2.04361	1.97037	1.13914	1.50241	40.9438	26.7144	39.2589	15.3872	9.11258	6.53207	3.30951	19.8335	8.59533	5.00159	5.85672	110.676	127.53	4.12785	133.42	3.12984	87.2014	4.94909	4.13382	6.6727	2.16885	2.79306	2.04985	6.71652	167.465	63.5013	627.361	21.2205	131.687	261.562	5.55468	22.6771
K00087	ygeS, xdhA; xanthine dehydrogenase molybdenum-binding subunit [EC:1.17.1.4]	33.8038	47.8683	101.449	28.2155	10.8338	66.9138	13.8366	60.6009	56.717	49.1604	29.4783	128.99	31.1288	60.384	25.9912	270.921	183.751	161.376	223.432	286.888	298.054	296.223	284.508	270.446	48.9388	83.1172	61.8955	34.3926	26.4104	243.921	12.8192	261.601	78.9189	299.104	69.7111	87.0926	78.8528	97.003	108.41	23.6508	3.76039	22.9855	2.71995	197.119	4.60468	2.76297	44.7113	32.2044
K00088	IMPDH, guaB; IMP dehydrogenase [EC:1.1.1.205]	1380.01	1418.03	1127.61	1532.68	995.884	1248.83	1376.46	938.429	1140.73	1301.17	1503.52	811.122	1598.77	1196.33	887.088	385.752	561.297	704.751	516.899	379.263	358.175	403.245	428.809	493.46	930.446	914.661	912.066	881.747	928.174	454.057	1001.04	419.209	903.059	407.378	776.388	822.747	913.01	884.149	842.072	925.117	840.318	886.493	998.291	517.235	957.215	881.373	914.403	724.626
K00090	ghrB; glyoxylate/hydroxypyruvate/2-ketogluconate reductase [EC:1.1.1.79 1.1.1.81 1.1.1.215]	1.87359	0.145321	5.00984	0.574277	144.682	1.21052	0.0274354	2.54511	7.47458	0.0197579	0.0120763	0.357716	0.0387415	0	1.3751	278.68	200.546	128.628	209.914	287.007	298.942	261.31	238.766	203.208	4.90776	13.5613	6.35484	106.987	78.1233	252.061	16.0125	260.946	53.3238	248.943	116.66	67.4699	8.80879	7.69068	37.2698	0.11689	1.0405	5.4475	2.83569	196.027	32.5458	1.24848	17.9158	32.4105
K00091	E1.1.1.219; dihydroflavonol-4-reductase [EC:1.1.1.219]	57.5008	1.20644	36.791	0.0649146	0.699686	5.12633	0	6.21735	6.19139	19.7014	18.0239	45.8771	19.7194	37.2929	11.5685	2.86549	21.7492	104.532	27.8245	0.794021	1.83805	15.0783	1.96128	6.52191	11.1474	13.2558	13.2291	45.4747	14.8837	13.3572	33.2729	1.98686	42.1931	0.338701	34.4967	63.7847	13.0094	16.3661	20.9469	9.90321	0.434875	14.3852	39.1017	0.189013	44.0006	250.381	12.6219	0.258625
K00094	E1.1.1.251, gatD; galactitol-1-phosphate 5-dehydrogenase [EC:1.1.1.251]	0	0.0164515	3.86921	0.0173105	0	0.720732	0.0548709	0	0	0.0395158	0.0241526	0.357716	0.077483	0	0.18275	267.811	145.329	63.9335	186.627	285.124	297.452	251.757	236.086	192.197	3.9967	12.918	5.35442	9.86387	7.72357	227.048	3.37639	262.713	31.2974	247.825	20.4813	12.8734	7.84235	6.9501	36.214	0.11689	0.50842	0.926972	0	196.027	3.08688	0.192765	17.9158	32.2306
K00096	araM, egsA; glycerol-1-phosphate dehydrogenase [NAD(P)+] [EC:1.1.1.261]	5.99919	4.48988	6.19096	1.42249	0.323661	2.08251	0.884945	8.54194	2.03963	3.56319	5.10918	17.0698	2.75791	2.90401	8.98726	0.151352	1.9796	10.5545	1.72156	1.31047	1.45556	2.36863	16.5134	12.4515	36.6658	17.8651	49.3113	1.79948	1.83276	1.43381	0.302169	0.230999	6.26959	17.9918	17.1215	33.4531	17.5911	17.5071	16.0064	32.4288	9.92436	3.15857	0	3.07434	1.52261	1.07092	18.2586	2.20843
K00097	pdxA; 4-hydroxythreonine-4-phosphate dehydrogenase [EC:1.1.1.262]	189.904	256.807	102.506	9.7625	315.642	40.0691	192.144	223.611	239.594	161.813	102.293	224.088	139.543	136.717	381.69	554.52	415.486	471.988	447.707	576.638	601.686	540.846	493.242	431.52	591.846	550.349	515.088	183.07	122.774	515.146	114.739	526.432	240.158	506.122	532.504	477.422	463.86	312.548	438.149	509.954	27.8071	258.459	47.6406	393.899	246.621	319.048	491.915	74.7226
K00098	idnD; L-idonate 5-dehydrogenase [EC:1.1.1.264]	0	0	4.52675	0.155795	0.302445	0.867923	0	4.51939	0.230974	0	0	0.357716	0	0	3.95959	267.88	145.453	64.9783	186.832	285.059	297.44	253.462	236.301	192.679	3.99103	12.9126	5.35442	10.004	7.95833	225.432	4.12048	259.349	38.4668	247.712	19.8277	21.9618	7.7873	6.81988	35.9845	0.155854	0.64208	2.74658	0.248846	196.027	9.25585	1.73275	17.9158	32.1594
K00099	dxr; 1-deoxy-D-xylulose-5-phosphate reductoisomerase [EC:1.1.1.267]	795.381	938.484	731.401	890.379	690.014	768.599	958.47	791.949	749.489	978.237	962.219	773.88	965.588	897.161	477.874	378.09	418.363	590.555	387.396	330.702	330.289	399.438	405.446	419.632	860.479	842.216	863.466	204.335	159.101	413.234	160.753	385.294	324.481	391.12	759.681	760.181	873.316	854.673	810.352	824.954	369.071	568.826	58.0321	377.077	286.156	387.179	792.324	568.429
K00100	bdhAB; butanol dehydrogenase [EC:1.1.1.-]	275.122	316.337	520.493	326.506	297.449	623.016	325.895	594.407	408.472	513.173	335.839	609.387	298.26	526.456	366.48	28.0883	262.226	363.122	166.897	38.7029	24.7189	99.9646	143.321	220.673	623.279	640.442	663.854	413.11	431.417	126.006	653.092	91.8968	400.311	118.972	543.368	519.221	659.899	683.511	618.304	607.371	751.495	569.187	909.376	235.8	658.88	508.953	680.385	257.8
K00101	lldD; L-lactate dehydrogenase (cytochrome) [EC:1.1.2.3]	28.8428	1.5437	17.5266	6.52759	302.395	11.2526	186.573	49.7042	196.118	0.0197579	0.0120763	0.581289	0.147702	0.867889	2.78187	280.035	205.773	122.828	212.755	288.248	300.648	261.456	243.995	204.934	5.40457	16.5879	6.81703	113.39	82.8673	255.641	62.8744	264.594	56.573	249.658	132.238	84.0966	11.6244	9.34682	39.5011	6.3965	1.33724	162.535	3.89956	197.562	135.54	70.0612	21.5863	38.7468
K00102	LDHD, dld; D-lactate dehydrogenase (cytochrome) [EC:1.1.2.4]	2.77081	11.2693	6.69619	2.92548	4.81655	3.02504	4.31346	44.314	4.3051	0	0.241526	0.089429	0.10896	1.34128	117.915	3.71031	17.8081	36.9853	10.922	0.615032	0.580898	6.15356	0.612054	3.66822	4.59312	8.79364	3.76728	34.1467	22.5838	11.0959	29.8907	0.742422	15.4822	0.0677401	27.1783	18.4251	4.83807	2.97047	4.79633	8.68885	0.526966	93.2808	0.62501	0.098007	43.509	9.98953	6.31095	0.730896
K00103	GULO; L-gulonolactone oxidase [EC:1.1.3.8]	0	0	0	0	0.112853	0	0.0304838	0	0	0	0	0	0	0	0	0	0.106875	0.384035	0.155227	0	0	0	0.0151743	0	0	0	0	0.445207	0	0	6.2494	0	0.456684	0	0.213083	0.31604	0	0	0	0	0	0.583649	0	0	0.432741	0.406949	0.0521566	0
K00104	glcD; glycolate oxidase [EC:1.1.3.15]	394.216	324.657	354.624	191.768	222.003	298.995	75.1578	503.128	236.142	90.2537	112.058	223.968	84.0218	219.186	123.94	281.411	348.426	336.645	330.715	315.675	319.425	322.865	332.345	337.666	121.345	176.866	116.707	635.142	666.941	289.651	681.064	305.542	553.656	330.367	192.609	186.445	122.3	116.446	163.867	264.603	420.643	164.707	87.7153	308.015	136.458	328.343	273.585	198.846
K00105	E1.1.3.21; alpha-glycerophosphate oxidase [EC:1.1.3.21]	0.349649	0.0342739	0.643004	1.00618	0.101567	0	3.8184	0.145435	0.0320798	2.08869	0.437766	0	8.1115	0.144648	0.961876	0.973303	1.42839	1.83259	1.17498	0.588031	0.14062	0.244644	0.0151743	0.251673	0.421466	2.67242	0.235455	1.51582	1.44377	1.15686	6.33524	0.757058	0.825918	0	0.64686	0.450356	0.0550469	0.130213	2.27405	28.3005	30.8783	33.703	12.6159	4.15879	18.8455	33.2985	18.9328	99.6829
K00108	betA, CHDH; choline dehydrogenase [EC:1.1.99.1]	29.3442	2.61304	23.7833	9.68525	310.559	13.9172	130.727	86.2357	69.9243	0.0197579	0.0120763	0.670718	0.365623	1.44648	2.96462	278.132	198.832	114.769	206.259	287.194	299.847	258.137	244.788	203.212	5.39029	16.4	6.65134	99.1793	72.8842	249.475	54.1414	260.72	48.8071	248.957	114.917	69.6621	11.4899	9.13523	39.1382	6.39001	1.29631	51.8527	3.39319	196.076	89.7644	31.549	21.4755	34.7404
K00109	L2HGDH; 2-hydroxyglutarate dehydrogenase [EC:1.1.99.2]	0	0	0	0	0	0	0	0	0	0	0	0	0	0	0	0	0	0.0808496	0	0	0	0	0	0	0	0	0	0	0.0234759	0	0	0	0	0	0.0304405	0	0	0	0	0	0	0.0343323	0	0	0	0	0	0
K00111	glpA, glpD; glycerol-3-phosphate dehydrogenase [EC:1.1.5.3]	213.37	289.141	463.435	221.738	355.176	386.444	188.126	562.828	287.615	282.422	351.64	485.099	220.75	426.605	311.184	637.146	511.02	370.798	524.386	618.813	626.735	592.433	676.464	574.612	265.3	327.987	323.56	155.464	132.374	558.883	106.367	574.575	203.854	665.844	358.002	356.059	412.571	486.85	435.427	334.341	386.797	393.031	37.4898	643.331	254.689	86.0785	342.611	600.909
K00112	glpB; glycerol-3-phosphate dehydrogenase subunit B [EC:1.1.5.3]	4.69718	12.7855	5.54661	0.0642654	0	0.702967	0.0274354	20.7427	0.192479	0.0197579	0.374366	1.43086	0.159809	1.78838	0.18275	350.912	183.661	91.7094	251.56	314.828	316.692	254.718	238.081	195.123	19.3044	34.829	18.0753	12.1705	9.78099	281.456	5.71992	301.32	43.0117	249.42	41.9774	37.1337	44.9737	31.3121	59.6713	69.9264	2.07653	85.8994	2.97072	244.612	23.8216	21.1247	52.6912	321.6
K00113	glpC; glycerol-3-phosphate dehydrogenase subunit C [EC:1.1.5.3]	4.69718	12.7855	5.54661	0.0642654	0	0.702967	0.0274354	20.5245	0.192479	0.0197579	0.374366	1.43086	0.159809	1.78838	0.18275	350.912	183.742	92.4236	251.586	314.828	316.692	254.75	238.607	195.113	19.872	36.9866	18.4241	12.1705	9.85142	281.456	5.71992	301.32	43.07	249.42	43.0276	37.4023	45.8911	31.4097	61.4329	71.3681	2.07653	86.0367	2.97072	244.612	23.8857	21.1247	53.0824	321.6
K00114	exaA; alcohol dehydrogenase (cytochrome c) [EC:1.1.2.8]	0.263886	0	0.492038	0.0865527	90.2502	0.329912	0	4.52666	1.63607	0	0	0	0	0	4.56876	0.143709	0.895082	1.10521	1.06934	0.0660034	0.18661	0.241997	0.786559	0.325789	0	1.02974	0	0.664206	0.164331	0.0327655	26.3711	0.0282827	1.18874	0	1.14411	1.97525	0.177434	0.0488297	0.86478	1.44165	0	3.43323	0.115743	0	13.2815	0.12851	0.391175	0
K00116	mqo; malate dehydrogenase (quinone) [EC:1.1.5.4]	5.13259	0.282417	8.73815	1.39069	288.36	4.76597	1.87171	5.58652	17.8716	0.0197579	0.0120763	0.357716	0.0387415	0.473394	408.23	279.598	206.59	136.862	214.691	287.616	299.464	266.956	240.725	205.643	21.7635	37.1664	17.5346	113.254	81.3942	253.63	21.8156	262.434	64.55	249.192	165.989	93.5299	11.136	8.74866	39.5812	17.6894	27.6593	73.4017	8.83887	197.551	121.523	46.5697	45.0546	39.8285
K00117	gcd; quinoprotein glucose dehydrogenase [EC:1.1.5.2]	2.37498	0.392093	6.15495	1.55795	189.91	2.21549	0.0274354	10.0768	7.87879	0.0197579	0.0120763	0.357716	0.0387415	0	1.3751	285.463	234.077	136.36	217.938	288.225	300.498	259.843	239.28	209.662	5.33783	15.1223	7.02633	164.002	123.369	262.587	24.1848	261.141	47.8725	249.925	184.875	94.1915	9.78734	8.43126	38.3668	1.61049	0.766787	79.3993	3.28323	196.104	45.651	5.75062	18.307	32.984
K00118	gfo; glucose-fructose oxidoreductase [EC:1.1.99.28]	0	0	1.14063	0.411125	0	0	0	0.62537	0	0	0	0	0	0.210397	0	0.0248225	0.200391	0.350348	0.310455	0.0120006	0.036118	0.0240633	0.561448	0.0179383	0	0	0	0.186563	0.234759	0.0302684	0	0.00707069	0.0777334	0	0.928434	0	0	0	0	0	0	0	0	0	0.336576	0	0	0
K00121	frmA, ADH5, adhC; S-(hydroxymethyl)glutathione dehydrogenase / alcohol dehydrogenase [EC:1.1.1.284 1.1.1.1]	86.1721	2.77756	55.5097	8.06174	306.415	16.351	187.709	68.2399	217.2	0.189111	0.0120763	4.56088	0.389836	1.02569	133.877	289.29	261.144	253.773	251.962	289.462	302.571	277.985	249.636	215.825	8.90825	21.9736	10.4622	217.513	142.786	279.231	80.9246	264.175	95.7179	250.651	232.289	164.513	16.9671	14.3112	43.0377	11.2262	1.22724	141.684	42.5633	196.568	159.073	287.7	25.9126	35.424
K00122	FDH; formate dehydrogenase [EC:1.17.1.9]	0	0	0.111827	0	0	0	0	2.74509	0.256638	0	0	0	0	0	0	0.0391934	0.414142	0.413276	0.491553	0.0240012	0	0.240633	0.933218	0.0501627	0	0	0	0.890413	0.328662	0	25.7874	0	0.466401	0	0.837113	0.442456	0.0733958	0	0	0	0	0	0	0	0.609043	0.0856735	0	0
K00123	fdoG, fdhF, fdwA; formate dehydrogenase major subunit [EC:1.17.1.9]	94.1415	187.607	90.2252	61.5859	217.865	114.245	75.5038	482.501	124.846	89.9421	66.9435	128.677	57.1776	125.91	53.4951	1245.11	703.354	358.045	900.088	1210.3	1233.68	1030.66	1028.64	796.774	71.8203	148.39	67.686	91.6505	65.6153	1080.13	85.6425	1196.61	175.608	1059.65	196.385	121.86	91.8676	86.8111	202.16	193.648	100.23	431.058	19.2435	937.661	175.577	184.168	243.684	772.853
K00124	fdoH, fdsB; formate dehydrogenase iron-sulfur subunit	23.1296	41.603	16.3312	26.2595	191.95	7.53215	43.1315	271.478	35.9171	42.4569	15.4396	45.6982	19.01	32.1119	13.7875	354.202	197.776	102.621	257.766	315.923	317.808	258.017	246.274	200.133	30.7433	60.3436	27.258	42.061	28.9256	288.632	52.1526	303.661	48.4687	249.564	99.3149	44.0893	39.1794	30.4209	67.9428	93.4409	28.6985	141.903	5.7524	246.639	81.8964	90.7344	84.6023	331.728
K00125	fdhB; formate dehydrogenase (coenzyme F420) beta subunit [EC:1.17.98.3 1.8.98.6]	0	0	0	0	0	0	0	0	0	0	0	0	0	0	0	0	0	0	0	0	0	0	0	0	0	0	0	0	0	0	0	0.00473736	0	0	0	0	0	0	0	4.38988	0	0	0	0	0	0	2.90773	0
K00126	fdsD; formate dehydrogenase subunit delta [EC:1.17.1.9]	0	0	0.966184	0.186088	7.47264	0.649674	0	5.14113	1.2062	0	0	0	0	0	0	0.0391934	1.59645	0.619847	0.413939	0.0240012	0.469534	0.228602	0.166917	0.630203	0	0	0	1.06701	0.117379	0	37.05	0	0.790355	0	0.913214	0.963921	0.0733958	0	0	0	0.148369	26.9165	0.158181	0.028002	20.4137	31.2108	0	2.28264
K00127	fdoI, fdsG; formate dehydrogenase subunit gamma	23.4067	27.8386	10.6168	23.5114	191.104	3.50976	39.504	254.635	40.2081	44.7714	13.9602	44.7033	18.7436	29.4293	12.8941	354.065	196.954	100.822	257.223	315.833	317.579	257.655	240.655	199.897	31.3626	57.9573	28.0777	41.2554	28.9021	290.858	46.0062	315.787	48.0768	249.496	98.9623	43.336	39.2681	29.9733	68.271	113.806	28.2918	131.144	5.54021	246.66	61.0535	87.5367	88.6249	331.72
K00128	ALDH; aldehyde dehydrogenase (NAD+) [EC:1.2.1.3]	550.979	481.641	417.898	830.519	698.036	400.491	819.429	458.725	366.909	709.943	691.383	431.397	781.413	574.705	1080.07	21.6923	195.047	305.695	114.194	13.5061	10.9341	101.435	163.249	182.612	224.48	263.67	245.134	185.506	139.428	68.473	119.109	10.0121	161.62	124.663	289.728	286.76	304.571	367.728	285.848	172.715	342.65	351.21	20.2175	126.464	366.397	75.5481	164.238	228.788
K00129	E1.2.1.5; aldehyde dehydrogenase (NAD(P)+) [EC:1.2.1.5]	0	0	0	0	0	0	0	0	0	0	0	0	0	0	0	0	0.497505	0.180968	0.462836	0	0	0.0561478	0	0.174442	0	0	0	0	0	0.0824814	0	0.0487877	0	0	0	0.0421913	0	0	0	0	0	0	0	0	0.0641098	0	0	0.071178
K00130	betB, gbsA; betaine-aldehyde dehydrogenase [EC:1.2.1.8]	51.6251	21.7447	31.6696	18.8196	361.832	21.9102	194.591	81.0467	207.217	14.2381	18.3297	4.06902	15.2666	19.8147	5.08858	283.039	228.586	154.582	222.137	289.283	301.118	267.168	252.861	214.113	6.79059	16.5552	8.15651	137.439	103.762	262.521	59.3023	261.803	67.8102	254.315	169.354	116.693	10.6189	8.58345	40.2352	1.64945	2.87785	36.3345	3.33146	196.308	86.5001	6.16399	18.3591	32.792
K00131	gapN; glyceraldehyde-3-phosphate dehydrogenase (NADP+) [EC:1.2.1.9]	89.5585	40.591	97.7809	17.3203	60.8982	80.5126	15.3943	72.9925	58.3791	42.9028	30.7719	144.146	18.2908	118.848	21.2397	11.0942	113.422	91.0623	62.0172	5.02766	3.80172	25.5959	34.2378	55.7512	16.2134	8.71191	12.9436	174.596	188.338	24.8193	283.146	7.95523	114.915	27.9062	84.2793	66.2945	9.26623	12.2136	15.1157	15.8258	284.405	32.4392	13.371	81.1018	18.253	64.6359	13.1956	128.871
K00132	E1.2.1.10; acetaldehyde dehydrogenase (acetylating) [EC:1.2.1.10]	0	0	0	0	0	0.0761336	0	0	0.0962393	0	0	1.22965	0.0726403	0.841589	0	0	0	0.148224	0	0	0	0	0	0	1.06657	0.364985	2.54344	0	0	0.0983723	0	0	0.388667	0	0.0913214	1.21675	0.596341	0.979361	0.555221	0	0	0.0171661	0	0	0	0	0	0
K00133	asd; aspartate-semialdehyde dehydrogenase [EC:1.2.1.11]	952.429	986.928	891.101	1012.26	712.591	1001.34	978.757	820.395	916.374	1000.54	972.046	794.952	1024.5	904.906	804.236	383.898	539.455	688.72	501.724	364.397	350.095	428.116	415.879	492.903	918.007	901.777	904.531	828.833	870.664	447.554	910.464	410.838	828.723	405.202	802.814	807.037	902.392	876.984	830.882	887.166	578.646	794.306	726.749	461.919	572.024	747.17	846.475	703.128
K00134	GAPDH, gapA; glyceraldehyde 3-phosphate dehydrogenase [EC:1.2.1.12]	1017.47	1039.62	933.489	1085.11	1155.11	1099.22	1196.29	868.141	1206.31	1024.72	1018.11	835.911	1052.84	963.613	1232.05	662.047	763.932	847.676	728.044	672.015	660.957	700.702	692.907	716.916	946.105	967.039	930.372	966.711	992.723	705.734	991.414	681.14	951.738	690.835	951.257	911.074	962.637	938.826	912.764	943.812	892.758	980.086	1001.5	739.439	1062.82	886.651	943.506	794.529
K00135	gabD; succinate-semialdehyde dehydrogenase / glutarate-semialdehyde dehydrogenase [EC:1.2.1.16 1.2.1.79 1.2.1.20]	288.375	88.6885	259.589	154.706	543.768	294.3	231.987	167.407	452.594	37.4327	40.1356	17.9305	50.3397	45.0382	449.933	302.953	435.68	408.58	397.937	338.658	331.577	323.046	267.807	305.042	61.7586	74.9411	46.6714	960.411	955.21	335.525	955.059	298.306	694.879	257.278	330.416	246.559	37.7567	30.5959	54.6874	82.5701	454.296	522.399	983.464	328.212	863.652	790.694	125.658	90.7633
K00137	prr; aminobutyraldehyde dehydrogenase [EC:1.2.1.19]	1.60971	0.145321	4.49544	0.228066	15.8014	1.41355	0.0274354	1.27256	8.05202	0.0197579	0.0120763	0.357716	0.0387415	0	0.18275	267.886	146.71	64.1006	187.094	285.3	297.693	252.175	236.42	192.664	4.0275	12.9538	5.36942	10.1293	7.56252	225.771	3.14736	260.216	31.6803	248.243	20.1187	13.1337	7.7873	6.81988	36.1621	0.11689	0.50842	2.30026	2.91285	196.244	3.67108	0.241813	17.9158	32.433
K00138	aldB; aldehyde dehydrogenase [EC:1.2.1.-]	29.0803	1.87273	20.2731	8.37549	308.828	13.6228	188.204	62.3153	214.553	0.0197579	0.0120763	0.581289	0.256662	1.15719	508.27	279.296	202.918	113.138	205.986	287.409	299.594	260.131	244.59	204.316	6.4474	15.6862	7.76757	109.614	79.9915	247.466	61.1318	261.72	52.5334	249.315	124.408	74.5005	10.6162	9.2044	38.1346	5.48086	1.91537	151.496	4.32974	196.408	144.841	47.1748	21.0648	35.8255
K00140	mmsA, iolA, ALDH6A1; malonate-semialdehyde dehydrogenase (acetylating) / methylmalonate-semialdehyde dehydrogenase [EC:1.2.1.18 1.2.1.27]	105.014	18.3434	54.274	14.4175	392.069	20.3175	139.128	51.1986	82.4809	13.6047	14.9444	2.68287	14.637	16.3847	122.985	26.7044	133.395	241.333	81.6837	8.47148	6.99817	38.8878	11.4021	26.1378	4.39684	7.37472	4.13686	235.682	153.493	67.1436	70.4173	5.62289	102.694	2.70148	227.324	191.7	6.72416	5.12582	7.23213	6.68223	2.55169	140.773	40.6005	0.374527	147.15	291.457	4.64846	3.59859
K00141	xylC; benzaldehyde dehydrogenase (NAD) [EC:1.2.1.28]	0.97638	0.795154	4.5849	2.33692	49.0994	2.67737	0	19.1429	4.37889	0	0	0.223573	0	0.368195	0	3.08975	12.3675	11.804	3.42543	0.396021	0.108354	1.49497	4.20327	2.07311	0.240838	0.768217	0.226734	30.5285	20.7996	6.42258	2.78133	0.302272	4.40496	0.0677401	20.73	8.18811	1.85325	1.49744	0.368332	3.87037	0.073545	7.38144	2.83569	0	13.9679	0	3.0642	0.168668
K00145	argC; N-acetyl-gamma-glutamyl-phosphate reductase [EC:1.2.1.38]	748.556	807.786	675.855	812.652	640.335	612.6	908.146	710.891	664.545	963.678	923.557	712.867	951.998	841.096	750.309	376.427	391.126	498.033	377.371	325.221	326.115	343.577	358.889	364.228	623.361	603.443	631.198	197.316	149.397	398.364	131.074	381.807	268.21	341.825	547.595	613.859	597.64	624.485	602.197	611.149	346.885	529.057	111.968	334.763	321.01	433.301	591.697	473.311
K00146	feaB; phenylacetaldehyde dehydrogenase [EC:1.2.1.39]	1.74165	0.145321	0.492038	0.107542	140.605	0.347677	0.0274354	1.21802	7.21795	0.0197579	0.0120763	0	0.0387415	0	0	8.32272	43.907	34.6457	14.4059	1.63232	1.18467	4.79285	0.943309	7.84042	0.572678	0.844876	0.703923	70.5508	52.9806	15.9418	11.3083	1.15323	8.33983	1.21729	82.3292	43.708	0.833043	0.789414	1.02909	2.03909	0.0172671	1.42479	2.75853	0.0441031	4.84509	0.073465	2.8295	0.322269
K00147	proA; glutamate-5-semialdehyde dehydrogenase [EC:1.2.1.41]	821.116	711.015	751.726	851.701	640.012	738.964	912.996	666.097	741.586	959.961	926.186	709.302	958.788	845.212	463.574	380.493	449.472	600.056	446.583	341.716	336.901	360.538	359.467	384.842	623.481	614.885	640.477	436.536	402.127	414.061	527.104	391.323	458.453	343.346	573.852	659.432	639.509	707.642	647.609	620.929	465.455	704.976	733.004	411.303	516.481	965.548	606.222	592.205
K00148	fdhA; glutathione-independent formaldehyde dehydrogenase [EC:1.2.1.46]	1.89998	0.93225	6.42333	2.86922	157.074	4.7482	1.00597	18.612	13.0276	0	0	0.223573	0	0.578593	0	0.712013	3.92767	3.62691	0.626687	0.222012	0	1.01868	5.31858	0.726876	0	0	0	6.8617	3.94395	1.1275	2.43795	0.146151	2.41304	0	7.13068	5.50968	0	0.146489	0.240217	0	0.0290343	6.17981	0.293214	0	20.1866	0.818182	0	0
K00150	gap2; glyceraldehyde-3-phosphate dehydrogenase (NAD(P)) [EC:1.2.1.59]	57.3953	1.4395	36.1424	0	0	5.12633	0	1.91792	5.3894	0.169353	0.150954	0.212394	0	0.473394	0	2.16217	17.915	98.6499	26.748	0.612032	1.1317	14.3979	0.113807	4.59736	0.395662	0.433144	0.610439	39.7506	11.2919	11.8955	2.16325	1.83604	40.2076	0.27096	23.9388	51.1668	0.715609	0.439467	0.384347	2.90927	0.221786	6.79779	39.1017	0.189013	31.6221	248.71	2.45788	0.112445
K00151	hpaE, hpcC; 5-carboxymethyl-2-hydroxymuconic-semialdehyde dehydrogenase [EC:1.2.1.60]	1.26665	1.26951	9.79603	5.04105	6.54545	7.61844	1.26203	37.5313	9.54373	0.0197579	0.0120763	0.223573	0.147702	0.867889	0.32489	0.398009	1.13154	1.06371	1.45017	0.243853	0.316033	0.827699	4.80721	0.363707	0.0221915	0.0194506	0.0149994	0.964403	0.238045	0.688606	0.0628374	0.409039	2.19131	0.167318	1.41533	0.883963	0.0196334	0.0325531	0.140287	0	0.308889	8.18482	2.97072	0.0056004	12.118	2.23244	0	0.455741
K00152	nahF; salicylaldehyde dehydrogenase [EC:1.2.1.65]	0	0	0	0	1.71536	0	0	0	0	0	0	0	0	0	0	0	0	0	0.0776136	0	0	0	0	0	0	0	0	0	0	0	0	0	0	0	0	0	0	0	0	0	0	0	0	0	0	0	0	0
K00153	E1.1.1.306; S-(hydroxymethyl)mycothiol dehydrogenase [EC:1.1.1.306]	20.913	17.2192	11.5964	10.6568	6.02633	9.49133	10.7455	18.9793	8.95025	13.6047	14.9444	2.59344	14.5281	16.0954	1.34017	0.169838	0.667971	1.21274	0.388068	0.0720037	0.0601967	0.469235	5.24271	0.0537074	0	0	0	0.67841	0	0.219446	16.688	0.0777775	0.932801	0	0.715351	0.539954	0	0.0325531	0	0	0.956725	15.798	0.511196	0.0385027	27.7387	5.29676	0.0521566	0.536365
K00154	E1.2.1.68; coniferyl-aldehyde dehydrogenase [EC:1.2.1.68]	27.0615	0.603221	5.36769	2.63986	339.717	4.18735	186.287	24.5876	203.45	0	0	0	0.10896	0.289296	3.64932	17.6213	88.8509	76.8258	29.8123	3.20243	2.72204	8.78825	3.10488	18.0843	1.36555	1.17684	1.62202	153.6	115.355	38.2178	28.8005	2.08522	19.5216	2.29504	163.607	90.6109	1.85545	1.49338	1.50536	0.0519513	0.230228	84.7208	0.540132	0.098007	86.7671	4.85897	0.0521566	0.573472
K00156	poxB; pyruvate dehydrogenase (quinone) [EC:1.2.5.1]	24.1852	17.9403	17.5083	10.7211	146.799	11.6155	10.773	23.2514	17.0023	14.97	17.1402	3.34621	16.6492	19.8476	287.148	271.857	163.676	85.3064	191.986	285.662	297.94	256.716	243.744	195.439	8.3655	19.4537	8.27633	46.3825	31.1558	234.592	39.6023	260.211	47.2767	247.825	52.2666	40.0266	14.426	9.93408	43.5342	2.29884	2.19676	35.7897	4.05099	197.003	52.0155	18.5845	24.983	33.3786
K00158	E1.2.3.3, poxL; pyruvate oxidase [EC:1.2.3.3]	192.736	54.5915	167.142	88.7544	20.353	270.738	15.3334	6.78545	176.439	3.47174	7.39674	3.83427	13.2932	3.07706	44.6622	4.8121	108.935	95.9319	105.464	34.5498	20.8934	31.041	4.73437	67.4719	22.299	7.46969	16.2028	669.131	765.291	40.204	948.235	32.181	558.075	5.89339	22.7492	26.4078	8.95429	11.4587	2.81854	35.4568	342.943	93.0893	337.481	59.7217	355.932	158.998	59.602	26.545
K00161	PDHA, pdhA; pyruvate dehydrogenase E1 component alpha subunit [EC:1.2.4.1]	98.3373	37.1461	74.7904	57.4126	125.928	38.1709	25.8661	107.023	34.088	51.1213	63.8785	54.0748	68.3158	70.961	470.276	15.3464	119.929	228.998	97.6093	18.4054	12.2129	70.8453	18.3689	44.2486	45.4882	111.13	43.4749	234.703	199.832	43.349	214.96	8.70274	177.407	1.93059	196.306	167.855	76.1359	65.071	91.9577	69.2947	151.327	269.4	676.916	81.3043	399.711	601.705	61.8485	131.876
K00162	PDHB, pdhB; pyruvate dehydrogenase E1 component beta subunit [EC:1.2.4.1]	98.0206	36.159	71.212	55.3137	121.866	36.0645	25.8052	89.7343	31.1045	50.3592	63.154	53.5383	66.6692	69.8564	469.768	15.3464	119.702	228.621	97.3765	18.4054	12.2129	70.4603	13.8521	44.2164	45.4366	111.13	43.4749	234.47	199.832	43.3036	214.686	8.70274	177.096	1.93059	196.123	166.709	76.1359	65.071	91.9577	69.2557	151.327	259.735	676.684	81.3043	395.015	597.293	61.8485	131.876
K00163	aceE; pyruvate dehydrogenase E1 component [EC:1.2.4.1]	50.0065	17.3645	19.4411	11.8895	314.326	14.7877	197.837	30.0214	213.17	13.6245	14.9565	3.04059	14.5668	16.3058	5.05041	364.479	242.944	136.016	270.927	317.06	318.199	262.411	247.695	206.621	6.52275	17.9119	7.61932	130.455	94.5583	311.998	61.3808	304.424	61.3902	250.606	133.204	86.232	12.3432	10.0793	40.5901	8.4226	3.73673	214.857	4.49949	245.676	167.956	65.4939	22.6816	325.717
K00164	OGDH, sucA; 2-oxoglutarate dehydrogenase E1 component [EC:1.2.4.2]	60.7334	28.3733	23.0538	24.0242	303.474	14.0923	214.725	142.757	209.821	45.5524	22.3632	35.8201	29.9908	34.9041	425.014	631.312	391.404	230.813	467.458	602.528	616.643	552.432	479.773	410.711	23.519	52.3509	22.3339	130.882	94.8088	537.135	61.1232	564.059	104.382	498.264	197.587	118.255	30.7899	22.3897	84.1761	22.2027	3.72138	241.439	4.1947	441.746	229.828	66.4663	50.0573	357.447
K00166	BCKDHA, bkdA1; 2-oxoisovalerate dehydrogenase E1 component alpha subunit [EC:1.2.4.4]	0.606939	0.466125	4.86514	2.93847	13.2281	3.59351	0.381048	22.9296	17.9602	0.244715	0.523206	0.17148	0.641656	2.38459	129.035	1.51985	11.08	30.7273	12.0944	0.453024	0.767508	6.16286	1.77281	2.24862	0.137622	0.294211	0.116332	15.069	9.40608	6.23817	3.34789	0.530301	12.9195	0	17.2509	15.1291	0.262941	0.575051	0.186889	0	0.353016	25.3029	0.389667	0	24.765	5.10186	0	0
K00167	BCKDHB, bkdA2; 2-oxoisovalerate dehydrogenase E1 component beta subunit [EC:1.2.4.4]	0.606939	0.466125	4.86514	2.93847	16.1849	3.59351	0.381048	23.2023	17.9602	0.244715	0.523206	0.17148	0.641656	2.38459	129.035	1.51985	11.08	30.633	12.0944	0.453024	0.767508	6.16286	1.24679	2.24862	0.137622	0.294211	0.168656	15.069	9.40608	6.23817	3.34789	0.537372	12.9195	0	17.2814	15.1291	0.262941	0.575051	0.186889	0	0.353016	25.5947	0.389667	0	24.8291	5.10186	0	0
K00169	porA; pyruvate ferredoxin oxidoreductase alpha subunit [EC:1.2.7.1]	9.90893	19.0426	5.83736	12.5285	0.846394	4.11122	18.5037	109.549	2.2135	35.2537	17.5559	40.5449	30.5573	26.2997	15.4119	0.816529	5.0349	25.6967	1.90266	0.360019	0.391279	4.31536	7.69715	6.30525	35.2569	88.8517	42.6174	4.56061	2.25369	2.31841	0.841265	0.457261	16.9702	9.82232	59.7965	42.0925	77.7629	78.1682	97.8403	29.2403	11.4432	5.80216	0.289356	0.574041	10.8826	1.54212	31.7998	0.86583
K00170	porB; pyruvate ferredoxin oxidoreductase beta subunit [EC:1.2.7.1]	9.90893	19.7555	5.63607	12.7665	0.846394	4.11122	18.5037	110.058	2.2135	35.2537	18.2805	42.4005	30.8479	26.6416	15.4526	0.646691	5.1367	26.6736	1.84263	0.336017	0.349141	3.77393	10.7244	6.20321	45.5442	90.8131	58.1923	4.30366	2.34759	2.52741	0.841265	0.464332	17.0819	9.82232	62.1442	48.2909	82.1116	83.7185	98.9293	29.9286	11.4518	3.98255	0.289356	0.574041	10.1133	1.79914	31.4086	0.86583
K00171	porD; pyruvate ferredoxin oxidoreductase delta subunit [EC:1.2.7.1]	1.02916	9.25395	2.23654	0.0216382	0.564263	0.83747	0.762095	4.78117	0.352877	12.01	7.38164	15.5607	18.148	6.70641	6.66024	0.565038	3.90095	22.1797	1.40282	0.318017	0.276905	2.94776	7.69715	5.52649	32.6937	83.6458	39.6872	3.71006	1.80764	2.08474	0.549398	0.259282	10.5717	9.82232	55.9953	39.2363	74.9188	75.0757	93.3402	25.9154	11.4049	2.57492	0.231485	0.553039	2.17973	0.12851	27.4382	0.640939
K00172	porG; pyruvate ferredoxin oxidoreductase gamma subunit [EC:1.2.7.1]	9.90893	19.7555	5.83736	12.7665	0.846394	4.11122	18.5037	110.058	2.2135	35.536	18.2805	43.1607	30.8479	26.6416	15.7368	0.836126	5.31545	28.6612	2.06651	0.360019	0.391279	4.37953	10.7244	6.45563	46.4043	91.7448	59.0294	4.77262	2.60582	2.56056	0.841265	0.556251	17.3783	9.82232	63.3124	48.919	82.2767	83.9464	99.4738	30.604	11.4432	5.90515	0.289356	0.574041	10.8826	1.79914	32.8429	0.86583
K00174	korA, oorA, oforA; 2-oxoglutarate/2-oxoacid ferredoxin oxidoreductase subunit alpha [EC:1.2.7.3 1.2.7.11]	219.834	545.265	115.619	129.941	101.496	142.181	55.4805	448.894	87.332	352.085	217.021	565.566	293.896	339.928	292.935	12.5825	110.703	397.804	55.575	13.9729	10.7395	43.8252	89.9131	78.1644	1105.28	963.679	950.486	47.5373	50.3417	96.8294	121.304	74.7247	237.885	89.7895	627.22	691.891	816.559	597.83	724.526	896.105	112.797	343.519	3.95126	58.1704	99.5443	56.4151	831.673	89.6516
K00175	korB, oorB, oforB; 2-oxoglutarate/2-oxoacid ferredoxin oxidoreductase subunit beta [EC:1.2.7.3 1.2.7.11]	242.317	598.664	121.792	131.52	101.496	142.181	55.4805	501.95	87.332	352.085	217.625	565.666	293.896	340.401	292.935	12.5107	110.77	397.831	55.575	13.9729	10.7395	43.8252	89.9131	78.1644	1105.22	963.867	950.486	47.5373	50.3417	97.2304	121.304	76.0045	237.749	89.7895	627.312	691.891	816.413	597.928	724.574	910.705	175.01	363.427	11.9209	58.2474	103.902	57.9418	866.885	92.2636
K00176	korD, oorD; 2-oxoglutarate ferredoxin oxidoreductase subunit delta [EC:1.2.7.3]	121.167	298.298	70.6354	120.178	94.5027	107.044	46.9832	255.828	63.8868	208.248	160.021	376.904	181.878	237.839	121.524	6.12599	67.572	224.642	29.5289	11.3838	8.42092	27.8224	74.9475	54.9234	654.002	581.091	591.165	23.6973	28.9082	33.1945	68.8619	20.9561	134.549	80.7124	401.726	408.771	519.301	398.662	458.014	568.217	108.613	115.493	2.63314	52.1726	46.0528	35.7644	519.492	79.3235
K00177	korC, oorC; 2-oxoglutarate ferredoxin oxidoreductase subunit gamma [EC:1.2.7.3]	122.697	300.834	76.5734	121.823	95.7215	109.772	48.8579	257.573	66.3891	210.196	165.471	390.654	184.675	247.096	122.58	6.16519	69.3488	225.194	29.8738	12.9079	8.91754	28.6747	84.8904	56.1049	654.51	581.998	591.317	25.1177	29.7181	33.2739	69.0335	21.1718	136.259	89.1799	402.32	411.955	519.31	398.771	458.823	571.542	108.689	115.493	2.63314	52.2601	46.3092	35.7001	522.087	79.3348
K00179	iorA; indolepyruvate ferredoxin oxidoreductase, alpha subunit [EC:1.2.7.8]	37.1219	91.4392	60.0342	63.7569	58.1473	134.255	24.0289	92.04	77.9179	57.5942	68.0675	107.951	90.4677	108.274	59.2365	3.14664	30.0371	82.5252	10.1087	6.21032	4.41392	13.6369	52.5486	23.7373	213.474	192.585	199.847	16.196	15.2387	12.0569	18.7224	10.0412	45.559	54.6832	130.348	169.364	168.934	153.363	164.032	205.436	41.9079	49.1896	0.188082	25.726	31.5821	7.5232	171.935	36.7725
K00180	iorB; indolepyruvate ferredoxin oxidoreductase, beta subunit [EC:1.2.7.8]	61.0564	145.071	66.2071	65.3365	58.1473	134.255	24.0289	143.778	77.9179	57.5942	68.5204	108.398	90.4677	108.274	59.2365	3.14664	30.331	83.0507	10.0814	6.22832	4.41994	13.5728	52.5486	23.7373	213.594	193.313	199.986	16.2596	15.2387	12.4806	18.8255	11.3303	45.4132	54.6832	130.614	169.19	170.227	154.893	164.408	221.762	41.8993	68.8277	0.188082	25.726	32.736	7.95157	208.66	36.7725
K00183	K00183; prokaryotic molybdopterin-containing oxidoreductase family, molybdopterin binding subunit	0.514578	3.81126	2.81804	1.55795	0.835109	4.99944	0.274354	4.26306	0	2.78022	18.8692	10.1614	9.16478	28.7324	5.84801	0.0685884	0.420822	1.97408	0.0172475	0	0	0.07219	0	0	1.2558	1.38116	1.63074	0.254404	0	0.185394	0.463554	0	0.2332	0	1.68945	1.04293	1.05507	3.54015	3.34702	0.480549	0	0.308991	0	0	0	0.25702	1.21264	0
K00184	K00184; prokaryotic molybdopterin-containing oxidoreductase family, iron-sulfur binding subunit	17.3901	43.1988	11.615	15.8824	2.99059	13.298	18.4884	159.542	0.962393	38.5186	49.7493	53.4377	38.3177	86.2674	304.317	0.519313	5.96498	18.272	1.53071	0.165009	0.488617	1.46385	1.62107	2.67828	18.2779	33.7689	16.1534	4.80187	1.8546	1.72152	3.00452	0.169696	10.2802	0	17.1304	16.4578	16.6394	15.9564	20.1089	21.7546	0.0767426	14.0591	0	0.042003	49.645	0.663969	21.0973	0.449782
K00185	K00185; prokaryotic molybdopterin-containing oxidoreductase family, membrane subunit	8.03534	27.3506	5.91184	2.12054	1.51222	5.02482	0.289596	48.1662	0.962393	11.7184	19.0302	19.79	13.1479	31.3537	289.148	0.404998	4.76932	13.8724	1.38411	0.147008	0.488617	1.24728	1.45415	2.37032	12.9106	24.7382	10.1101	3.80546	1.66679	1.27127	1.95723	0.169696	7.71504	0	11.849	13.5028	11.4283	8.66451	9.93168	15.7412	0.0767426	12.2051	0	0	49.7412	0.535459	14.8712	0
K00186	vorA; 2-oxoisovalerate ferredoxin oxidoreductase, alpha subunit [EC:1.2.7.7]	0	0	0	0	0	0	0	0	0	0	0	0	0	0	0	0	0	0	0.0747678	0	0	0.0641689	0	0	0	0	0	0	0	0	0	0.00473736	0.2332	0	0	0.173822	0	0	0	2.33781	0.00856959	0	0	0	0	0	1.95587	0
K00187	vorB; 2-oxoisovalerate ferredoxin oxidoreductase, beta subunit [EC:1.2.7.7]	0	0	0	0	0	0	0	1.52707	0	0	0	0	0	0	0	0	0.0801566	0.768071	0.0747678	0	0	0.0641689	0	0	0	0.196141	0	0	0	0	0.412048	0.00473736	0.2332	0	0	0.173822	0	0.0488297	0	2.33781	0.00856959	0	0	0	0	0	1.95587	0
K00188	vorD; 2-oxoisovalerate ferredoxin oxidoreductase, delta subunit [EC:1.2.7.7]	0	0	0	0	0	0	0	1.52707	0	0	0	0	0	0	0	0	0.0801566	0.768071	0.0747678	0	0	0.0641689	0	0	0	0.196141	0	0	0	0	0.412048	0.00473736	0.2332	0	0	0.173822	0	0.0488297	0	2.33781	0.00856959	0	0	0	0	0	1.95587	0
K00189	vorG; 2-oxoisovalerate ferredoxin oxidoreductase, gamma subunit [EC:1.2.7.7]	0	0	0	0	0	0	0	0	0	0	0	0	0	0	0	0	0	0	0.0258712	0	0	0	0	0	0	0	0	0	0	0	0	0	0	0	0	0	0	0	0	0	0	0	0	0	0	0	0	0
K00192	cdhA; acetyl-CoA decarbonylase/synthase complex subunit alpha [EC:1.2.7.4]	0	0	0	0	0	0	0	0	0	0	0	0	0	0	0	0	0	0	0.115041	0	0	0.128338	0	0	0	0	0	0	0	0	0	0.00947472	0.563567	0	0	0.347644	0	0	0	0.0259756	0.0257088	0	0	0	0	0	0.0130392	0
K00193	cdhC; acetyl-CoA decarbonylase/synthase complex subunit beta [EC:2.3.1.-]	0	0	0	0	0	0	0	0	0	0	0	0	0	0	0	0	0	0	0.115041	0	0	0.128338	0	0	0	0	0	0	0	0	0	0.00947472	0.563567	0	0	0.347644	0	0	0	0.0259756	0.00856959	0	0	0	0	0	0.0130392	0
K00194	cdhD, acsD; acetyl-CoA decarbonylase/synthase complex subunit delta [EC:2.1.1.245]	6.66313	12.5442	20.7327	59.2183	45.4909	11.0203	22.7181	12.5347	9.63195	4.47375	18.2579	26.6387	3.3354	26.0301	3.56871	0.501349	11.4056	7.67397	3.74848	5.7513	3.54258	6.33868	41.3233	12.8871	5.20382	3.96776	3.1612	4.10756	4.94754	0.993182	2.06883	1.00701	5.94661	44.2512	13.7705	8.19728	2.38078	2.70598	4.1037	6.46144	41.0073	3.08132	0.0723391	25.5308	6.61933	1.94372	6.4935	36.2103
K00195	cdhB; acetyl-CoA decarbonylase/synthase complex subunit epsilon	0	0	0	0	0	0	0	0	0	0	0	0	0	0	0	0	0	0	0.115041	0	0	0.128338	0	0	0	0	0	0	0	0	0	0.00947472	0.563567	0	0	0.347644	0	0	0	0.0259756	0.0171392	0	0	0	0	0	0.0130392	0
K00196	cooF; anaerobic carbon-monoxide dehydrogenase iron sulfur subunit	99.8435	85.832	195.704	74.3919	6.75061	68.0523	45.7266	174.758	75.5947	104.251	59.7946	416.23	44.5203	222.557	33.8362	2.76562	104.804	47.8542	59.7101	8.39684	4.14936	73.8142	147.238	196.919	46.1156	23.4836	36.6687	16.7862	31.2704	6.21146	26.0294	5.30952	39.7717	147.559	28.6414	62.1884	20.0714	24.4946	35.944	25.5242	244.111	7.33853	2.65726	99.3426	4.51974	15.5712	24.0219	130.292
K00197	cdhE, acsC; acetyl-CoA decarbonylase/synthase complex subunit gamma [EC:2.1.1.245]	6.66313	13.5588	22.0522	59.2183	45.7166	11.5533	22.7181	13.8618	9.95275	4.47375	18.5145	26.6387	3.517	26.0301	4.60429	0.436027	11.2921	7.53922	2.96087	5.6853	3.54258	6.3467	41.3233	12.8441	5.43605	4.79319	3.31817	3.15355	4.07894	0.826706	1.96581	1.01174	6.28669	44.2512	11.906	7.92074	2.97712	3.4547	5.00852	18.2024	41.0073	1.82819	0.0723391	25.5308	0.865482	1.98655	11.0963	36.2103
K00198	cooS, acsA; anaerobic carbon-monoxide dehydrogenase catalytic subunit [EC:1.2.7.4]	21.555	39.412	44.0481	68.5216	49.751	22.7969	32.9606	44.1601	20.0678	26.6731	55.4001	104.081	22.3308	76.0784	33.3266	3.42701	31.9842	25.1678	9.52785	12.8317	6.78267	12.9411	94.57	26.71	20.6173	26.4803	17.4012	7.75847	9.26992	46.1726	8.36973	65.6732	16.6519	99.3578	36.6027	29.8955	27.0143	33.3556	28.1822	34.6545	166.335	160.215	9.01615	77.5981	8.38011	16.9747	53.1747	83.4912
K00200	fwdA, fmdA; formylmethanofuran dehydrogenase subunit A [EC:1.2.7.12]	0	0	0.357846	0	0.112853	0	0	1.79976	0	0	0	0	0	0	0	0	0.113555	0.0225031	0.25302	0	0.124427	0.164433	0.166917	0.211285	0	0	0	0.848013	0.305187	0	0.103012	0.00947472	0.757901	0	0.213083	0.924416	0	0	0	2.33781	0.0171392	0	0	0	1.15398	0.12851	1.95587	0
K00201	fwdB, fmdB; formylmethanofuran dehydrogenase subunit B [EC:1.2.7.12]	0	0	0.357846	0	0.112853	0	0	1.79976	0	0	0	0	0	0	0	0	0.113555	0.0225031	0.301917	0	0.124427	0.228602	0.166917	0.211285	0	0	0	0.848013	0.305187	0	0.103012	0.0142121	0.991101	0	0.213083	1.09824	0	0	0	2.33781	0.0342784	0	0	0	0.593015	0	1.95587	0
K00202	fwdC, fmdC; formylmethanofuran dehydrogenase subunit C [EC:1.2.7.12]	0	0	0.357846	0	0.112853	0	0	1.79976	0	0	0	0	0	0	0	0	0.113555	0.0225031	0.25302	0	0.124427	0.164433	0.166917	0.211285	0	0	0	0.848013	0.305187	0	0.103012	0.00947472	0.757901	0	0.213083	0.924416	0	0	0	2.36378	0.0257088	0	0	0	0.593015	0	1.96891	0
K00203	fwdD, fmdD; formylmethanofuran dehydrogenase subunit D [EC:1.2.7.12]	0	0	0	0	0	0	0	0	0	0	0	0	0	0	0	0	0	0	0.163937	0	0	0.192507	0	0	0	0	0	0	0	0	0	0.0142121	0.796768	0	0	0.521465	0	0	0	2.33781	0.0257088	0	0	0	0	0	1.95587	0
K00204	fwdH; 4Fe-4S ferredoxin	0	0	0	0	0	0	0	0	0	0	0	0	0	0	0	0	0	0	0	0	0	0	0	0	0	0	0	0	0	0	0	0	0	0	0	0	0	0	0	2.33781	0	0	0	0	0	0	1.95587	0
K00205	fwdF, fmdF; 4Fe-4S ferredoxin	0	0	0	0	0	0	0	0	0	0	0	0	0	0	0	0	0	0	0.115041	0	0	0.128338	0	0	0	0	0	0	0	0	0	0.00947472	0.563567	0	0	0.347644	0	0	0	4.67562	0.0257088	0	0	0	0	0	3.91175	0
K00208	fabI; enoyl-[acyl-carrier protein] reductase I [EC:1.3.1.9 1.3.1.10]	246.337	271.84	113.666	71.533	303.662	90.6726	228.13	432.062	239.586	172.666	49.8368	192.52	113.611	107.458	174.286	370.517	345.827	425.842	374.916	334.683	330.395	330.992	247.016	261.789	467.164	393.246	359.763	385.19	362.625	341.588	521.523	314.129	346.673	251.495	449.752	399.346	279.301	165.205	264.399	309.658	145.409	435.113	678.51	318.986	415.889	642.802	332.879	355.048
K00209	fabV, ter; enoyl-[acyl-carrier protein] reductase / trans-2-enoyl-CoA reductase (NAD+) [EC:1.3.1.9 1.3.1.44]	1.82741	4.87375	0.441716	0.162286	10.8564	0.279157	0.983408	5.41563	14.0272	10.7963	8.67472	17.0662	16.877	4.90936	280.976	0.723771	4.0972	18.2781	4.00167	0.367279	0.918181	2.70849	1.89269	1.27394	15.9005	21.7528	12.0842	5.44424	2.58563	9.9664	1.45934	4.00865	12.0162	0.285863	18.9949	30.6361	9.74165	8.49914	13.9209	45.709	0.122788	13.3724	0.0964521	0.0956968	45.5527	1.05871	69.7437	0.0562227
K00210	E1.3.1.12; prephenate dehydrogenase [EC:1.3.1.12]	0.738882	1.94676	0.246019	0	0.112853	0	0	1.43617	0	0.818541	0.120763	2.63816	0.702189	1.23608	0.223362	0.485541	2.00391	3.10597	4.79644	0.258013	0.216708	1.05678	0.189678	0.827094	3.26851	1.62633	2.25426	2.43804	1.71374	1.00514	7.17651	0.0777775	1.94334	0.20322	8.42288	3.88729	1.44039	0.801621	3.39506	0.168842	0	1.30463	0.0385808	0	4.95248	0	0.430292	0
K00211	TYR1; prephenate dehydrogenase (NADP+) [EC:1.3.1.13]	0	0	0	0	0	0	0	0	0	0	0	0	0	0	0	0	0	0	0	0	0.216708	0	0	0	0	0	0	0	0	0	0	0	0	0	0	0.0790099	0	0	0	0	0	0	0	0	0.865482	0	0	0
K00214	BLVRA, bvdR; biliverdin reductase [EC:1.3.1.24]	57.3953	0.520963	36.1424	0	0	5.12633	0	0.345408	5.3894	0	0	0	0	0	0	2.16217	17.915	98.6095	26.5697	0.612032	1.1317	14.2856	0.113807	4.56513	0.223635	0.179796	0	39.7506	11.2919	11.8955	2.16325	1.83131	39.1971	0.27096	23.9388	50.6137	0.275234	0.195319	0.208188	0	0.127904	6.72913	39.1017	0.189013	31.5901	248.71	0	0.112445
K00215	dapB; 4-hydroxy-tetrahydrodipicolinate reductase [EC:1.17.1.8]	1260.83	1336.27	1011.85	1544.6	995.817	1042.49	1353.79	880.814	984.61	1259.29	1453.59	861.605	1543.51	1166.63	894.652	384.081	541.382	682.742	486.986	370.046	352.221	432.621	463.181	501.473	924.219	913.016	912.739	732.122	753.326	443.672	633.361	409.297	753.83	448.242	805.596	806.035	915.743	896.828	839.12	903.802	621.043	749.82	726.905	487.703	552.457	755.366	857.83	739.616
K00216	entA; 2,3-dihydro-2,3-dihydroxybenzoate dehydrogenase [EC:1.3.1.28]	0.76527	1.26951	11.9476	4.41419	6.5951	5.84452	0.256064	35.4916	6.69184	0.0197579	0.0120763	0.581289	0.147702	0.657492	0.304584	275.697	188.77	126.076	208.857	286.614	298.857	261.311	241.004	200.333	4.723	13.4796	6.05834	77.7308	57.488	251.359	13.0595	261.451	53.7105	249.299	95.5738	76.7129	8.6541	7.45467	36.7413	0.11689	0.907482	9.91345	2.7431	196.244	7.65791	5.4936	17.9158	32.5904
K00217	E1.3.1.32; maleylacetate reductase [EC:1.3.1.32]	0	0	0.205761	0.0778975	0.0947961	0.0913604	0	2.08699	0.115487	0	0	0	0	0	0	0.0783868	0	0.343611	0.0517424	0.0240012	0.0120393	0	0	0.0751904	0	0	0	0	0	0.121074	0	0	0	0	0	0.1133	0	0	0	0	0.427201	5.85022	0.273924	0.0385027	2.64373	2.4524	0	0.249629
K00218	por; protochlorophyllide reductase [EC:1.3.1.33]	57.3953	0.520963	36.1424	0	0	5.12633	0	0.345408	5.3894	0	0	0	0	0	0	2.16217	17.915	98.6095	26.5697	0.612032	1.1317	14.2856	0.113807	4.56513	0.223635	0.179796	0	39.7506	11.2919	11.8955	2.16325	1.83131	39.2165	0.27096	23.9388	50.6137	0.275234	0.195319	0.208188	0	0.127904	6.72913	39.1017	0.189013	31.5901	248.71	0	0.112445
K00219	fadH; 2,4-dienoyl-CoA reductase (NADPH2) [EC:1.3.1.34]	28.3282	1.37918	14.7555	3.26672	302.205	6.89517	191.176	20.4609	206.081	0.0197579	0.0120763	0.939005	0.0387415	0.578593	5.08533	550.69	368.907	195.993	400.601	573.221	597.65	511.529	481.018	400.897	11.2707	30.6991	14.7353	147.331	112.048	483.614	43.1133	521.319	82.3158	498.151	190.419	111.428	20.0772	16.598	76.7694	1.50659	1.68002	92.2368	3.32278	392.383	98.9355	7.54312	36.5748	65.5707
K00220	tyrC; cyclohexadieny/prephenate dehydrogenase [EC:1.3.1.43 1.3.1.12]	0	0.466125	4.6341	2.82595	2.8484	3.26359	0.228629	25.0748	3.38762	0	0	0	0.10896	0.289296	0.121834	0.646691	4.7426	5.55841	1.17283	0.150008	0.5508	0.838206	0.303486	1.26932	2.20195	3.93916	1.72667	7.08091	4.43694	0.976156	28.6889	0.0494948	1.72957	0	10.3954	4.93812	1.8349	0.56968	2.72246	1.77933	0.0204647	4.08554	0.0810198	0	5.5402	0.539743	0.391175	0
K00221	E4.99.1.2; alkylmercury lyase [EC:4.99.1.2]	0	0	0	0	0	0	0	0	0	0	0	0	0	0	0	0	0.0133594	0	0.103485	0	0	0	0	0	0	0	0	0	0	0	0	0	0	0	0	0	0	0	0	0	0	0	0	0	0	0	0	0
K00226	pyrD; dihydroorotate dehydrogenase (fumarate) [EC:1.3.98.1]	551.595	462.786	371.032	583.177	285.592	456.772	392.114	101.334	371.876	395.574	530.278	151.767	667.257	316.383	128.755	6.22574	104.749	112.363	92.2879	35.5783	21.3106	28.331	7.51127	75.3986	279.164	157.979	215.237	567.686	644.182	41.4666	694.695	30.7145	503.85	10.4726	92.1129	160.581	102.828	64.8719	100.166	101.74	366.545	153.133	316.254	119.375	419.588	217.953	135.092	135.076
K00227	SC5DL, ERG3; Delta7-sterol 5-desaturase [EC:1.14.19.20]	0	0	0	0	0	0	0	0	0	0	0	0	0	0	0	0	0	0	0	0	0.216708	0	0	0	0	0	0	0	0	0.0151342	0	0	0	0	0	0.0790099	0	0	0	0	0	0	0	0	0.0801372	0	0	0
K00228	CPOX, hemF; coproporphyrinogen III oxidase [EC:1.3.3.3]	87.4256	4.00593	46.6307	3.91586	301.465	11.0901	186.387	35.4807	209.95	5.67051	2.01674	7.88093	4.60539	6.37767	8.61404	281.67	221.107	224.88	236.614	288.231	301.521	272.893	240.191	209.693	13.5415	33.9137	12.4243	149.507	91.5064	263.567	48.3841	263.633	89.0851	249.658	153.607	128.933	20.4809	13.2695	43.3606	17.9492	0.958643	130.245	42.4669	196.606	173.214	260.142	29.9966	33.2895
K00230	hemG; menaquinone-dependent protoporphyrinogen oxidase [EC:1.3.5.3]	9.59227	8.5767	4.96511	11.2296	0	0.702967	18.2415	103.295	41.9854	23.8562	4.52046	22.9573	9.93017	10.9451	5.93939	351.124	181.744	82.6908	251.371	314.997	316.851	255.094	245.782	196.283	6.75206	18.6554	8.70939	12.2941	8.93586	283.443	4.31209	302.99	39.261	259.311	26.0691	25.6468	11.0404	9.04033	40.8758	5.46151	2.09789	73.4368	2.85498	245.533	36.486	22.5062	21.8601	322.527
K00231	PPOX, hemY; protoporphyrinogen/coproporphyrinogen III oxidase [EC:1.3.3.4 1.3.3.15]	89.3176	221.586	31.099	10.9424	6.16175	18.5766	11.8661	137.868	13.9547	19.2216	17.8427	13.2724	20.7557	19.5144	241.191	4.78473	32.2648	122.307	24.7174	0.56823	0.469956	51.4853	6.29528	21.7635	139.411	131.835	112.681	22.3184	15.8537	58.4686	36.3358	53.606	72.8627	0	141.072	136.437	110.633	60.3136	79.7832	212.674	1.94159	235.212	1.85188	3.70116	64.0694	24.7296	168.343	9.95255
K00232	E1.3.3.6, ACOX1, ACOX3; acyl-CoA oxidase [EC:1.3.3.6]	20.372	17.2192	10.8696	10.3214	7.74169	9.19948	10.2426	18.8702	8.38886	13.6047	14.9444	2.59344	14.5281	16.0954	1.34017	0.254757	1.44282	1.95386	1.12109	0.0720037	0.0601967	2.20982	5.28065	0.58004	0	0	0	0.763212	0.51647	0.249714	16.688	0.240403	8.43408	0	0.989315	9.52338	0	0.0325531	0	0	0.665103	11.4069	0.347228	0	29.3462	2.70942	0.0521566	0.202402
K00239	sdhA, frdA; succinate dehydrogenase / fumarate reductase, flavoprotein subunit [EC:1.3.5.1 1.3.5.4]	632.649	738.164	320.06	522.546	580.38	269.009	579.166	426.784	442.314	449.502	613.876	228.873	699.963	402.264	587.926	289.632	275.444	438.768	271.636	290.042	303.992	329.859	252.849	249.92	595.444	545.22	509.641	180.437	119.82	341.248	136.131	343.643	230.71	249.996	534.647	483.373	455.621	304.057	410.946	564.427	17.5069	469.613	46.46	200.903	286.773	343.761	543.261	51.2931
K00240	sdhB, frdB; succinate dehydrogenase / fumarate reductase, iron-sulfur subunit [EC:1.3.5.1 1.3.5.4]	617.031	715.968	313.876	519.604	576.972	268.895	577.917	386.956	443.356	432.144	587.414	189.859	682.517	387.037	553.894	288.966	274.202	424.516	270.972	289.616	303.601	328.645	252.665	248.023	568.238	501.423	480.837	179.557	118.177	339.832	129.127	343.028	223.475	249.861	509.863	464.542	422.403	269.111	373.328	512.709	17.443	466.06	46.46	200.903	297.896	343.611	480.458	51.2706
K00241	sdhC, frdC; succinate dehydrogenase / fumarate reductase, cytochrome b subunit	232.06	317.226	93.3313	18.6363	305.55	38.3536	202.935	280.18	230.545	155.124	85.8091	174.779	128.175	122.16	463.285	289.136	274.469	422.399	270.109	289.634	303.571	328.198	248.512	247.804	568.101	492.817	480.61	180.68	119.233	340.086	128.886	342.88	221.651	249.861	510.188	461.248	418.519	264.863	369.677	506.761	17.3278	456.893	46.4021	200.882	274.303	342.026	475.484	51.2706
K00242	sdhD, frdD; succinate dehydrogenase / fumarate reductase, membrane anchor subunit	49.0565	17.9266	20.821	13.6877	304.173	14.0035	196.602	48.8789	212.66	15.5579	15.1678	4.50499	16.4312	17.3972	5.5479	279.73	203.365	120.844	211.372	287.706	300.257	260.767	245.234	204.555	7.38288	18.5248	8.51754	110.428	80.7779	251.545	50.925	262.021	57.8201	249.387	127.661	82.3909	13.0711	9.90022	40.4299	6.83159	1.09934	137.97	3.61599	196.445	135.101	38.6546	21.645	35.3247
K00243	K00243; uncharacterized protein	396.358	471.234	445.197	256.097	239.892	395.065	106.778	471.704	306.919	206.575	201.342	463.752	137.883	291.727	273.898	17.4421	281.119	361.452	205.703	60.1597	36.8829	113.705	162.089	266.169	676.613	569.591	646.167	719.13	823.727	126.019	887.609	110.766	732.331	145.925	427.217	480.318	574.584	486.92	470.643	699.377	819.575	596.85	951.773	270.585	655.307	525.039	606.266	391.766
K00244	frdA; fumarate reductase flavoprotein subunit [EC:1.3.5.4]	781.663	317.804	703.926	493.683	83.2908	1114.12	237.847	1106.46	752.68	252.667	141.531	261.815	178.247	211.318	239.373	367.141	584.76	393.369	622.135	435.274	389.246	356.407	253.69	455.026	168.823	200.592	162.514	2457.87	2815.29	410.253	3239.01	411.704	2057.34	270.149	215.252	137.988	194.398	247.489	208.894	216.228	944.676	545.703	1323.99	504.142	1011.39	722.288	273.82	516.707
K00245	frdB; fumarate reductase iron-sulfur subunit [EC:1.3.5.4]	12.6929	22.4645	5.92682	11.2296	0	0.702967	17.6776	122.856	18.5184	21.9228	5.12941	22.0331	7.99285	10.8881	5.56373	351.222	182.786	84.6486	253.328	315.233	316.933	256.157	238.994	196.772	23.8774	46.8998	19.6362	12.6157	9.68709	283.193	4.34642	303.105	40.6408	249.488	68.2567	34.637	14.2575	10.7222	46.4273	24.9951	27.8109	77.7225	5.13125	246.639	28.8516	50.907	50.2768	329.049
K00246	frdC; fumarate reductase subunit C	12.6929	22.4645	5.92682	11.2296	0	0.702967	17.6776	122.856	32.5135	21.9228	4.38974	21.2618	7.90811	10.8881	5.56373	351.222	182.786	84.5677	253.328	315.233	316.933	256.137	238.994	196.772	23.8343	46.8998	19.5403	12.6157	9.68709	283.193	4.34642	303.105	40.6019	249.488	68.2262	34.637	14.2575	10.7222	46.3793	24.9951	27.8109	77.7225	5.13125	246.639	28.8516	50.8427	50.2768	329.049
K00247	frdD; fumarate reductase subunit D	2.16387	3.18884	3.86921	0.0642654	0	0.702967	0.0274354	2.83598	4.33077	0.0197579	0.0120763	0.357716	0.0387415	0	0.18275	351.117	181.491	81.2798	251.043	314.987	316.789	254.301	238.384	194.216	4.81968	17.348	5.98858	11.6193	8.86543	282.988	4.17474	302.978	37.512	249.488	24.8942	24.1445	8.93631	8.02028	40.4379	3.11058	2.01258	69.5057	2.85498	245.533	23.2313	21.7137	19.2132	322.302
K00248	ACADS, bcd; butyryl-CoA dehydrogenase [EC:1.3.8.1]	119.607	119.91	219.112	145.277	213.43	207.938	89.2737	232.247	144.54	182.259	155.798	430.162	140.972	312.265	65.1495	6.81723	114.901	124.477	55.0539	12.0564	8.70956	56.5337	128.189	152.619	195.712	184.283	214.2	51.1133	52.1205	19.3109	65.3732	6.3277	74.814	125.751	138.658	215.735	201.927	220.23	236.325	164.869	394.777	131.743	21.9917	105.977	79.1871	26.4065	141.762	159.415
K00249	ACADM, acd; acyl-CoA dehydrogenase [EC:1.3.8.7]	3.79996	6.44349	40.62	18.8382	480.828	23.5151	21.7197	175.445	54.5548	0.465721	0	1.74387	0.145281	2.86666	236.048	37.5658	180.255	179.487	79.4686	6.76751	5.8947	23.6829	41.3414	35.6424	4.09424	9.21044	4.05506	330.509	238.891	76.1921	221.081	4.32111	52.9641	3.48862	322.152	162.141	11.0402	7.82089	7.56683	30.2876	2.48902	119.285	1.58567	0.056004	215.529	68.8536	14.8646	4.9476
K00252	GCDH, gcdH; glutaryl-CoA dehydrogenase [EC:1.3.8.6]	50.0197	20.5918	24.1479	16.4472	198.216	21.8402	142.42	55.1344	54.4066	17.3023	16.7257	8.83112	17.3005	22.3021	568.902	11.7787	58.7	59.4176	18.9459	2.3775	2.27225	6.88051	10.6352	12.7491	10.5969	21.7307	8.11884	99.4013	70.6624	24.5583	53.034	1.53031	16.4764	1.11771	111.413	58.9842	10.9208	5.39568	7.45473	14.0528	0.839053	174.01	2.00042	0.201894	216.293	42.4127	8.89922	3.3565
K00253	IVD, ivd; isovaleryl-CoA dehydrogenase [EC:1.3.8.4]	26.2963	0.603221	5.9257	3.23707	297.222	4.45636	184.854	27.6017	196.957	0	0	0.089429	0.10896	0.289296	3.58841	11.0569	55.0328	48.769	21.1752	2.2575	2.23763	5.6232	3.0841	11.2829	2.99327	4.58479	2.71209	97.8978	72.1003	22.5908	41.1533	1.31112	12.7257	1.18545	103.897	49.8703	2.92978	1.57069	3.67532	2.62354	0.378597	109.131	0.761007	0.126009	76.9918	36.2281	0.495488	2.85611
K00254	DHODH, pyrD; dihydroorotate dehydrogenase [EC:1.3.5.2]	118.92	32.9523	59.9342	25.9241	304.534	21.1728	214.755	162.3	218.964	46.6814	23.0576	39.4755	31.952	38.9017	301.59	365.441	261.584	246.659	303.981	318.284	320.874	279.099	247.389	214.994	57.8269	74.098	49.8211	155.46	95.5208	319.378	56.213	306.524	106.314	250.877	208.817	172.042	29.3862	18.9391	58.9534	42.165	29.5171	239.851	45.6691	247.034	241.3	343.016	61.2427	332.577
K00255	ACADL; long-chain-acyl-CoA dehydrogenase [EC:1.3.8.8]	1.37221	0	0.62623	0	0.90282	0.558313	0.914514	3.63587	7.18587	0	0	0	0	0	2.44561	21.7186	112.677	88.0899	37.6719	3.71695	2.9252	11.2798	1.80938	22.4422	1.65146	1.59364	2.06677	182.256	141.466	41.378	26.5084	2.24749	24.8358	3.14992	212.963	115.076	2.47711	1.83111	1.6575	0.0519513	0.0639522	77.9116	0.347228	0.098007	60.434	4.28367	0	0.573472
K00256	E1.3.99.16; isoquinoline 1-oxidoreductase [EC:1.3.99.16]	0	0	0	0	0	0	0	0.109076	0	0	0	0	0	0	0	2.61943	9.76574	8.82608	1.79374	0.216011	0.144472	0.753984	0.682842	1.63271	0.223635	0.0980703	0.226734	24.8892	17.1374	5.58452	1.88855	0.20505	2.35144	0	13.5308	5.5623	0.18349	0.195319	0.14413	0	0	0	0	0	0.336576	0	0	0
K00257	mbtN, fadE14; acyl-ACP dehydrogenase [EC:1.3.99.-]	96.3515	48.7238	64.5766	35.3741	969.598	44.8757	401.449	252.614	455.182	123.6	43.7464	138.593	94.3416	86.8349	535.913	70.7812	351.417	395.755	139.875	12.8764	10.6199	47.1898	50.8007	80.9469	412.6	313.563	351.181	617.746	456.747	158.64	297.928	9.16354	160.365	7.13574	792.155	504.13	266.19	171.962	217.308	179.707	17.3796	292.08	4.94028	0.791056	434.952	55.2294	191.891	7.53385
K00259	ald; alanine dehydrogenase [EC:1.4.1.1]	122.582	83.3404	96.568	47.1864	33.0997	97.8571	45.4517	128.204	75.5562	146.124	88.2929	156.859	118.955	116.803	469.952	7.34419	55.1284	231.822	57.6534	2.46613	3.39461	46.3242	13.2553	40.3768	254.293	196.77	195.031	77.3867	38.1993	40.2845	45.6172	20.396	127.029	4.66594	160.796	242.036	148.988	100.695	152.289	182.865	16.0734	170.474	44.8469	22.0941	232.706	281.048	129.665	72.6982
K00260	gudB, rocG; glutamate dehydrogenase [EC:1.4.1.2]	9.87832	17.2329	19.9499	60.5642	45.5586	11.8832	24.2422	32.5016	9.66403	5.95559	19.6768	38.8234	4.99402	33.9726	132.354	3.97872	23.9902	59.4446	19.7067	6.11732	3.73521	16.6511	41.642	16.2277	20.067	29.1228	20.8116	17.789	12.6791	52.4848	4.33509	53.0849	28.7896	44.6577	21.5532	30.2464	20.9316	21.8147	23.5292	28.3719	41.7064	205.956	4.10404	29.4021	28.5421	21.5182	31.8155	45.8356
K00261	GLUD1_2, gdhA; glutamate dehydrogenase (NAD(P)+) [EC:1.4.1.3]	60.8876	7.04671	44.2387	4.04634	4.73981	10.2654	4.11531	41.1368	11.8214	5.81446	7.30617	7.35554	13.3416	12.6764	11.4727	21.5216	107.745	178.562	59.6462	3.73783	3.92826	23.8278	7.08259	23.7978	18.0234	38.5884	13.1133	189.129	124.214	86.8862	29.9765	54.9027	59.0693	2.43864	205.19	137.659	12.6272	9.8636	8.92694	29.7681	15.0213	201.216	44.9853	4.40331	85.9683	322.141	41.145	17.8376
K00262	E1.4.1.4, gdhA; glutamate dehydrogenase (NADP+) [EC:1.4.1.4]	802.022	979.702	718.82	789.996	579.103	767.158	871.942	639.64	723.855	938.813	893.867	700.314	991.658	812.535	424.993	374.695	405.917	588.206	374.898	328.451	326.791	344.661	377.759	384.007	1037.68	984.107	980.723	167.06	134.865	363.138	136.654	332.239	317.611	369.621	769.89	803.558	963.469	886.314	874.022	916.821	383.117	458.004	71.6994	359.65	326.5	448.949	849.232	579.743
K00263	E1.4.1.9; leucine dehydrogenase [EC:1.4.1.9]	2.13748	0.219353	1.40902	1.27665	146.322	1.16738	0.152419	4.10854	21.5659	0.239917	0	0.670718	0.084747	0	129.333	1.92485	13.7335	32.6138	9.42143	0.408021	0.692262	41.8408	1.83859	12.6427	0.103216	1.47105	0.0523233	21.4689	13.35	8.50542	4.80723	0.692927	21.394	0	55.3966	31.3775	1.15598	0.992871	0.816737	0.883172	0.562779	31.517	0.347228	0	59.6968	4.81913	2.68607	0
K00265	gltB; glutamate synthase (NADPH/NADH) large chain [EC:1.4.1.13 1.4.1.14]	462.789	467.606	253.925	525.643	579.087	254.127	589.714	324.943	433.094	400.87	544.286	148.364	609.332	348.021	225.806	284.343	227.412	218.617	229.739	292.107	303.59	273.724	250.401	218.141	285.472	226.415	220.127	127.788	95.5811	272.807	86.2537	279.316	118.792	249.706	261.599	243.587	171.505	106.61	196.66	247.582	16.6679	179.399	5.89129	197.084	164.563	46.8332	211.667	39.905
K00266	gltD; glutamate synthase (NADPH/NADH) small chain [EC:1.4.1.13 1.4.1.14]	1013.59	1168.22	1188.84	1059.15	772.118	1018.65	1061.83	1230.02	954.753	1230.93	1226.89	1385.09	1166.06	1336.22	599.036	310.974	589.571	812.461	428.645	316.911	324.135	464.705	630.869	694.93	1446.93	1425.96	1480	268.937	242.036	436.854	240.391	403.82	487.808	580.91	1076.09	1195.65	1508.3	1515.65	1373.92	1358.73	867.274	737.835	73.173	487.447	286.485	372.824	1251.93	519.882
K00270	pdh; phenylalanine dehydrogenase [EC:1.4.1.20]	0.0527773	0	0	0	0	0	0	0	0	0	0	0	0	0	0	0	0.160313	0.148224	0.103485	0	0	0.0160422	0	0	0	0	0	0.106002	0.211283	0	0	0	0.330367	0	0.715351	0.205426	0	0	0	0	0	0	0	0	0	0.0428367	0	0
K00271	vdh; valine dehydrogenase (NAD+) [EC:1.4.1.23]	0	0.795154	4.36125	2.0989	3.9047	2.61392	0	17.0159	3.72125	0	0	0.223573	0	0.368195	0	0.0195967	0.267189	0.727646	0.120732	0	0	0.0882322	3.99083	0.021483	0	0	0	0.784412	0	0.0151342	10.2669	0	0.427534	0	0.410946	0.466158	0	0	0	0	0.0639522	0.102997	0	0	0.304521	0	0	0
K00273	DAO, aao; D-amino-acid oxidase [EC:1.4.3.3]	0	0.795154	4.36125	2.0989	3.9047	2.61392	0	17.0159	3.72125	0	0	0.223573	0	0.368195	0	0	0.24047	0.552472	0.267336	0	0	0.312823	3.99083	0.021483	0	0	0	0.233204	0	0	0	0	0.106883	0	0.228304	0.434555	0	0	0	0	0.0639522	1.63937	0	0	1.80309	0	0	0
K00274	MAO, aofH; monoamine oxidase [EC:1.4.3.4]	8.16544	2.83843	10.166	3.72588	145.63	5.14181	0.519139	31.6207	13.3375	0.641849	0.761713	11.9611	0.518167	1.39178	2.12397	1.59713	11.2192	30.4164	14.7638	1.81149	1.86489	7.39923	11.401	11.1626	4.69462	2.5307	3.84803	16.2715	10.4092	6.42394	28.5962	0.61515	14.7474	8.2372	20.351	22.5194	3.79585	4.37465	4.39068	3.53918	72.2949	81.9635	8.33616	3.25124	36.4121	10.2868	3.88293	5.57381
K00275	pdxH, PNPO; pyridoxamine 5'-phosphate oxidase [EC:1.4.3.5]	116.954	39.4643	58.9166	13.6444	310.279	22.5305	195.627	67.0037	220.809	101.354	35.6773	109.968	50.1363	72.1707	298.28	365.637	265.433	264.381	305.226	318.119	320.746	278.933	246.605	216.983	187.014	114.577	145.333	158.475	99.2535	323.308	81.7257	306.613	124.878	251.08	206.711	225.267	79.7872	47.9806	109.415	25.7224	2.87721	236.996	42.8141	245.827	254.311	309.051	35.1079	325.293
K00276	AOC3, AOC2, tynA; primary-amine oxidase [EC:1.4.3.21]	0.76527	0.00822574	0	0.0642654	0.226608	0.0812092	0.179854	1.38163	0.336838	0.0197579	0.0120763	0	0.0387415	0	0.203056	7.17193	36.4564	28.3294	12.8048	1.37359	1.16059	3.40745	0.784586	6.7014	0.567517	0.547396	0.688924	57.6439	44.9328	13.9693	7.93159	0.933543	6.31584	1.38935	68.7667	34.96	0.825703	0.610371	0.568353	0.0519513	0.0223833	3.60489	2.64279	0	24.1021	0	0	0.239846
K00278	nadB; L-aspartate oxidase [EC:1.4.3.16]	341.523	456.251	380.319	294.875	360.59	327.669	512.4	425.265	416.726	640.596	417.879	582.771	389.248	487.635	650.489	291.013	314.827	512.436	290.78	297.121	308.133	332.711	360.437	337.781	763.404	698.608	764.399	189.054	133.894	308.198	142.623	275.528	282.861	355.768	652.146	692.499	730.529	686.232	663.251	672.042	123.325	279.522	51.483	227.99	227.836	270.04	616.31	58.0223
K00280	LOXL2_3_4; lysyl oxidase-like protein 2/3/4 [EC:1.4.3.-]	0	0	0	0	0	0	0	0.272691	0	0	0	0	0	0	0	0	0	0	0	0	0	0	0	0	0	0	0	0	0	0	0	0	0	0	0	0	0	0	0	0	0	0	0	0	0	0	0	0
K00281	GLDC, gcvP; glycine dehydrogenase [EC:1.4.4.2]	122.047	38.3881	60.4375	13.8175	311.687	25.0175	196.572	56.8369	226.487	119.503	39.2399	128.664	84.6889	73.5383	296.012	274.961	191.988	232.632	226.811	287.027	300.299	274.751	244.256	208.685	239.654	157.282	182.225	89.2364	46.1334	255.495	46.0835	263.388	123.385	248.811	143.167	211.822	102.255	59.4596	131.439	39.3336	1.71072	161.024	43.007	196.571	205.556	286.086	62.8096	35.5969
K00282	gcvPA; glycine dehydrogenase subunit 1 [EC:1.4.4.2]	81.2044	222.006	50.9036	60.6616	48.534	92.5214	23.6786	161.251	55.0489	52.0691	90.3685	101.485	64.8738	72.4227	206.294	5.34173	45.2835	166.048	32.6233	5.08526	4.34572	22.6683	26.7143	26.0875	265.167	282.101	258.649	33.6405	27.5529	27.8678	65.8333	7.01589	93.3752	25.1993	221.24	194.177	265.597	193.731	203.606	295.437	10.7568	88.8777	0.639863	1.51736	54.5787	10.0898	251.848	18.7784
K00283	gcvPB; glycine dehydrogenase subunit 2 [EC:1.4.4.2]	81.2044	222.006	50.9036	60.6616	48.5566	92.5214	23.7091	161.342	55.2734	52.0691	90.3685	101.485	64.8738	72.4227	206.294	5.34173	45.2835	166.048	32.6233	5.08526	4.34572	22.6683	26.7143	26.0875	265.167	282.101	258.649	33.8101	27.5529	27.8678	65.8333	7.01589	93.3752	25.1993	221.24	194.177	265.597	193.731	203.606	295.437	10.7568	88.8777	0.639863	1.51736	54.5787	10.0898	251.848	18.7784
K00284	E1.4.7.1; glutamate synthase (ferredoxin) [EC:1.4.7.1]	182.968	140.684	302.075	102.073	46.3619	186.776	69.8165	246.899	133.932	159.055	215.262	315.495	129.769	263.821	97.2589	11.5188	126.621	235.816	86.2758	5.8317	5.35281	69.5158	109.6	140.55	204.891	233.655	252.116	91.4228	63.8666	77.4491	22.9648	58.7327	123.836	90.6769	181.303	262.452	256.482	306.523	239.428	184.679	219.586	188.553	42.709	80.793	55.4362	277.614	152.988	124.42
K00285	dadA; D-amino-acid dehydrogenase [EC:1.4.5.1]	53.2919	2.72272	26.5153	12.4716	467.112	15.5465	323.4	104.517	237.231	0.0197579	0.0120763	0.760147	0.365623	1.23608	27.9438	298.296	290.679	214.844	237.826	290.27	302.152	271.669	248.773	221.303	10.8406	25.8119	11.4389	282.74	202.164	294.862	100.68	264.251	81.0558	250.696	268.311	146.897	22.4659	16.7445	45.0128	26.5081	2.51396	215.34	4.86215	196.436	197.546	85.8799	34.2278	38.2074
K00286	proC; pyrroline-5-carboxylate reductase [EC:1.5.1.2]	944.332	967.144	896.881	1016.74	714.465	1003.42	982.918	813.801	918.625	980.714	975.209	786.199	986.004	915.077	817.72	389.66	566.623	642.978	506.505	368.324	351.572	399.105	434.692	480.837	666.746	659.695	674.143	883.502	911.305	450.637	877.671	411.423	787.726	423.821	671.23	701.581	670.257	731.992	676.531	675.211	610.236	761.244	726.967	486.042	561.916	773.056	649.356	722.83
K00287	DHFR, folA; dihydrofolate reductase [EC:1.5.1.3]	862.835	938.135	819.096	934.564	660.983	974.636	930.204	690.324	893.824	901.336	862.353	662.243	932.032	793.621	702.713	380.75	516.846	542.467	478.564	371.717	352.31	404.948	362.833	474.649	824.793	740.823	795.476	830.166	905.544	430.997	957.019	398.747	812.165	352.152	651.558	665.426	750.453	691.55	670.336	671.432	770.931	818.05	955.895	490.283	861.985	594.487	661.524	680.874
K00289	ALDH1L; formyltetrahydrofolate dehydrogenase [EC:1.5.1.6]	0	0	0	0	0	0	0	0	0	0	0	0	0	0	0	0	0	0.0538997	0	0	0	0	0	0	0	0	0	0	0	0	0	0	0	0	0	0	0	0	0	0	0	0	0	0	0	0	0	0
K00290	LYS1; saccharopine dehydrogenase (NAD+, L-lysine forming) [EC:1.5.1.7]	112.727	261.851	73.1546	4.77641	9.76942	65.5018	2.05095	209.554	38.6747	180.175	172.567	284.774	134.296	169.015	229.741	6.79098	51.1573	211.146	30.2443	3.43278	4.1307	17.9649	26.7957	41.8478	630.828	571.87	594.636	21.9813	26.7696	34.8713	65.2496	19.6127	129.736	21.4465	420.679	408.488	548.88	472.034	500.065	545.885	35.8676	121.158	3.08647	4.22382	42.7351	36.5033	479.378	8.80785
K00293	LYS9; saccharopine dehydrogenase (NADP+, L-glutamate forming) [EC:1.5.1.10]	0.105555	0.246772	0.536769	0.540955	0.361128	0.685203	0	4.30851	0.288718	0	0	0	0	0	0	0	0	0.0269499	0	0	0	0	0	0	0	0	0	0	0	0	0	0	0.272067	0	0	0	0	0	0	0	0	0	0	0	1.85918	0	0	0
K00294	E1.2.1.88; 1-pyrroline-5-carboxylate dehydrogenase [EC:1.2.1.88]	14.6193	18.4051	12.7483	4.85128	8.17052	10.8871	0.304838	46.1892	12.0299	98.493	22.7638	116.241	65.122	51.2054	423.927	1.58792	15.1647	65.1212	12.5066	0.357019	0.604977	8.03306	8.94774	7.28004	175.425	116.969	129.984	14.4279	10.2024	10.7349	20.6711	0.684796	37.128	0	65.3799	101.355	77.3372	42.6243	66.9364	30.5993	0.524408	34.1091	0.231485	0	72.5	4.81913	40.0041	0
K00297	metF, MTHFR; methylenetetrahydrofolate reductase (NADPH) [EC:1.5.1.20]	665.443	659.022	517.182	582.763	613.964	428.587	610.077	501.873	551.906	591.646	789.408	632.829	792.725	677.192	578.03	381.404	424.982	518.434	379.143	324.291	325.681	339.839	349.785	365.199	654.203	598.155	634.463	245.147	188.075	371.663	141.837	331.578	266.449	333.621	593.294	651.442	564.614	550.327	574.86	637.105	226.999	377.225	48.0794	325.326	296.775	348.938	593.74	442.367
K00298	ceo; N5-(carboxyethyl)ornithine synthase [EC:1.5.1.24]	0	0	0	0	0	0	0.968166	0	0	0	0	0	0	0	0.75882	0	0	0	0	0	0	0	0	0	0	0	0	0	0	0.0028755	0	0	0.0777334	0	0	0	0	0	0	0	0	0	0	0	0.384659	0	0	0
K00299	ssuE; FMN reductase [EC:1.5.1.38]	22.9185	18.1597	22.6002	14.1399	153.892	14.5339	15.826	47.21	21.3651	13.6245	14.9565	3.26416	14.5668	16.4636	129.274	278.73	199.189	112.839	203.666	287.037	298.966	259.743	247.734	203.181	4.80454	14.2315	6.28508	107.417	78.4127	249.535	34.6577	260.868	52.6829	248.943	118.077	71.1769	10.4785	9.07419	37.2538	4.94836	2.26327	56.7417	3.91596	196.074	97.1548	13.7054	21.1365	33.174
K00301	E1.5.3.1; sarcosine oxidase [EC:1.5.3.1]	0.897214	0	1.17194	0.999684	42.133	2.12413	1.00597	5.37382	1.91516	0	0	0	0	0	3.85806	0.23516	2.21767	2.00776	1.07797	0.120006	0.148505	2.05204	0.0455228	1.07426	0	0	0	1.42042	0.727752	0.23458	0.377711	0.247474	9.08937	0	1.17196	9.65501	0	0.0325531	0	0	0.396504	13.0257	0.451396	0.0385027	19.4645	2.703	0	0.22714
K00302	soxA; sarcosine oxidase, subunit alpha [EC:1.5.3.1]	2.31534	1.89521	15.4511	7.82869	197.757	10.2603	1.46322	61.4196	18.8927	0	0.0377385	2.51229	0.217921	3.20856	3.49256	2.05687	17.3723	53.0137	15.7074	0.507026	0.45599	11.6637	6.73996	4.47608	1.62548	4.78093	0.98769	21.2629	11.9168	11.3052	5.35663	0.958078	24.9338	0.20322	21.3025	28.6458	2.734	0.779322	4.44209	2.97252	1.20921	46.2113	0.956805	0.195174	53.7427	10.3258	0.821467	0.29798
K00303	soxB; sarcosine oxidase, subunit beta [EC:1.5.3.1]	3.37775	1.56289	13.3879	5.88126	292.548	9.43549	1.23459	47.9735	24.8875	0	0	0.223573	0.10896	2.76146	1.84781	1.41749	13.0254	30.1254	8.76784	0.468024	0.466525	6.45699	6.9675	3.59668	2.87285	6.76685	2.07549	15.3488	8.16961	6.28069	4.99609	0.544443	15.7638	0	17.5718	18.1777	4.3487	2.03457	4.90042	7.06538	0.775101	42.5858	0.956805	0	50.4109	7.7406	3.87263	0.204651
K00304	soxD; sarcosine oxidase, subunit delta [EC:1.5.3.1]	1.89998	1.39838	12.0683	5.47013	195.155	8.66147	1.23459	43.4651	16.7232	0	0	0.223573	0.10896	0.867889	0.32489	0.679352	6.34573	5.45061	1.25907	0.294015	0.406328	1.20718	5.75105	1.67395	0.567689	2.58252	0.348822	7.40591	4.24914	1.1502	4.275	0.141414	3.25839	0	9.76378	7.01087	1.7615	0.651063	2.17797	1.44165	0.0613941	10.6773	0.493835	0	21.2711	1.25512	0.391175	0
K00305	soxG; sarcosine oxidase, subunit gamma [EC:1.5.3.1]	1.89998	1.39838	12.0683	5.47013	195.155	8.66147	1.23459	42.9379	16.7232	0	0	0.223573	0.10896	0.867889	0.32489	0.679352	6.34573	5.02615	1.10384	0.294015	0.37623	1.15103	5.75105	1.67395	0.567689	2.15755	0.348822	7.40591	4.24914	1.1275	3.48524	0.141414	3.27783	0	9.00277	6.71853	0.917448	0.244149	2.00181	1.44165	0.0613941	10.3684	0.493835	0	21.0468	1.25512	0.391175	0
K00311	ETFDH; electron-transferring-flavoprotein dehydrogenase [EC:1.5.5.1]	27.4838	1.23386	6.08226	3.47509	298.26	4.50711	186.256	30.6268	204.207	2.5403	0.573625	2.59344	1.24699	1.57798	3.64932	11.4802	56.1884	53.6964	21.9772	2.3175	2.27375	5.93201	3.30921	12.7402	44.2454	24.7055	34.42	99.2928	73.1098	23.2265	44.175	1.42425	18.2254	1.18545	112.336	68.8563	15.5355	8.68355	20.9389	7.3641	0.404178	128.048	0.799588	0.126009	110.377	36.378	4.65498	2.85611
K00313	fixC; electron transfer flavoprotein-quinone oxidoreductase [EC:1.5.5.-]	8.56311	18.3544	14.9289	1.88988	0.282131	3.78384	0.173758	22.6151	0	1.00483	6.45177	4.29259	3.16712	10.967	2.5382	805.064	435.58	191.728	560.185	855.315	892.4	755.008	708.345	576.489	14.2724	40.7181	18.1475	29.4184	23.0768	716.693	10.5471	828.93	93.7174	743.362	59.7139	38.3356	23.9674	21.892	110.35	1.80531	1.49648	156.263	0.848779	591.713	13.5496	11.9086	56.2444	105.834
K00314	SARDH; sarcosine dehydrogenase [EC:1.5.8.3]	0	0	0	0	0	0	0	0	0	0	0	0	0	0	0	0	0	0	0	0	0	0	0	0.0286798	0	0	0	0	0	0	0	0	0	0	0	0	0	0	0	0	0	0	0	0	0	0	0	0
K00315	DMGDH; dimethylglycine dehydrogenase [EC:1.5.8.4]	0	0	0.876722	0.186088	0.139937	0.497406	0	4.48667	0.115487	0	0	0	0	0	0	0	1.37602	0.606372	0.405316	0.0480025	0.0541771	0.104274	0	0.472625	0	0	0	0.169603	0	0	0.995783	0	1.14657	0	0.136982	0.758495	0	0	0	0	0.0204647	3.87955	0.0617293	0	4.04965	0.389814	0	0
K00316	spdH; spermidine dehydrogenase [EC:1.5.99.6]	0	0	0	0.0556101	0	0	0	0.127256	0	0	0	0	0	0	0	0	0.108746	0.0574032	0.0453609	0	0	0.0987399	0.00250376	0	0	0	0	0.0629649	0.0234759	0.0251984	0	0	0.178981	0	0.297099	0.256466	0	0	0	0	0	0	0	0	0.320549	0	0	0
K00317	dmd-tmd; dimethylamine/trimethylamine dehydrogenase [EC:1.5.8.1 1.5.8.2]	0	0	0	0	0	0	0	0	0	0	0	0	0	0	0	0	0.0400783	0.0538997	0.0431187	0.0510027	0.0120393	0	0	0	0	0	0	0	0	0	0	0	0	0	0	0.134317	0	0	0	0	0	0	0	0	0.56096	0	0	0
K00318	PRODH; proline dehydrogenase [EC:1.5.-.-]	11.5582	13.8535	7.85024	2.81729	4.26583	8.27319	0.304838	27.1373	8.30866	29.5945	13.767	33.8098	49.6738	18.0942	425.375	1.39849	12.573	55.042	10.4067	0.255013	0.442446	7.08922	4.37019	4.54096	76.0101	75.8615	56.906	13.0993	7.24442	7.83672	15.1771	0.536312	23.0431	0	39.9469	61.0129	41.3916	22.8157	37.2296	30.1577	0.498827	42.0742	0.231485	0	84.5954	4.99048	39.8868	0
K00319	mtd; methylenetetrahydromethanopterin dehydrogenase [EC:1.5.98.1]	0	0	0	0	0	0	0	0	0	0	0	0	0	0	0	0	0	0	0.0661441	0	0	0.0641689	0	0	0	0	0	0	0	0	0	0.00473736	0.330367	0	0	0.173822	0	0	0	2.33781	0.00856959	0	0	0	0	0	1.95587	0
K00320	mer; 5,10-methylenetetrahydromethanopterin reductase [EC:1.5.98.2]	0	0	0	0	0	0	0	0	0	0	0	0	0	0	0	0	0	0.0336873	0.12651	0	0	0.112296	0	0	0	0	0	0	0	0	0	0.00473736	0.330367	0	0	0.252832	0	0	0	2.33781	0.00856959	0	0	0	0	0	1.95587	0
K00322	sthA, udhA; NAD(P) transhydrogenase [EC:1.6.1.1]	28.5129	0.282417	5.43366	0.185439	299.253	1.8602	181.97	2.81235	192.65	0.0197579	0.0120763	0.357716	0.0871683	0	3.71024	275.439	185.53	99.8577	201.328	286.683	299.136	256.487	238.908	200.883	4.58744	13.4796	6.14555	74.1613	56.41	242.511	13.9265	260.475	42.8853	249.003	95.27	61.3084	8.63355	7.49129	37.1257	0.168842	0.57493	80.1202	3.13373	196.125	60.5738	5.47753	17.9158	32.984
K00324	pntA; NAD(P) transhydrogenase subunit alpha [EC:1.6.1.2]	879.692	801.222	488.71	1007.62	1219.03	475.25	1122.11	267.03	822.462	546.24	996.942	26.0239	1089.38	516.446	167.825	374.424	308.376	284.43	319.812	320.033	321.779	282.087	250.697	221.47	15.0037	35.8015	13.9243	236.006	154.756	336.721	106.294	307.481	109.176	251.995	257.971	186.848	23.2639	15.9307	51.0235	20.5013	3.2865	302.574	43.4652	245.925	240.801	318.823	31.4048	326.182
K00325	pntB; NAD(P) transhydrogenase subunit beta [EC:1.6.1.2]	469.216	402.466	264.855	503.879	619.314	241.207	561.326	135.604	421.35	273.13	498.477	13.1908	544.744	258.223	84.1052	365.279	259.649	238.026	300.584	317.966	319.943	276.732	244.673	211.369	10.1353	26.7137	10.0698	156.896	96.812	318.712	65.9305	306.333	98.5588	250.877	161.896	138.898	16.3341	12.1708	45.9069	11.8059	3.08186	210.025	42.9058	245.827	171.661	309.056	25.3351	325.451
K00326	E1.6.2.2; cytochrome-b5 reductase [EC:1.6.2.2]	0	0	0	0	0	0	0	0	0	0	0	0	0	0	0	0	0	0	0	0	0	0	0	0	0	0	0	0	0	0	0	0	0	0	0	0	0	0	0	0	0	0	0	0	0	0	0	0
K00329	E1.6.5.3; NADH dehydrogenase [EC:1.6.5.3]	0	0	0	0	0	0	0	0	0	0	0	0	0	0	0	0	0	0	0	0	0	0	0	0	0	0	0	0	0	0	0	0	0.272067	0	0	0	0	0	0	0	0	0	0	0	0	0	0	0
K00330	nuoA; NADH-quinone oxidoreductase subunit A [EC:1.6.5.3]	119.869	228.627	38.6816	21.3043	299.208	22.7969	210.724	188.626	202.948	151.695	70.5024	154.842	94.4336	114.401	343.374	283.999	248.33	296.023	237.122	288.587	302.108	276.329	246.172	230.716	519.304	443.337	449.081	134.356	103.776	275.939	133.445	264.525	162.949	249.462	426.638	368.971	388.536	248.48	338.149	457.186	16.3925	234.22	5.69935	197.182	188.479	70.8957	404.562	41.3676
K00331	nuoB; NADH-quinone oxidoreductase subunit B [EC:1.6.5.3]	119.684	227.284	38.6816	21.1312	298.959	22.7969	210.602	187.535	202.723	151.102	69.959	153.859	91.2858	113.954	343.333	283.999	248.437	296.205	237.161	288.587	301.983	276.365	245.884	230.684	517.816	442.593	447.59	134.313	103.776	275.92	127.47	264.525	162.709	249.462	426.501	368.536	388.068	248.252	338.02	456.621	16.3925	234.272	5.66077	197.182	188.767	70.8957	403.512	41.3676
K00332	nuoC; NADH-quinone oxidoreductase subunit C [EC:1.6.5.3]	11.6902	8.41767	13.9231	8.68989	8.1299	10.2425	8.97748	64.8967	10.5414	29.5569	43.379	31.4046	39.2136	43.9381	331.719	5.80716	34.0933	85.8275	25.5881	1.45808	1.97247	14.7923	7.07372	8.67386	18.6792	42.8894	19.4236	55.453	34.5096	20.8877	62.4425	1.72291	41.8855	0.0677401	69.932	60.8534	40.9457	32.4446	37.0121	89.6549	1.57668	79.3076	0.54399	0.273019	110.429	34.1237	52.2196	2.41758
K00333	nuoD; NADH-quinone oxidoreductase subunit D [EC:1.6.5.3]	16.1367	10.9265	14.1915	21.1968	8.46846	12.3743	28.3499	66.3147	11.6963	61.4377	50.2021	37.4075	55.5456	54.813	332.927	5.1278	28.8163	63.1829	18.6331	1.36807	2.00256	9.82321	7.09648	7.7662	21.5177	44.3768	22.4061	48.5735	30.7299	15.848	61.9274	1.3411	31.6247	0.0677401	65.0615	51.87	41.8815	32.9003	37.3965	90.7849	1.39761	81.2989	0.54399	0.273019	113.042	34.1237	53.693	2.41758
K00334	nuoE; NADH-quinone oxidoreductase subunit E [EC:1.6.5.3]	101.269	103.971	144.018	130.777	380.193	157.066	274.512	226.889	290.508	215.66	269.046	369.367	235.094	268.441	484.926	284.961	247.614	259.588	227.481	299.277	308.359	290.29	358.531	271.132	312.364	399.868	341.907	134.003	102.212	270.564	90.7667	281.124	123.292	352.282	364.871	332.515	381.949	452.943	433.335	262.429	145.481	208.864	16.6029	250.02	195.077	80.0533	305.8	155.208
K00335	nuoF; NADH-quinone oxidoreductase subunit F [EC:1.6.5.3]	97.2994	89.2613	146.182	112.297	373.907	161.268	270.275	196.588	289.872	195.55	248.386	314.21	210.542	229.842	472.042	284.166	242.02	246.3	227.425	297.777	307.805	290.038	348.838	270.225	299.112	369.125	324.389	130.06	98.6025	268.655	87.8652	280.831	118.848	342.798	351.338	297.387	319.232	360.968	345.921	266.206	156.577	202.885	18.6347	248.031	187.338	107.897	311.951	159.959
K00336	nuoG; NADH-quinone oxidoreductase subunit G [EC:1.6.5.3]	235.505	260.03	414.372	308.096	402.81	429.106	518.78	447.315	468.173	485.419	308.359	561.78	244.002	541.004	475.943	289.356	366.786	309.729	283.163	300.12	310.145	318.385	388.761	354.828	304.521	386.916	355.419	150.891	136.129	316.782	101.731	338.598	164.618	369.277	377.156	338.176	434.101	530.013	452.335	357.121	565.656	407.494	23.4381	400.736	182.311	125.096	359.599	391.121
K00337	nuoH; NADH-quinone oxidoreductase subunit H [EC:1.6.5.3]	149.781	256.129	93.678	49.3474	299.208	38.379	223.893	244.254	222.324	174.501	75.8462	264.348	97.6297	141.017	346.948	284.371	265.67	302.383	252.369	289.913	302.559	304.567	294.725	304.188	530.297	448.306	456.494	136.476	109.293	277.233	141.239	265.607	171.15	300.742	432.285	384.962	391.728	251.719	342.04	470.512	18.6564	235.456	5.69935	198.274	188.607	70.9813	411.381	41.3676
K00338	nuoI; NADH-quinone oxidoreductase subunit I [EC:1.6.5.3]	119.341	227.284	38.6816	21.3043	299.095	22.7969	210.602	188.553	202.948	150.961	69.959	153.948	91.867	113.954	343.171	283.999	248.664	296.494	237.139	288.587	302.108	276.317	246.157	230.716	519.184	442.863	448.924	134.377	103.776	275.939	126.92	264.525	162.56	249.462	426.859	368.71	388.471	248.383	337.764	467.525	16.3925	234.632	5.66077	197.182	186.443	70.9385	405.976	41.3676
K00339	nuoJ; NADH-quinone oxidoreductase subunit J [EC:1.6.5.3]	119.684	227.284	38.6816	21.3043	299.095	22.7969	210.602	188.28	202.948	151.299	69.959	154.664	91.8912	113.954	343.333	284.012	248.557	296.616	237.093	288.599	301.983	276.429	245.884	230.709	519.27	443.843	449.081	134.059	103.776	275.954	127.47	264.537	162.657	249.462	426.927	369.097	388.774	248.643	338.02	468.629	16.4011	234.907	5.66077	197.259	187.677	70.9385	409.047	41.4688
K00340	nuoK; NADH-quinone oxidoreductase subunit K [EC:1.6.5.3]	119.684	227.284	38.6816	21.1788	296.003	22.7969	210.602	187.535	202.723	151.299	69.959	154.664	91.8912	113.954	343.333	284.012	248.624	296.602	237.105	288.599	302.108	276.349	246.157	230.716	519.27	443.843	449.081	134.101	103.776	275.954	127.47	264.532	162.21	249.462	426.927	368.876	388.774	248.643	338.149	468.629	16.3925	234.907	5.66077	197.259	187.677	70.9385	409.073	41.4688
K00341	nuoL; NADH-quinone oxidoreductase subunit L [EC:1.6.5.3]	119.737	228.545	37.854	20.9365	298.959	22.5939	210.693	186.753	202.659	151.61	69.5061	153.21	93.6345	113.113	337.607	283.979	248.089	295.228	237.001	288.515	301.849	276.292	245.838	230.505	519.046	438.499	448.558	134.144	103.776	275.765	127.161	264.497	162.074	249.462	425.603	368.054	387.508	247.732	336.931	456.978	16.3925	234.598	5.69935	197.189	187.517	70.8957	404.64	41.4575
K00342	nuoM; NADH-quinone oxidoreductase subunit M [EC:1.6.5.3]	119.341	226.9	38.6816	21.3043	299.208	22.7969	210.724	187.208	202.948	150.791	69.7476	153.143	93.0534	112.429	342.968	283.959	248.103	292.344	237.553	288.599	302.232	276.605	246.425	230.659	519.27	440.215	448.959	134.843	103.964	275.864	133.548	264.532	163.085	249.462	425.421	368.702	387.068	247.911	337.716	455.121	16.3925	234.426	5.69935	197.259	187.357	71.0242	403.427	41.4688
K00343	nuoN; NADH-quinone oxidoreductase subunit N [EC:1.6.5.3]	119.157	225.557	38.6816	21.1312	299.072	22.7969	210.632	186.117	202.723	150.396	69.2042	152.964	90.511	111.982	342.927	283.972	247.729	291.792	237.157	288.599	302.108	276.365	245.899	230.447	519.236	440.215	448.959	134.038	103.776	275.871	133.445	264.532	163.085	249.462	425.253	368.56	387.068	247.959	337.716	455.121	16.3925	234.426	5.69935	197.259	188.078	70.8957	403.427	41.4688
K00344	qor, CRYZ; NADPH2:quinone reductase [EC:1.6.5.5]	106.478	21.6693	78.3168	23.6347	470.016	32.1868	204.345	138.387	223.523	14.1325	15.4094	5.05274	15.499	19.8562	133.306	293.731	285.691	314.696	270.695	290.284	303.516	290.205	265.203	221.048	30.5033	25.436	30.4497	261.05	168.695	294.325	133.026	265.598	132.66	250.764	265.589	220.588	17.6645	12.5126	47.4149	10.4162	3.05372	155.107	43.2723	196.597	184.329	292.485	22.3752	35.848
K00346	nqrA; Na+-transporting NADH:ubiquinone oxidoreductase subunit A [EC:1.6.5.8]	113.826	228.763	22.5666	0.0988865	239.146	14.3131	182.362	127.44	216.098	113.961	30.704	141.497	84.1647	67.7282	17.3258	87.089	73.187	166.292	82.8813	30.5277	20.2581	46.691	2.87537	33.5609	487.763	404.933	413.18	16.6486	18.5762	78.6783	52.3542	45.045	101.283	1.56141	303.628	285.993	357.792	221.163	280.252	369.973	1.66723	220.573	3.22632	49.3957	82.6554	28.7109	339.166	290.743
K00347	nqrB; Na+-transporting NADH:ubiquinone oxidoreductase subunit B [EC:1.6.5.8]	113.826	229.682	22.5666	0.0988865	239.146	14.3131	182.362	129.013	216.098	114.13	30.855	141.709	84.1647	68.2016	17.3258	87.089	73.2805	166.589	82.8813	30.5277	20.2581	46.691	2.87537	33.5931	487.849	405.219	413.337	16.6486	18.5762	78.6783	52.3542	45.045	101.283	1.56141	303.962	286.372	358.379	221.342	280.621	370.882	1.66723	221.5	3.35499	49.3957	85.8128	29.739	339.877	290.743
K00348	nqrC; Na+-transporting NADH:ubiquinone oxidoreductase subunit C [EC:1.6.5.8]	113.826	229.682	22.5666	0.0988865	239.146	14.3131	182.362	129.013	216.098	114.13	30.855	141.709	84.1647	68.2016	17.3258	87.089	73.2805	166.589	82.8813	30.5277	20.2581	46.691	2.87537	33.5931	487.849	405.219	413.337	16.6486	18.5762	78.6783	52.3542	45.045	101.283	1.56141	303.962	286.372	358.379	221.342	280.621	370.882	1.66723	221.5	3.35499	49.3957	85.7487	29.739	339.877	290.743
K00349	nqrD; Na+-transporting NADH:ubiquinone oxidoreductase subunit D [EC:1.6.5.8]	113.826	229.682	22.5666	0.0988865	239.146	14.3131	182.362	129.013	216.098	114.13	30.855	141.709	84.1647	68.2016	17.3258	87.089	73.2805	166.589	82.8813	30.5277	20.2581	46.691	2.87537	33.5931	487.849	405.219	413.337	16.6486	18.5762	78.6783	52.3542	45.045	101.283	1.56141	303.962	286.372	358.379	221.342	280.621	370.882	1.66723	221.5	3.35499	49.3957	86.3898	29.739	339.877	290.743
K00350	nqrE; Na+-transporting NADH:ubiquinone oxidoreductase subunit E [EC:1.6.5.8]	113.826	229.682	22.5666	0.154497	239.146	14.3131	182.362	129.013	216.098	114.13	30.855	141.709	84.1647	68.2016	17.3258	87.089	73.2805	166.589	82.9115	30.5277	20.2581	46.691	2.87537	33.5931	487.849	405.219	413.337	16.6486	18.5997	78.6783	52.3542	45.045	101.321	1.56141	303.962	286.419	358.379	221.342	280.621	370.882	1.67683	221.5	3.35499	49.3957	85.7968	29.739	339.877	290.743
K00351	nqrF; Na+-transporting NADH:ubiquinone oxidoreductase subunit F [EC:1.6.5.8]	113.826	229.682	22.5666	0.0988865	239.146	14.3131	182.362	129.013	216.098	114.13	30.855	141.709	84.1647	68.2016	17.3258	87.089	73.2805	166.589	82.8813	30.5277	20.2581	46.691	2.87537	33.4642	487.849	405.219	413.337	16.6486	18.5762	78.6783	52.3542	45.045	101.283	1.56141	303.962	286.372	358.379	221.342	280.621	370.882	1.66723	221.5	3.35499	49.3957	85.7487	29.739	339.877	290.743
K00354	E1.6.99.1; NADPH2 dehydrogenase [EC:1.6.99.1]	0.319039	0.00740316	0.0163267	0.00973718	0	0.166225	0.0609676	0	0.00577436	0.169353	0	0	0	0.105199	124.175	1.44147	11.2938	47.7642	14.5504	0.354018	0	10.0411	0	2.09996	0.344054	0.351419	0.15697	14.4561	8.04448	10.2563	1.06446	0.798987	21.7681	0	12.2511	21.0075	0.871576	0.325531	0.320289	0.623415	1.49648	9.00639	11.2849	0.0578941	15.5707	5.18324	0.325979	0.191157
K00355	NQO1; NAD(P)H dehydrogenase (quinone) [EC:1.6.5.2]	0.58055	0.795154	4.71909	2.48341	100.098	3.18492	4.08483	18.8884	5.11672	0	0	0.223573	0.0823257	0.368195	111.281	42.9375	74.4772	107.61	73.5542	13.9591	8.44801	19.5195	5.46198	11.1995	1.11818	1.74075	0.863335	82.0022	57.9307	45.0391	9.88916	13.5493	41.2481	1.32093	88.5599	68.1905	2.12242	1.34282	1.22511	2.41574	4.34581	68.4757	1.71685	33.9944	27.7675	34.3336	0.221666	275.079
K00356	E1.6.99.3; NADH dehydrogenase [EC:1.6.99.3]	0	0.466125	4.85776	2.89086	2.93868	3.26359	4.31346	27.4199	3.5801	0.197579	0	0.89429	0.714296	0.289296	0.121834	1.06475	6.1253	7.9525	5.96047	0.549029	0.863823	1.10427	1.01417	1.60585	3.87921	5.39387	3.53182	8.51553	5.42293	1.35073	29.2383	0.197979	2.96048	0.0677401	14.7129	6.02846	4.51696	2.3601	3.2189	7.08486	0.0204647	11.0948	0.222419	0	8.4705	1.4678	4.67454	0
K00360	nasB; assimilatory nitrate reductase electron transfer subunit [EC:1.7.99.-]	0	0.795154	4.36125	2.0989	4.01755	2.61392	0.0304838	17.0159	3.72125	0	0	0.223573	0	0.368195	0.203056	0.0195967	0.0534377	0.815233	0.034495	0	0	0.0882322	4.00601	0.021483	0	0	0	0.402806	0	0.121074	16.5163	0	0.563567	0	0.319625	0.387149	0	0	0	0	0	0.926972	0	0	2.67658	0.406949	0.0521566	0
K00362	nirB; nitrite reductase (NADH) large subunit [EC:1.7.1.15]	30.6636	1.18725	12.0818	4.04136	243.129	8.38231	132.51	34.8353	57.025	0.0197579	0.0120763	0.670718	0.0387415	0.368195	5.16656	288.179	250.495	198.305	234.146	289.025	301.389	272.851	244.777	213.476	5.81245	16.1007	7.35526	186.004	135.232	274.453	70.6862	263.687	77.0955	250.493	206.323	129.677	11.6031	9.79443	39.1263	6.403	1.74334	190.084	9.14752	196.419	146.044	14.5842	21.5276	33.9435
K00363	nirD; nitrite reductase (NADH) small subunit [EC:1.7.1.15]	3.16664	1.18725	10.8293	3.90721	151.928	7.5956	5.30113	27.4636	15.1609	0.0197579	0.0120763	0.670718	0.0387415	0.368195	0.385806	272.434	168.109	112.289	201.017	286.216	299.347	260.824	243.004	196.856	4.59605	13.7983	5.96242	54.1524	35.1742	241.037	26.5284	261.564	52.8187	248.393	55.0525	46.6742	9.77431	8.52485	37.1977	4.85745	1.13771	93.4954	3.43755	196.342	75.1735	7.63843	21.1365	33.0065
K00364	E1.7.1.7, guaC; GMP reductase [EC:1.7.1.7]	161.855	53.9622	159.924	131.288	19.7548	230.734	38.2011	111.553	163.19	27.9913	11.9827	25.096	31.2983	12.4529	168.683	280.261	300.669	198.732	326.067	334.297	326.008	289.962	242.892	273.911	34.6105	31.2058	28.1388	719.133	797.41	319.494	819.307	345.499	605.697	254.76	71.8517	63.295	20.5512	20.9602	46.374	74.3813	470.295	427.417	940.316	339.887	603.881	498.056	104.039	197.241
K00365	uaZ; urate oxidase [EC:1.7.3.3]	0	0.795154	4.71909	2.0989	4.01755	2.67737	0.152419	18.8884	4.05809	0	0	0.223573	0	0.368195	0.203056	0	0.093516	0.390773	0.189722	0.0150008	0	0.300792	3.99083	0.021483	0	0	0	0.720811	0	0.158909	0.343374	0	0.223484	0	0.380506	0.50835	0	0	0	0	0.0767426	1.40762	0	0	4.09501	0.107092	0	0.0224891
K00366	nirA; ferredoxin-nitrite reductase [EC:1.7.7.1]	148.837	86.8089	215.683	136.531	58.4955	83.4963	88.1153	162.323	76.8362	115.195	109.259	279.544	71.2129	221.137	23.4418	7.78479	115.836	169.935	82.421	11.6844	8.57863	71.1379	135.466	149.647	38.5564	40.2592	35.1644	65.5206	45.5796	63.7932	47.0027	58.4799	87.2554	141.571	68.7477	111.681	62.4993	86.7886	63.8376	27.6334	323.563	172.403	50.5581	106.466	39.85	277.026	27.0693	163.016
K00367	narB; ferredoxin-nitrate reductase [EC:1.7.7.2]	57.3953	0.767735	36.6792	0.540955	0.361128	5.81153	0	4.763	5.67812	0	0	0	0	0	0	2.16217	18.0352	98.6365	26.5697	0.612032	1.34841	14.3097	0.113807	4.56513	0.223635	0.228831	0	39.7506	11.2919	11.8955	2.16325	1.83131	39.1971	0.27096	23.9388	50.6612	0.275234	0.195319	0.208188	0	0.127904	6.72913	39.1017	0.189013	31.5901	248.71	0	0.112445
K00368	nirK; nitrite reductase (NO-forming) [EC:1.7.2.1]	1.27985	0.466125	6.16166	3.25655	2.70846	5.68464	1.76806	19.5246	5.83852	0.0423383	0	0	0.145281	0.499694	0.121834	33.3046	20.2262	7.455	38.1859	12.2826	7.51255	1.16442	1.28731	0.934509	0.258041	0.792735	0.200573	0.65721	0.305187	12.6055	16.8081	11.3025	1.3994	0.541921	1.95839	1.09824	0.480192	0.309255	0.352318	1.54555	2.45321	97.3801	0.636584	33.9594	40.1039	55.2765	0.273822	277.242
K00370	narG, narZ, nxrA; nitrate reductase / nitrite oxidoreductase, alpha subunit [EC:1.7.5.1 1.7.99.-]	16.2818	17.5647	17.5289	14.4515	199.467	7.39511	74.2982	158.27	152.082	19.628	4.16029	21.6195	8.10423	10.0728	5.86832	538.439	299.291	156.097	383.838	570.712	595.277	509.745	474.181	385.92	8.35828	26.1197	10.907	29.2768	19.7916	500.522	25.9302	582.699	77.2107	495.65	48.1731	38.6561	16.7612	15.1291	73.8281	29.2356	1.94287	177.237	6.71789	395.725	44.0362	17.8197	46.7258	74.5273
K00371	narH, narY, nxrB; nitrate reductase / nitrite oxidoreductase, beta subunit [EC:1.7.5.1 1.7.99.-]	18.129	18.7163	17.5289	14.4515	199.738	7.39511	74.2982	161.596	152.082	19.628	4.16029	21.6195	8.10423	10.0728	5.86832	538.452	300.774	162.579	384.235	570.788	595.404	510.103	474.206	386.475	13.2898	36.2646	16.9416	29.6018	20.2141	501.122	26.6743	582.831	80.2423	495.537	56.8538	45.0559	38.3029	31.4708	92.5917	87.0704	2.04519	193.27	6.83363	395.725	46.1198	17.8839	74.9425	74.5273
K00372	nasA; assimilatory nitrate reductase catalytic subunit [EC:1.7.99.-]	154.594	98.3729	258.924	84.3746	192.581	96.3512	182.66	247.961	132.976	111.512	46.8932	461.297	28.9205	275.671	25.49	14.5005	209.555	113.321	102.077	8.22121	5.46911	89.9528	147.131	238.311	39.6935	11.1555	27.4924	121.193	117.248	28.3891	84.6004	8.68407	65.6214	134.163	118.046	105.432	8.62163	9.42576	18.3766	20.0662	418.57	90.2654	8.3759	147.698	64.0402	33.0742	8.60584	225.529
K00373	narJ, narW; nitrate reductase molybdenum cofactor assembly chaperone NarJ/NarW	40.6913	71.1965	23.7017	15.9878	199.738	7.39511	74.2982	212.826	152.082	19.628	4.61315	21.6195	8.05581	10.0728	5.86832	538.361	300.146	162.525	384.192	570.716	595.404	510.103	474.161	386.443	13.2898	36.4281	16.9416	29.3262	20.2141	501.471	26.6743	584.04	80.2617	495.537	56.7473	44.9374	38.3029	31.5359	92.5917	101.253	2.04519	210.848	6.66002	395.725	39.821	17.6269	109.77	74.5273
K00374	narI, narV; nitrate reductase gamma subunit [EC:1.7.5.1 1.7.99.-]	20.2401	29.5194	18.826	14.4515	199.467	7.39511	74.2982	178.321	152.275	19.628	4.40182	21.6195	8.05581	11.1248	5.86832	538.452	300.881	163.293	384.192	570.8	595.404	510.103	474.206	386.626	13.7026	38.9942	17.3776	29.411	20.2141	501.16	26.6743	582.845	80.5338	495.537	57.4474	45.3245	39.4038	32.3497	93.7448	88.9536	2.04519	194.197	6.83363	395.725	47.0493	18.1409	77.6286	74.5273
K00375	K00375; GntR family transcriptional regulator / MocR family aminotransferase	162.844	165.636	229.636	86.5627	317.185	279.471	60.5485	400.564	182.063	189.161	322.347	247.045	196.298	228.63	960.57	318.806	409.832	506.538	311.71	294.874	306.74	305.579	292.267	256.645	283.055	378.326	369.415	427.926	305.947	389.043	99.235	330.07	205.182	273.194	661.38	526.807	468.438	575.367	486.663	317.572	65.5977	376.068	57.2542	199.745	210.823	304.959	313.878	48.4188
K00376	nosZ; nitrous-oxide reductase [EC:1.7.2.4]	0	0.466125	3.51136	2.22873	8.22695	2.43628	0.228629	18.552	3.68917	0	0	0	0.10896	0.552293	0.121834	0.11758	0.975238	2.4771	2.9062	0.0780041	0.252826	1.40907	0.885191	1.86182	15.6201	22.2946	10.2728	0.982211	0.91556	0.131138	1.04729	0.0707069	0.609042	0	18.929	3.80828	2.92978	1.17191	2.24202	15.9101	14.6195	20.5307	2.17982	0.553039	16.4602	54.831	26.6129	7.99487
K00380	cysJ; sulfite reductase (NADPH) flavoprotein alpha-component [EC:1.8.1.2]	4.43329	0.995314	10.9932	3.30134	161.126	4.47412	5.74315	34.6317	38.5875	0.264473	0.535282	0.529196	0.680397	2.64759	674.37	357.473	227.305	121.712	271.912	312.822	316.124	294.196	241.359	214.94	20.9558	37.4006	16.962	90.0195	66.8901	299.903	42.7871	301.98	48.9013	250.594	163.551	74.8374	13.3492	10.9961	40.5955	22.8066	16.806	136.462	5.25085	245.132	138.61	87.6973	48.2318	329.795
K00381	cysI; sulfite reductase (NADPH) hemoprotein beta-component [EC:1.8.1.2]	28.6713	0.858218	10.6074	3.95048	304.283	6.22519	186.284	34.579	204.56	0.264473	0.535282	0.618625	0.680397	2.38459	397.544	279.46	202.357	118.937	209.991	287.58	300.116	258.685	239.952	204.158	7.27967	18.2524	8.56411	108.936	80.019	249.782	44.916	261.723	49.9183	249.375	127.329	73.3549	12.6978	10.1172	40.4514	6.68873	0.920272	132.013	3.46167	196.37	123.255	37.8139	21.4755	35.2891
K00382	DLD, lpd, pdhD; dihydrolipoamide dehydrogenase [EC:1.8.1.4]	738.462	827.216	448.979	690.363	900.532	478.614	831.139	635.905	617.481	715.246	832.986	560.607	891.417	649.777	1238.47	669.655	643.287	749.653	622.127	631.111	636.493	632.468	551.922	523.958	813.611	785.761	735.784	518.341	418.746	686.018	367.979	635.134	460.093	550.703	874.39	802.506	700.41	597.636	710.686	536.926	215.148	937.102	683.974	576.132	811.853	761.602	559.468	613.606
K00383	GSR, gor; glutathione reductase (NADPH) [EC:1.8.1.7]	100.356	2.95578	53.8435	39.8536	302.161	18.4256	193.562	27.4109	215.146	2.70118	0.449843	0.771325	10.4723	0.433944	4.70826	359.482	266.953	231.668	341.889	346.46	335.395	281.022	243.281	224.779	19.8806	27.7516	15.555	228.055	210.987	312.685	231.763	317.786	225.187	252.672	72.8663	94.0101	14.6735	14.4658	44.986	76.6022	397.942	362.412	915.751	331.023	614.543	751.793	103.381	476.515
K00384	trxB, TRR; thioredoxin reductase (NADPH) [EC:1.8.1.9]	1674.72	1598.18	1670.39	2085.67	1257.82	1805.38	1774.62	1443.35	1539.66	1786.74	1784.98	1518.77	1848.46	1722.71	2056.91	416.081	999.892	1151.01	814.449	467.815	411.947	596.142	656.702	870.607	1275.88	1321.96	1307.74	1837.94	1976.79	559.765	2019.55	479.695	1695.66	617.394	1244.03	1207.09	1365.97	1453.19	1295.52	1326.82	2050.44	1318.03	2572.14	928.218	1775.14	1684.28	1256.22	1354.84
K00385	asrC; anaerobic sulfite reductase subunit C	181.351	152.926	353.052	174.745	56.8648	208.805	92.4364	306.765	175.921	140.167	72.4717	606.08	38.6579	332.969	31.2087	4.61587	183.141	76.1057	102.791	14.5136	8.7216	119.896	238.395	323.818	56.4471	15.7607	38.1346	29.6584	55.8296	9.00447	36.7702	9.58962	65.8746	236.438	27.3899	82.0294	11.3149	13.1324	25.8174	24.3588	534.692	12.0716	13.2118	177.574	5.54325	30.0774	13.3195	266.303
K00387	SUOX; sulfite oxidase [EC:1.8.3.1]	0	0	1.49848	0.411125	0.225705	0	0.0304838	3.05413	0	0	0	0	0	0.210397	0	0	0.187032	0.552472	0.198346	0	0	0	0.720778	0.0429659	0	0	0	0.530008	0.117379	0	5.9747	0	0.194334	0	0.395726	0.410852	0	0	0	0	0	0.583649	0	0	0.256439	0.406949	0.0521566	0
K00389	yidH; putative membrane protein	22.1928	17.3234	15.9801	11.0766	6.2746	10.1943	10.8187	19.761	8.95025	16.066	15.6207	5.44399	17.1455	19.1067	1.89857	268.051	146.625	66.5506	187.246	285.285	298.169	252.193	241.473	192.678	21.9835	13.5554	23.1662	11.5635	7.9818	226.02	20.11	259.587	34.5778	247.95	21.3715	30.1977	8.56713	7.50757	38.3384	0.11689	1.09422	15.9525	3.09611	196.078	30.8288	4.25497	18.0853	32.7407
K00390	cysH; phosphoadenosine phosphosulfate reductase [EC:1.8.4.8 1.8.4.10]	101.984	20.674	55.2823	9.0506	304.963	18.5842	192.136	78.1295	217.103	35.7863	9.10946	30.7093	44.7658	24.2528	415.362	283.921	237.277	286.407	244.556	288.74	302.063	281.554	245.31	215.385	97.9723	135.702	90.2304	163.513	100.265	272.095	71.0879	264.669	120.949	250.199	225.667	205.634	136.056	134.687	142.76	153.643	2.58482	195.816	43.1324	196.639	198.654	293.257	142.536	36.0118
K00392	sir; sulfite reductase (ferredoxin) [EC:1.8.7.1]	78.6249	17.7539	47.7389	10.6568	6.02633	14.6177	10.7455	21.0517	14.3397	13.8023	14.9444	3.26416	14.5281	17.0422	1.50261	2.33201	19.0906	101.251	27.2295	0.711037	1.53303	14.8912	4.78748	4.83012	0.223635	1.35664	0	40.9096	11.4797	12.1301	19.3663	1.9303	40.4505	0.27096	24.7303	52.0307	0.550469	0.537127	0.464419	0.883172	1.16137	23.2536	39.6129	0.227516	63.0979	254.087	2.73822	0.64881
K00394	aprA; adenylylsulfate reductase, subunit A [EC:1.8.99.2]	15.6242	43.8396	7.98578	1.85526	0.318018	1.34655	0.36672	61.8462	1.57865	0.472496	1.2825	0.947277	0.276033	4.07434	0.702574	0.0122806	0.991002	4.00677	0.142292	1.24146	1.11093	0.65717	3.12598	5.88171	4.74605	6.35822	5.9462	0.51326	0.352608	2.05522	0.0618072	8.19139	3.169	4.44375	5.96207	6.40344	4.7744	3.84095	6.18766	26.4415	1.68821	5.61333	0	0.42731	2.41213	0.0963827	14.3365	0.319345
K00395	aprB; adenylylsulfate reductase, subunit B [EC:1.8.99.2]	15.6242	43.8396	7.98578	1.85526	0.318018	1.34655	0.36672	61.8462	1.57865	0.472496	1.2825	0.947277	0.276033	4.07434	0.702574	0.0122806	0.991002	4.00677	0.142292	1.24146	1.11093	0.65717	3.12598	5.88171	4.74605	6.35822	5.9462	0.51326	0.352608	2.05522	0.0618072	8.19139	3.169	4.44375	5.96207	6.40344	4.7744	3.84095	6.18766	26.4415	1.68821	5.61333	0	0.42731	2.41213	0.0963827	14.3365	0.319345
K00399	mcrA; methyl-coenzyme M reductase alpha subunit [EC:2.8.4.1]	0	0	0	0	0	0	0	0	0	0	0	0	0	0	0	0	0	0.0404248	0.0747678	0	0	0.0641689	0	0.0322245	0.172027	0.228831	0.610439	0	0	0	0	0.00473736	0.2332	0	0	0.173822	0.440375	0.244149	0.0800723	2.51964	0.00856959	0	0	0	0	0	2.07323	0
K00400	K00400; methyl coenzyme M reductase system, component A2	0	0	0	0	0	0	0	0	0	0	0	0	0	0	0	0	0	0.0404248	0.123664	0	0	0.128338	0	0.0322245	0.172027	0.228831	0.610439	0	0	0	0	0.00947472	0.466401	0	0	0.347644	0.440375	0.244149	0.0800723	4.85745	0.0171392	0	0	0	0	0	4.0291	0
K00401	mcrB; methyl-coenzyme M reductase beta subunit [EC:2.8.4.1]	0	0	0	0	0	0	0	0	0	0	0	0	0	0	0	0	0	0.0404248	0.0747678	0	0	0.0641689	0	0.0322245	0.172027	0.228831	0.610439	0	0	0	0	0.00473736	0.2332	0	0	0.173822	0.440375	0.244149	0.0800723	2.51964	0.00856959	0	0	0	0	0	2.07323	0
K00402	mcrG; methyl-coenzyme M reductase gamma subunit [EC:2.8.4.1]	0	0	0	0	0	0	0	0	0	0	0	0	0	0	0	0	0	0.0404248	0.0747678	0	0	0.0641689	0	0.0322245	0.172027	0.228831	0.610439	0	0	0	0	0.00473736	0.2332	0	0	0.173822	0.440375	0.244149	0.0800723	2.51964	0.00856959	0	0	0	0	0	2.07323	0
K00404	ccoN; cytochrome c oxidase cbb3-type subunit I [EC:1.9.3.1]	28.4601	0.740316	5.9257	2.9125	409.685	4.65938	186.287	24.2458	211.554	0	0	0.089429	0.10896	0.552293	2.45698	3.49181	15.724	21.1172	8.05336	1.08906	1.18588	4.3318	1.7678	5.64422	19.5373	27.5659	13.4122	29.7078	19.9486	8.99509	30.5173	0.773392	10.9515	0.195092	65.1673	30.162	4.4366	1.72125	5.38086	20.1831	26.2025	134.457	3.15302	1.21109	94.2027	70.2405	27.5821	9.53538
K00405	ccoO; cytochrome c oxidase cbb3-type subunit II	28.3282	0.740316	5.9257	2.86922	397.974	4.32947	186.287	24.1913	211.425	0	0	0.089429	0.10896	0.552293	2.45698	3.49181	15.4301	21.0926	7.9585	1.05305	1.1618	4.2155	1.70711	5.55109	19.5373	27.5496	13.4122	29.5736	19.9486	8.99509	30.5173	0.75218	10.6794	0.195092	65.114	30.1304	4.4366	1.72125	5.36484	20.1831	26.2025	133.736	3.09515	1.20409	90.8209	70.1762	27.5691	9.52413
K00406	ccoP; cytochrome c oxidase cbb3-type subunit III	30.1886	3.35884	6.17172	2.86922	404	4.38022	186.332	27.0091	211.425	5.631	1.99259	7.70208	4.52791	6.64067	287.416	4.63495	23.7397	35.4366	10.136	1.30207	1.48987	5.66732	2.43798	7.76029	26.9344	44.6874	18.5748	41.202	26.2871	11.4847	34.0197	0.893593	12.7005	0.195092	84.2839	44.0204	12.4092	5.56252	9.25635	31.5864	26.2025	137.478	3.09515	1.21109	132.645	65.6784	35.9858	9.37795
K00407	ccoQ; cytochrome c oxidase cbb3-type subunit IV	28.3282	0.740316	5.9257	2.86922	397.951	4.32947	186.256	24.1004	211.201	0	0	0.089429	0.10896	0.552293	2.45698	3.37423	15.3233	20.9646	7.8119	1.00805	1.1618	4.1794	1.70711	5.51887	19.3308	27.5087	13.1506	29.404	19.9486	8.99509	30.5173	0.75218	9.82434	0.195092	64.49	29.8697	4.34485	1.72125	5.28477	20.1311	26.1385	126.491	3.05657	1.20409	85.2354	65.3357	27.5691	9.36671
K00410	fbcH; ubiquinol-cytochrome c reductase cytochrome b/c1 subunit	0	0	0	0	0	0	0	1.50889	0.256638	0	0	0	0	0	0	0.0587901	0	0.269499	0.0603662	0.0300016	0	0	0	0.0644489	1.63426	1.78161	1.37785	0.127202	0.0704277	0.0529697	25.7874	0	0.252634	0	1.09586	0.134317	0.917448	0.406914	0.816737	0.311708	0	0	0	0	0	0	0	0
K00411	UQCRFS1, RIP1, petA; ubiquinol-cytochrome c reductase iron-sulfur subunit [EC:1.10.2.2]	27.2463	0.603221	5.79151	3.30199	298.147	4.50711	186.287	29.7178	204.271	0	0	0.089429	0.10896	0.552293	2.45698	4.3018	19.0839	26.6667	12.7016	1.30807	1.4387	4.80104	2.49617	6.08097	19.6749	28.5875	13.5692	38.2163	25.3716	11.5603	32.0625	0.844098	11.839	0.195092	74.5277	33.354	6.73022	3.2838	5.58904	24.1444	26.2409	131.71	3.11444	1.27409	85.7883	65.5498	30.7637	9.37795
K00412	CYTB, petB; ubiquinol-cytochrome c reductase cytochrome b subunit	27.1407	0.603221	5.79151	3.30199	298.147	4.50711	186.287	28.2271	204.271	0	0	0.089429	0.157387	0.552293	2.45698	4.26261	19.1507	26.7611	12.6498	1.30807	1.4387	4.80104	2.49617	6.08097	19.6749	28.4731	13.5692	38.5343	25.5594	11.5603	32.0625	0.851169	11.7613	0.195092	74.619	33.3698	6.73022	3.3489	5.58904	24.1444	26.2409	131.761	3.07586	1.27409	85.7883	65.5498	30.7637	9.37795
K00413	CYC1, CYT1, petC; ubiquinol-cytochrome c reductase cytochrome c1 subunit	27.1407	0.603221	5.43366	3.30199	298.034	4.50711	186.287	25.802	204.015	0	0	0.089429	0.10896	0.552293	2.45698	4.25085	19.0038	26.6398	12.555	1.30807	1.4387	4.74489	2.32925	6.038	19.6749	28.4731	13.5692	37.8602	25.2542	11.5603	6.27515	0.844098	11.3143	0.195092	74.3146	32.9827	6.65682	3.2838	5.58904	24.1444	26.2409	131.71	3.07586	1.27409	85.6441	65.4642	30.7637	9.37795
K00423	E1.10.3.3; L-ascorbate oxidase [EC:1.10.3.3]	0	0	0	0	0	0	0	0	0	0	0	0	0	0	0	0	0	0	0	0	0	0	0.523513	0	0	0	0	0.0848013	0	0	0	0	0	0	0.0608809	0	0	0	0	0	0	0	0	0	1.21809	0	0	0
K00425	cydA; cytochrome bd ubiquinol oxidase subunit I [EC:1.10.3.14]	320.898	314.218	225.88	144.445	414.108	217.254	241.944	362.83	378.015	163.781	99.5429	183.666	112.778	139.675	513.498	652.353	617.638	624.885	647.516	652.007	647.124	617.807	494.846	522.568	568.539	484.517	485.099	827.424	818.258	674.871	660.466	666.566	740.578	506.823	614.432	535.251	419.452	273.387	398.795	526.626	447.407	658.401	963.832	577.16	783.571	749.556	500.354	413.038
K00426	cydB; cytochrome bd ubiquinol oxidase subunit II [EC:1.10.3.14]	320.898	314.218	225.88	144.445	334.396	217.254	241.944	362.83	378.015	163.781	99.5429	183.532	112.778	139.675	513.498	652.863	622.413	648.102	654.472	652.043	646.922	622.697	495.119	523.438	568.643	483.406	485.099	833.72	822.038	679.948	660.672	666.937	750.05	506.823	618.754	542.643	417.764	273.339	398.651	526.626	447.732	658.641	963.832	577.16	783.603	749.342	500.354	413.038
K00427	lldP, lctP; L-lactate permease	0.818048	0.00822574	4.15996	0.0642654	0	0.702967	0.0274354	1.19984	0	0.0197579	0.0120763	0.357716	0.0387415	0	0.18275	275.034	183.415	93.9417	199.056	286.424	298.515	255.109	236.972	200.047	4.55149	13.4492	6.04334	72.631	56.0135	240.919	12.7505	260.124	37.2003	248.875	91.5045	48.726	8.613	7.43025	36.5423	0.11689	0.546791	4.65786	2.64279	196.027	21.3106	0.771061	17.9158	32.4105
K00428	E1.11.1.5; cytochrome c peroxidase [EC:1.11.1.5]	15.4505	15.9127	7.29849	12.3201	105.721	2.92861	21.8356	117.905	23.1058	30.3021	9.18192	31.086	17.4506	21.9647	854.07	354.974	203.653	115.54	260.931	316.052	317.71	259.955	241.177	203.325	49.1122	92.1166	35.4041	48.4529	32.8017	288.249	8.83603	303.403	45.0158	249.496	144.017	55.4834	29.206	17.2545	55.4113	52.2435	53.9469	206.24	5.40132	247.542	190.867	115.863	93.2342	337.715
K00432	gpx; glutathione peroxidase [EC:1.11.1.9]	297.268	573.864	344.045	272.517	670.094	454.171	489.081	469.976	504.245	392.876	191.888	337.006	211.433	332.535	520.109	299.309	376.861	409.313	287.785	301.613	311.305	316.737	322.361	327.81	520.165	507.393	493.557	242.79	195.203	308.349	148.128	281.343	216.787	324.95	556.998	472.093	492.499	396.955	411.731	675.455	448.054	433.715	46.0999	381.982	374.541	128.772	602.513	374.222
K00433	cpo; non-heme chloroperoxidase [EC:1.11.1.10]	83.5024	61.0045	152.728	102.903	149.272	59.9222	56.5398	135.633	69.2108	75.8703	60.3514	299.73	32.1373	178.765	41.6112	9.98426	127.85	77.0495	60.5181	10.1099	6.82854	53.6401	116.923	136.668	31.3346	18.9807	24.3078	78.7157	74.4977	21.7237	51.1712	5.87935	40.6845	113.73	99.1253	82.7404	19.638	23.2641	27.0024	28.1624	321.236	12.0887	13.6323	102.333	10.5598	17.1418	33.3579	153.906
K00435	hemQ; Fe-coproporphyrin III decarboxylase [EC:1.11.1.-]	0.270484	0.0411287	0.240428	0.275887	1.05517	0.907259	0	0.44085	0	0	0	0	0	0	0	0.084919	2.32454	1.47712	1.98993	0.0600031	0.036118	1.99124	0.0834585	0.773387	0.0903142	0	0	4.12622	4.9621	0.227013	5.09051	0.238636	9.76021	0	0.334845	8.83331	0.0366979	0	0	0	3.4758	7.90501	16.8164	0.0525037	1.05781	1.82592	0	0.19678
K00436	hoxH; NAD-reducing hydrogenase large subunit [EC:1.12.1.2]	0	0.0822574	0	0	0	0	0	0.490843	0	0	0	0	0	0	0	0	0	0	0.0603662	0	0	0	0	0.0429659	0.0860135	0.163451	0.0348822	0	0	0.0302684	0	0	0	0	0.438799	0	0.220188	0.130213	0.192173	0.285732	0.370923	1.25313	0.115743	0	0.945619	1.42432	0.586762	0.179913
K00437	hydB; [NiFe] hydrogenase large subunit [EC:1.12.2.1]	2.21665	10.8031	1.29719	0	0	0	0	16.725	0.192479	0	0.241526	0	0	1.05199	0	0	0.213751	0.943245	0	0.0120006	0	0	0	0.0751904	0.412865	2.72962	0.436028	0	0	0.0378355	0	0.0141414	0.2915	0	0.684911	0.347644	1.10094	0.878935	1.15304	1.88323	0	0.926972	0	0	0.929591	0.0428367	2.68607	0
K00440	frhA; coenzyme F420 hydrogenase subunit alpha [EC:1.12.98.1]	0	0	0	0	0	0	0	0	0	0	0	0	0	0	0	0	0	0	0.0488966	0	0	0.0641689	0	0	0	0	0	0	0	0	0	0.00473736	0.2332	0	0	0.173822	0	0	0	2.33781	0.00856959	0	0	0	0	0	1.95587	0
K00441	frhB; coenzyme F420 hydrogenase subunit beta [EC:1.12.98.1]	57.3953	0.520963	36.1424	0	0	5.12633	0	0.345408	5.3894	0	0	0	0	0	0	2.16217	17.915	98.8521	26.8717	0.612032	1.1317	14.4941	0.113807	4.6081	0.223635	0.294211	0	39.8354	11.2919	11.8955	2.16325	1.84552	39.9939	0.27096	23.9388	51.2616	0.275234	0.195319	0.208188	4.70159	0.162183	6.72913	39.1017	0.189013	31.5901	248.71	3.92478	0.112445
K00442	frhD; coenzyme F420 hydrogenase subunit delta	0	0	0	0	0	0	0	0	0	0	0	0	0	0	0	0	0	0	0.0488966	0	0	0.0641689	0	0	0	0	0	0	0	0	0	0.00473736	0.2332	0	0	0.173822	0	0	0	2.33781	0.00856959	0	0	0	0	0	1.95587	0
K00443	frhG; coenzyme F420 hydrogenase subunit gamma [EC:1.12.98.1]	0	0	0	0	0	0	0	0	0	0	0	0	0	0	0	0	0	0	0.0488966	0	0	0.0641689	0	0	0	0	0	0	0	0	0	0.00473736	0.2332	0	0	0.173822	0	0	0	2.33781	0.00856959	0	0	0	0	0	1.95587	0
K00446	dmpB, xylE; catechol 2,3-dioxygenase [EC:1.13.11.2]	0	0.466125	3.51136	2.22873	6.03377	2.43628	0.228629	19.7155	2.8551	0	0	0	0.10896	0.289296	4.89365	0.11758	0.253829	0.604216	0.629533	0.0150008	0.0692262	0.0895958	0.0809548	0.14501	0	0	0	0.120206	0.164331	0.153839	0.463554	0.00707069	0.110187	0	0.862531	0.134317	0.0122938	0	0	0	0.291622	5.26657	0.154323	0	9.10807	1.60209	0	0.204651
K00448	pcaG; protocatechuate 3,4-dioxygenase, alpha subunit [EC:1.13.11.3]	2.99511	1.39838	12.093	5.60645	154.049	8.94824	1.89	41.8544	17.5669	0	0	0.223573	0.10896	0.867889	0.32489	8.14027	43.9472	34.0614	14.4949	1.58246	1.16162	4.79823	5.51335	7.98629	0.5627	1.21542	0.703923	69.3013	51.7207	15.4528	12.3786	1.03112	9.77323	1.04997	81.1193	41.9612	2.50775	2.04271	1.08786	3.87037	0.449584	16.4589	3.20607	0.0385027	13.5183	3.27551	3.0642	0.489475
K00449	pcaH; protocatechuate 3,4-dioxygenase, beta subunit [EC:1.13.11.3]	2.99511	1.39838	12.093	5.69301	154.049	8.94824	1.73758	41.8544	17.3423	0	0	0.223573	0.10896	0.867889	0.32489	8.14027	43.9472	34.149	14.5811	1.58246	1.28604	4.79823	5.51335	8.1761	0.5627	1.21542	0.703923	69.8101	51.9085	15.4528	12.413	1.03112	9.77323	1.04997	81.2563	42.3721	2.50775	2.04271	1.08786	3.87037	0.436793	18.4416	3.22536	0.0385027	14.3117	3.40402	3.0642	0.489475
K00450	E1.13.11.4; gentisate 1,2-dioxygenase [EC:1.13.11.4]	0.76527	0	0.223654	0.0865527	0.21916	0.0761336	0	3.02687	0.0962393	0	0	0.178858	0.0726403	0.841589	0	3.39023	12.9019	12.5654	2.48329	0.501026	0.517692	1.53909	0.341421	2.22349	0.50748	0.637457	0.802291	31.2599	21.1283	6.95227	3.88012	0.454292	3.40084	0.0677401	20.9811	10.1054	0.669737	0.984733	0.80873	0.766282	0.188659	9.16672	2.85498	0.0385027	13.7996	5.49381	0.671516	0.37107
K00451	HGD, hmgA; homogentisate 1,2-dioxygenase [EC:1.13.11.5]	2.69164	3.70158	6.62015	3.54866	146.141	4.5934	0.152419	31.3867	26.5062	3.69755	1.78126	6.19296	2.66348	5.44403	284.583	2.00703	15.8109	45.8696	15.3318	0.77404	1.11514	7.42996	5.71122	4.0258	7.69615	18.0776	5.42419	20.5024	10.8341	11.6209	42.2092	0.787533	18.4949	0.127351	27.5124	33.6582	9.87706	5.18816	4.22782	15.2997	0.537198	28.6503	0.115743	0	58.5402	5.61161	11.4679	0.157424
K00452	HAAO; 3-hydroxyanthranilate 3,4-dioxygenase [EC:1.13.11.6]	0.105555	0	0	0	0	0	0	0.236332	0	0	0	0	0	0	0	0.679352	5.42393	24.2481	7.14908	0.162008	0	5.20835	0.515925	1.10637	0.103216	0	0	7.73812	4.15523	6.56068	0.618072	0.403029	11.8198	0	5.55539	10.5873	0	0	0	0	0.370923	6.38581	0	0	24.6021	0.107092	0	0
K00453	TDO2, kynA; tryptophan 2,3-dioxygenase [EC:1.13.11.11]	1.18749	2.76933	5.99392	3.59194	7.47084	4.09853	4.08483	29.9323	4.57137	1.1008	0.754769	2.59344	1.38017	2.34067	127.485	3.82136	19.5066	43.2524	14.9774	0.822043	0.722361	6.61589	5.73079	3.70581	0.378459	4.91986	0.418587	36.2025	23.7341	12.8993	13.7349	0.813129	16.0378	0.0677401	29.5378	19.024	3.70961	2.3601	0.86478	7.90958	0.58836	27.3972	0.250775	0	52.0917	5.46168	7.21717	0.157424
K00455	hpaD, hpcB; 3,4-dihydroxyphenylacetate 2,3-dioxygenase [EC:1.13.11.15]	0.76527	0.00822574	0	0.0642654	0.045141	0.0177645	0.0274354	0.745354	0.545356	0.0197579	0.0120763	0	0.0387415	0	0	0.19551	0.833495	0.57511	1.27097	0.138847	0.14086	0.355095	0.0822446	0.209459	0.00997757	0.00539387	0	0.40853	0.0939035	0.377977	0.0113313	0.294635	0.507016	0.167318	0.712764	0.353016	0.0196334	0	0.0373137	0	0.00959283	0	2.64279	0.0056004	0.00480823	0	0	0.251091
K00456	CDO1; cysteine dioxygenase [EC:1.13.11.20]	0.0527773	0	0	0	0	0	0	0	0	0	0	0	0	0	0	0	0	0.269499	0.146604	0	0	0.0186892	0	0.0751904	0	0	0	0.212003	0.211283	0	0	0	0.00427534	0	1.08064	0	0	0	0	0	0	0	0	0	0	0.0428367	0	0
K00457	HPD, hppD; 4-hydroxyphenylpyruvate dioxygenase [EC:1.13.11.27]	86.8978	4.35964	46.3399	4.62192	333.524	13.3767	129.617	38.1185	68.7906	3.69755	1.78126	6.28239	2.66348	5.65443	286.857	17.336	95.0002	196.279	60.8256	3.55332	3.95836	27.2525	8.21186	20.7933	8.96416	20.7641	6.58158	174.619	106.009	49.6337	58.6568	4.14017	72.2103	1.58376	157.646	134.214	15.5531	9.47703	6.19647	23.9106	1.11469	144.284	42.9492	0.266019	170.431	261.983	17.7006	1.28784
K00459	ncd2, npd; nitronate monooxygenase [EC:1.13.12.16]	56.6696	26.3772	20.4129	25.9939	309.957	15.2546	172.325	167.547	71.1003	37.8222	19.0806	23.7658	22.5064	26.2208	702.27	23.6228	118.126	124.433	55.07	4.90604	4.89863	18.7412	12.1101	24.9689	23.2895	37.0215	18.3393	203.882	147.327	49.6243	115.665	3.28087	38.8473	2.43864	259.139	122.199	14.0036	8.96839	14.2449	37.1647	27.8851	220.321	4.30562	1.41529	252.913	109.143	37.7331	12.7741
K00461	ALOX5; arachidonate 5-lipoxygenase [EC:1.13.11.34]	0	0	0	0	0	0	0	0	0	0	0	0	0	0	0	0	0	0	0.0689899	0	0	0	0	0.0751904	0	0	0	0	0	0	0	0	0	0	0	0	0	0	0	0	0	0	0	0	0	0	0	0
K00462	bphC; biphenyl-2,3-diol 1,2-dioxygenase [EC:1.13.11.39]	0	0	0	0	1.71536	0	0	0	0	0	0	0	0	0	0	0	0	0	0	0	0	0	0	0	0	0	0	0.190803	0	0	0	0	0	0	0	0.142218	0	0	0	0	0	0	0	0	0	0	0	0
K00463	IDO, INDO; indoleamine 2,3-dioxygenase [EC:1.13.11.52]	0	0	0	0	0	0	0	0	0	0	0	0	0	0	0	0	0	0	0	0	0	0	0	0	0	0	0	0	0	0	0	0.00707069	0	0	0	0	0	0	0	0	0	0.0514984	0	0	0	0	0	0
K00464	diox1; all-trans-8'-apo-beta-carotenal 15,15'-oxygenase [EC:1.13.11.75]	57.3953	0.520963	36.1424	0	0	5.12633	0	0.345408	5.3894	0	0	0	0	0	0	2.16217	18.1688	98.7038	26.8716	0.612032	1.1317	14.5102	0.113807	4.56513	0.223635	0.179796	0	39.7506	11.2919	11.8955	2.16325	1.83131	39.1971	0.27096	23.9388	50.6137	0.275234	0.195319	0.208188	0	0.127904	6.72913	39.1017	0.189013	31.5901	248.71	0	0.112445
K00466	iaaM; tryptophan 2-monooxygenase [EC:1.13.12.3]	1.26665	0.137096	0.492038	0	59.1772	0.329912	0	0.0545381	7.21795	0	0	0	0	0	0	0	0.0534377	0.139196	0.0431187	0.0270014	0	0.0200528	0.0758714	0	0	0	0	0.134198	0	0.121074	0	0	0.0194334	0	0.0684911	0.110614	0	0	0	0	0.0639522	0	0.115743	0	0.224384	0	0	0
K00467	E1.13.12.4; lactate 2-monooxygenase [EC:1.13.12.4]	0	0	0	0	0	0.507558	0.426773	1.94519	0	0	0	0	0	0	0	0	0	0.296448	0	0	0	0	0	0	0	0	0	0	0	0	0	0	0.00971668	0	0.121762	0.126416	0	0	0	0	0	0	0	0	0	0	0	0
K00469	MIOX; inositol oxygenase [EC:1.13.99.1]	0	0.246772	0.536769	0.540955	0.361128	0.685203	0	4.34487	0.288718	0	0	0	0	0	0	0	0.187032	0.0269499	0	0	0.216708	0	0.0834585	0	0	0	0	0	0	0	0	0.0282827	0	0	0	0	0	0	0	0	0	0.0514984	0	0	0.528905	0	0	0
K00471	E1.14.11.1; gamma-butyrobetaine dioxygenase [EC:1.14.11.1]	0	0	0	0	4.12769	0.329912	0	0.0545381	0.834074	0	0	0	0	0	0	0	0	0.0650839	0.112109	0	0	0	0	0	0	0	0	0.2826	0	0	0	0	0.382254	0	0	0.252832	0	0	0	0	0	0.44632	0	0	0.459507	0	0	0
K00472	P4HA; prolyl 4-hydroxylase [EC:1.14.11.2]	0.738882	0	1.40902	1.4714	0	1.37041	0	6.70819	0.513276	0	0	0	0	0	18.7827	4.65095	22.8847	40.8964	11.4308	0.711037	0.626046	7.11473	1.21903	3.99938	0.344054	0.0980703	0.226734	45.9623	30.1665	12.8212	6.7988	0.82727	14.6895	0.0677401	35.7169	23.9479	0.195783	0.341808	0.368332	0	0.57557	75.5654	0.482261	0.098007	35.0841	4.198	0	0.573472
K00476	ASPH; aspartate beta-hydroxylase [EC:1.14.11.16]	0	0	0	0	0	0	0	0	0	0	0	0	0	0	0	0	0.0152297	0.221393	0.0209557	0	0	0.0493298	0	0	0	0	0	0.10897	0	0	0	0	0.123985	0	0.0435299	0.088017	0	0	0	0	0	0	0	0	0	0	0	0
K00477	PHYH; phytanoyl-CoA hydroxylase [EC:1.14.11.18]	0	0	0.223654	0.0649146	0.045141	0	0	1.76158	0	0	0	0.089429	0	0	0	0.037887	0.521018	0.60974	0.500177	0.0270014	0.0240787	0.0775641	0.0202577	0.0142862	0	0.670147	0	0.63177	0.234759	0.0327655	0	0	0.259241	0	1.15172	0.150119	1.68205	1.28585	0.192173	3.87037	0	4.08554	0	0	0.192329	0	3.16851	0
K00479	gbcA; glycine betaine catabolism A	1.68887	1.39838	10.3596	5.16287	153.015	7.47632	1.23459	37.8549	15.8667	0	0	0.223573	0.10896	0.867889	0.121834	0.574837	4.98307	4.19515	0.99173	0.222012	0.171561	1.17373	6.15317	1.01872	0	0	0	6.7275	4.06133	1.07453	4.79006	0.0707069	2.32987	0	7.55685	6.86343	0	0.113936	0.240217	0	0.0204647	7.10678	0.119601	0	14.1202	0.346978	0	0
K00480	E1.14.13.1; salicylate hydroxylase [EC:1.14.13.1]	1.66248	1.26128	10.2254	5.20615	6.86595	7.01952	1.38701	40.7091	9.4507	0	0	0.223573	0.10896	0.867889	0.121834	2.80233	11.7984	11.265	3.46597	0.437423	0.369006	1.32493	5.23816	2.44444	0.223635	0.0980703	0.226734	27.3908	18.4051	6.10022	29.2726	0.387827	4.02271	0	17.6433	7.69873	0.256885	0.195319	0.14413	0	0.516094	8.89206	3.03245	0.0595042	23.7634	2.88505	0	0.303603
K00481	pobA; p-hydroxybenzoate 3-monooxygenase [EC:1.14.13.2]	2.86317	1.39838	12.4508	6.34215	151.901	9.63344	1.73758	43.2542	17.3102	0	0	0.223573	0.10896	0.867889	0.32489	10.6944	52.0296	43.1525	16.8923	1.91848	1.36629	5.1672	5.75993	9.54381	0.803538	1.31349	0.930658	91.3426	67.3087	20.8557	13.9925	1.2998	11.8429	1.11771	94.6957	46.8045	2.69124	2.25431	1.26402	3.87037	0.590279	18.3128	3.28323	0.0385027	21.5641	3.40402	3.0642	0.489475
K00483	hpaB; 4-hydroxyphenylacetate 3-monooxygenase [EC:1.14.14.9]	0.76527	1.05015	4.89801	2.70412	4.27327	3.31689	0.0274354	21.888	4.00997	0.0197579	0.0120763	0.223573	0.0387415	0.368195	123.262	0.18029	1.09147	1.57805	0.975862	0.171849	0.18661	0.564285	4.14205	0.268859	0.0221915	1.04919	0.0149994	0.724203	0.300726	0.557468	0.42338	0.31005	1.67729	0.167318	1.95565	1.12099	0.0990844	0	0.860937	1.44165	0.0172671	3.67355	2.64279	0.0056004	3.10868	0.13772	0.391175	0.251091
K00484	hpaC; flavin reductase (NADH) [EC:1.5.1.36]	0.76527	0.00822574	0	0.0642654	41.9972	0.0177645	0.0274354	1.29801	0	0.0197579	0.0120763	0	0.0387415	0	0	0.285655	0.810917	0.538189	0.99311	0.168849	0.18661	0.457364	0.151212	0.216978	0.0221915	0.0194506	0.0149994	0.309949	0.0971902	0.489364	0.0113313	0.366615	0.824363	0.167318	0.849594	0.512616	0.00733958	0	0.140287	0	0.0172671	13.5613	2.64279	0.0196014	13.2943	0.180557	0	0.329803
K00486	KMO; kynurenine 3-monooxygenase [EC:1.14.13.9]	0.422218	0	0	0	0	0	0	0.236332	0	0.197579	0	0.670718	0	0	0.162445	0	0	1.43508	0.155227	0.0600031	0	0.208549	0.515925	0.118156	0.0344054	0.980703	0.0523233	0.848013	0.281711	1.48315	0.103012	0	1.5741	0	0.350065	0.711089	0.275234	0.260425	0.256231	0.883172	0.0383713	6.38581	0	0	26.7979	0	2.68607	0
K00491	nos; nitric-oxide synthase, bacterial [EC:1.14.14.47]	0.237498	0	0	0.047604	0	0	0.152419	0.309049	0	0	0	0	0	0	128.744	0.709858	5.68283	25.0229	7.36002	0.102005	0	5.28455	0	0.993587	0.103216	0	0	7.43686	4.26486	5.11067	0.927109	0.445453	11.2158	0	6.8555	10.6256	0	0	0	0	0.332551	4.87518	0	0	2.52961	0.406949	0	0
K00493	E1.14.14.1; unspecific monooxygenase [EC:1.14.14.1]	0	0	0.205761	0.0778975	0.0947961	0.0913604	0	1.66887	0.115487	0	0	0	0	0	0	0	0.0133594	0.0673746	0.129356	0.0240012	0.0120393	0.0481267	0	0.257796	0	0	0	0.169603	0	0	0	0	0.165184	0	0.210496	0.142218	0	0	0	0	0.0204647	0.102997	0.0617293	0	1.74699	0.154212	0	0
K00494	luxA; alkanal monooxygenase alpha chain [EC:1.14.14.3]	0	0	0	0	0	0	0	0.0363587	0	0	0	0	0	0	0	0	0	0	0	0	0	0	0	0	0	0	0	0	0	0	0	0	0	0	0	0	0	0	0	0	0	0	0	0	0	0	0	0
K00496	alkB1_2, alkM; alkane 1-monooxygenase [EC:1.14.15.3]	0.738882	0	0.29075	0.0432764	90.6206	0	0.0304838	1.12712	0	0	0	0	0	0	1.19234	7.32812	39.483	31.5886	13.6844	1.37683	1.17347	3.77859	1.34406	8.42809	0.550486	0.531214	0.688924	63.2613	48.0786	14.1313	18.4735	0.880512	7.4731	1.04997	73.981	38.2561	0.837997	0.659201	0.696629	0	0	77.983	0.405099	0.098007	38.1907	4.7763	0.0521566	0.573472
K00499	CMO; choline monooxygenase [EC:1.14.15.7]	0	0	0.357846	0.432764	85.6325	0.177645	0	1.8543	0.801994	0	0	0	0	0	0	9.59258	46.4841	37.4367	14.0114	1.45808	1.0414	3.60549	0.937012	8.09016	0.774122	1.29943	0.915658	82.5964	62.352	18.9707	9.54579	0.844947	8.61228	1.04997	83.3384	41.1326	2.67895	2.14037	1.03293	3.87037	0.153485	4.20571	0.135033	0	6.427	0	3.0642	0
K00500	phhA, PAH; phenylalanine-4-hydroxylase [EC:1.14.16.1]	1.87359	0.137096	0.872249	0.540955	141.763	0.83747	0	4.94479	21.3735	0.197579	0	0.760147	0	0	0.162445	4.42396	21.8627	46.3288	16.9099	1.09806	1.4071	7.67059	1.42957	4.09562	0.367794	1.38933	0.31394	43.1231	28.1124	16.4563	15.9755	1.09157	19.1654	0.195092	34.2854	31.9595	0.592488	0.679547	0.816737	1.10396	0.434875	84.3029	0.578713	0.0770055	72.2837	4.32651	2.82298	0.573472
K00504	PAM, PHM; peptidylglycine monooxygenase [EC:1.14.17.3]	0	0	0	0.0649146	0	0	0	0	0	0	0	0	0	0	0	0	0	0	0	0	0	0	0	0	0	0	0	0	0	0	0	0	0.252634	0	0	0	0	0	0	0	0	7.17545	0	0	10.4819	0.12851	0	0
K00505	TYR; tyrosinase [EC:1.14.18.1]	0	0	0.246019	0	7.13612	0	0	1.07258	0.288718	0	0	0	0	0	0	0	0	0.34132	0.00181098	0.0540028	0	0.00264697	0.0379357	0.0286798	0	0	0	0.303801	0	0	0	0.00707069	0.0755958	0	0.197863	0.39505	0	0	0	0	0.0639522	0.257492	0.0578713	0	0.0801372	0	0	0
K00507	SCD, desC; stearoyl-CoA desaturase (Delta-9 desaturase) [EC:1.14.19.1]	141.535	3.42739	86.6602	7.07569	244.518	19.008	186.058	61.1918	216.058	0.197579	0	1.43086	0	1.10459	282.79	22.0926	124.781	274.486	83.0187	4.38599	5.25987	37.3528	17.1758	26.5862	2.15687	3.66129	1.93596	235.235	138.009	63.5095	27.6158	5.74783	98.2852	2.83696	211.431	190.582	4.53751	3.43029	2.25804	5.94842	0.613941	107.397	78.7483	0.476034	155.152	507.321	5.88718	0.955786
K00508	E1.14.19.3; linoleoyl-CoA desaturase [EC:1.14.19.3]	1.74165	1.97418	2.79567	0.584231	1.71536	1.57343	1.03645	6.45368	8.21242	1.1008	0.754769	2.36987	1.38017	2.18287	2.81679	7.82673	42.3674	39.0382	14.4634	1.44446	1.33679	4.32498	1.94739	8.5369	0.597106	4.86036	0.930658	67.0642	49.5609	16.3729	44.2609	0.824513	8.96947	1.04997	80.2562	40.9303	2.67289	1.47303	1.24801	3.48074	0.583244	15.7214	0.308647	0	47.2061	4.8926	4.39419	0.331714
K00510	HMOX1; heme oxygenase 1 [EC:1.14.14.18]	106.227	36.0561	100.096	39.5871	5.91347	27.7126	22.8171	57.974	30.9891	36.8061	20.5901	112.278	20.5088	41.8954	283.852	2.61943	35.349	104.265	42.3339	1.9261	1.58317	44.2509	53.0811	78.5095	10.8377	1.91237	6.97644	42.5914	17.3252	13.1989	10.0608	3.06868	54.666	51.5814	29.271	75.2675	2.12848	2.39266	3.07477	0.0389635	3.34854	20.965	39.5647	1.31959	51.8359	254.36	0.0521566	0.671299
K00511	SQLE, ERG1; squalene monooxygenase [EC:1.14.14.17]	0	0	0	0	0	0	0	0	0	0	0	0	0	0	0	0	0	0	0	0	0	0	0	0.00719679	0	0	0	0	0	0	0	0	0	0	0	0	0	0	0	0	0	0	0	0	0	0	0	0
K00514	ZDS, crtQ; zeta-carotene desaturase [EC:1.3.5.6]	0	0	0	0	0	0	0	0	0	0	0	0	0	0	0	0	0	0	0.0517424	0	0	0	0	0	0	0	0	0	0	0	0	0	0	0	0.210496	0	0	0	0	0	0	0	0	0	0	0	0	0
K00517	CYP81F; indol-3-yl-methylglucosinolate hydroxylase [EC:1.14.-.-]	0.263886	2.85159	17.0871	8.52544	58.3673	10.7856	5.01459	77.326	15.1096	0	0	0.670718	0.10896	1.39388	0.121834	2.52582	17.1669	72.3649	23.1763	0.441023	0.647115	16.0649	12.8526	3.39968	0.326851	1.02974	0	22.3381	11.5736	15.3536	21.478	1.32222	34.0257	0.0677401	17.2674	33.3844	0.0917448	0.0162766	0.752679	2.31183	1.38137	9.90487	0.115743	0	14.3766	6.43622	0.495488	0.202402
K00518	sodN; nickel superoxide dismutase [EC:1.15.1.1]	0.39583	0	0	0	0	0	0	0	0	0	0	0	0	0	0	0.0195967	0.0400783	0.518785	0.0689899	0	0	0	0	0.161122	0	0	0	0.254404	0	0.0151342	10.5416	0	0.476117	0	0.121762	0.181723	0	0	0	0	0.0639522	0	0	0.0210015	0.336576	0	0	0
K00520	merA; mercuric reductase [EC:1.16.1.1]	0.105555	0.254998	6.23994	0.54961	0.722256	5.1441	0.088403	4.63574	4.55533	0.0197579	0.0120763	0	0.0387415	0	0	2.7762	11.0572	10.8456	3.34748	0.126007	0.041295	2.78068	1.27214	2.14217	0.223635	0.0980703	0.279058	25.186	18.2642	6.95916	13.838	0.232626	9.79772	0	14.5455	14.3509	0.195783	0.195319	0.14413	0	0.647196	22.6353	0.163969	0.0781956	23.9349	4.93908	0.104313	0.480479
K00523	ascD, ddhD, rfbI; CDP-4-dehydro-6-deoxyglucose reductase, E3 [EC:1.17.1.1]	10.0013	8.85638	2.93434	12.5415	150.276	1.46177	22.2532	112.354	8.55246	21.903	4.13614	20.9935	7.86936	9.57308	5.38098	3.13711	12.9052	17.6756	5.11698	0.594031	0.311518	1.80315	1.71788	2.33037	0.677442	1.11146	0.697644	28.7917	18.8864	8.79078	3.33931	0.511776	9.507	0.127351	20.1808	18.6463	2.36316	1.7538	0.816737	6.403	0.493711	52.8717	0.428247	0.028002	60.4715	35.9443	4.28988	2.44007
K00524	nrdJ; ribonucleotide reductase, class II [EC:1.17.4.1]	0	0	0	0	0	0	0	0	0	0	0	0	0	0	0	0	0	0	0	0	0	0	0	0	0	0	0	0	0	0	0	0	0	0	0.187666	0	0	0	0	0	0	0	0	0	0	0	0	0
K00525	E1.17.4.1A, nrdA, nrdE; ribonucleoside-diphosphate reductase alpha chain [EC:1.17.4.1]	481.66	636.309	589.352	501.449	541.217	606.341	626.842	718.17	641.993	672.257	510.607	741.004	401.615	665.671	791.077	653.759	647.975	733.556	648.581	638.673	640.69	670.366	659.192	644.347	829.618	792.512	758.938	465.657	444.997	656.592	581.969	639.265	527.879	666.566	784.031	741.159	737.383	638.594	714.406	719.766	562.031	791.662	700.311	681.001	606.921	733.97	708.078	769.608
K00526	E1.17.4.1B, nrdB, nrdF; ribonucleoside-diphosphate reductase beta chain [EC:1.17.4.1]	381.578	271.222	543.031	497.087	514.369	579.152	589.354	424.075	670.528	432.758	359.482	384.296	234.683	424.797	562.831	646.909	645.388	534.106	666.996	661.263	651.33	665.026	617.251	657.676	255.674	296.804	232.023	770.409	789.831	645.469	604.454	656.54	693.405	627.666	421.738	358.84	269.437	277.998	299.409	235.398	834.88	717.908	1000.15	712.161	851.089	867.48	291.768	756.113
K00527	rtpR; ribonucleoside-triphosphate reductase (thioredoxin) [EC:1.17.4.2]	1008.01	1079.55	1136.88	1128.07	452.494	1181.08	864.246	968.846	845.987	1137.71	1175.98	1210.73	1100.17	1161.56	463.362	377.137	609.764	666.967	551.557	386.812	360.805	461.408	588.052	682.722	1054.97	1054.48	1090.36	867.637	1004.75	444.25	1208.9	425.106	985.946	573.109	739.471	850.646	1147.81	1226.08	1069.68	1059.28	1072.48	726.342	959.976	615.868	688.838	630.15	1047.22	852.687
K00528	fpr; ferredoxin/flavodoxin---NADP+ reductase [EC:1.18.1.2 1.19.1.1]	663.903	638.75	666.431	887.568	983.7	749.271	1135.73	612.31	922.92	906.887	926.041	664.038	952.761	814.359	430.912	294.45	356.23	349.698	283.291	301.287	312.546	335.812	393.371	402.158	498.903	500.039	552.219	204.491	172.926	297.247	111.348	291.104	199.821	379.807	493.115	537.128	554.14	655.164	583.155	450.666	322.112	362.175	18.7183	303.329	279.624	105.3	438.194	251.143
K00529	hcaD; 3-phenylpropionate/trans-cinnamate dioxygenase ferredoxin reductase component [EC:1.18.1.3]	0.818048	2.06466	13.6473	7.11896	10.9824	8.63609	4.5238	62.6516	12.0171	0.0197579	0.0120763	0.447145	0.147702	1.02569	1.31418	10.56	52.2033	45.486	21.28	1.92832	2.26924	5.88004	9.9038	11.0121	1.3769	2.80628	1.38413	90.4722	66.6279	20.5414	55.758	1.29471	11.8254	1.28503	94.0503	44.6902	2.09307	1.03356	2.74263	1.4936	0.229588	24.4734	3.03245	0.0056004	59.3704	11.0761	0.443331	0.599672
K00531	anfG; nitrogenase delta subunit [EC:1.18.6.1]	0	0	0	0	0	0	0	0	0	0	0	0	0	0	0	0	0	0	0	0	0	0	0	0	0	0.114415	0	0	0	0	0	0	0	0	0	0	0	0	0	0	0.0171392	0	0	0	0	0	0	0
K00532	E1.12.7.2; ferredoxin hydrogenase [EC:1.12.7.2]	48.2408	42.3562	95.2928	74.8075	49.2376	40.498	37.838	82.6707	40.4664	37.046	35.8591	154.947	12.367	137.225	11.5488	1.85352	71.9372	33.2965	30.6229	6.94536	4.49971	21.2895	73.5581	56.9487	15.2244	8.93666	10.5388	12.844	21.6389	2.85469	7.63148	3.51236	23.4755	70.9666	9.07507	21.147	5.0322	4.83007	11.1901	14.6975	318.197	5.13645	10.6269	101.054	3.8764	16.1073	6.35659	153.629
K00533	E1.12.7.2L; ferredoxin hydrogenase large subunit [EC:1.12.7.2]	12.5874	21.8256	12.5693	11.1653	0.88025	4.13659	17.6501	123.929	6.09515	29.3828	13.6764	25.3084	13.6806	17.4367	14.9449	0.130645	2.84556	9.36507	0.655404	0.126007	0.0601967	0.398409	0.128981	1.88513	30.595	39.7783	45.184	0.508808	0.868608	1.29019	0.309036	0.0494948	4.34005	0.0677401	12.8561	23.3526	39.9273	50.6501	25.5938	74.5306	0.115114	4.89235	0	0.0210015	2.13165	0.0428367	34.5733	0.224891
K00534	E1.12.7.2S; ferredoxin hydrogenase small subunit [EC:1.12.7.2]	2.21665	10.8031	1.29719	0	1.71536	0	0	17.4704	0.192479	0	0.241526	0	0	1.05199	0	0.0391934	0.213751	0.965748	0.0258712	0.0120006	0	0	0.0379357	0.279279	0.412865	2.72962	0.436028	0.106002	0	0.0378355	0	0.0141414	0.2915	0	0.684911	0.410852	1.10094	0.878935	1.18507	1.88323	0	1.23596	0.0578713	0	2.96508	0.149929	2.68607	0
K00537	ARSC1, arsC; arsenate reductase [EC:1.20.4.1]	380.592	305.496	577.71	409.374	466.372	724.927	458.319	442.53	550.788	500.829	338.482	595.243	323.44	476.281	962.904	654.278	642.131	523.936	635.404	648.507	646.552	615.89	628.646	641.079	451.157	496.729	507.976	793.166	827.47	656.618	808.729	668.519	690.108	625.719	536.329	516.963	545.547	643.646	596.072	403.871	676.15	699.387	339.659	667.242	718.572	334.561	458.392	711.522
K00543	ASMT; acetylserotonin O-methyltransferase [EC:2.1.1.4]	0	0	0	0	0	0	0	0	0	0	0	0	0	0	0	0	0.200391	0.0269499	0.103485	0	0	0.0240633	0.569035	0	0	0	0	0	0	0	0	0.0353534	0.362821	0	0.365286	0.15802	0	0	0	0	0	0	0	0	0	0	0	0
K00544	BHMT; betaine-homocysteine S-methyltransferase [EC:2.1.1.5]	0	0	0.223654	0	0	0.0634447	0	0.309049	0.112279	0	0	0	0	0	0	0	0	0.0673746	0	0	0	0.156412	0.652494	0	0	0	0	0	0	0.0227013	0	0	0	0	0	0.0895972	0	0	0	0	0	1.81961	0	0	5.97022	0.149929	0	0
K00545	COMT; catechol O-methyltransferase [EC:2.1.1.6]	0	0	0	0	0	0	0	0	0	0	0	0	0	0	0	0	0.187032	0	0.232841	0	0	0.224591	0	0	0	0	0	0	0	0	0	0	0	0	0	0.126416	0	0	0	0	0	0	0	0	0	0	0	0
K00547	mmuM, BHMT2; homocysteine S-methyltransferase [EC:2.1.1.10]	79.1221	56.0768	56.7103	47.2435	15.5436	144.851	3.3206	95.025	74.7577	16.4538	16.8428	24.2324	15.4554	10.0444	148.768	4.80589	61.7988	84.9845	64.2706	18.5974	11.4503	17.0206	10.1827	28.5384	80.6523	76.468	101.46	221.879	254.053	17.1359	412.668	9.18418	194.868	4.98567	54.4956	81.8979	121.859	154.814	63.9374	62.7472	123.838	159.353	638.785	78.5249	191.535	332.035	52.2647	32.7073
K00548	metH, MTR; 5-methyltetrahydrofolate--homocysteine methyltransferase [EC:2.1.1.13]	361.444	491.217	422.891	183.853	407.582	322.963	293.237	610.691	411.022	427.352	414.46	780.152	376.003	567.547	968.242	346.856	420.46	614.436	357.736	315.116	321.606	355.659	407.742	393.189	879.212	856.498	877.528	244.173	182.544	408.395	167.855	371.99	331.363	396.314	740.312	787.154	878.792	860.882	804.589	838.35	327.553	485.502	54.719	319.775	287.251	327.89	798.419	214.6
K00549	metE; 5-methyltetrahydropteroyltriglutamate--homocysteine methyltransferase [EC:2.1.1.14]	554.172	458.001	316.375	544.52	645.726	331.903	576.571	196.281	464.189	290.548	518.759	17.7852	561.567	293.233	486.534	452.007	308.707	290.123	387.074	351.151	341.974	290.234	257.396	225.431	44.8242	86.6492	40.8886	254.63	217.455	420.506	324.741	403.632	206.155	256.551	216.419	183.802	62.2193	61.2382	79.4362	115.936	39.3348	570.647	55.4235	303.929	289.257	455.912	98.0891	645.789
K00554	trmD; tRNA (guanine37-N1)-methyltransferase [EC:2.1.1.228]	952.591	986.955	890.788	1012.41	712.41	1001.3	978.681	819.049	915.855	1000.54	972.167	795.243	1024.55	904.906	804.236	385.125	557.039	696.382	514.137	379.095	357.976	430.834	410.987	499.854	923.643	903.951	907.304	879.356	926.29	453.137	973.567	418.595	883.509	397.555	801.126	801.432	904.959	880.52	831.939	919.259	838.389	857.923	997.307	517.158	896.78	871.675	901.175	723.78
K00555	TRMT1, trm1; tRNA (guanine26-N2/guanine27-N2)-dimethyltransferase [EC:2.1.1.215 2.1.1.216]	0	0	0	0	0	0	0	0	0	0	0	0	0	0	0	0	0	0.0404248	0.229995	0	0	0.112296	0	0.0322245	0.172027	0.228831	0.610439	0	0	0	0	0.00473736	0.369234	0	0	0.173822	0.440375	0.244149	0.0800723	2.51964	0.00856959	0	0	0	0	0	2.07323	0
K00556	trmH; tRNA (guanosine-2'-O-)-methyltransferase [EC:2.1.1.34]	9.72421	16.3226	5.70317	0.60522	4.8978	1.38817	0.0731611	25.4602	10.1455	24.449	3.81611	27.3094	42.2791	12.2425	7.23895	268.568	150.67	84.3753	189.206	285.524	298.3	253.3	238.335	195.195	61.7541	68.3119	51.1349	13.7906	9.91011	227.78	4.81856	260.495	41.9454	248.209	44.9105	53.4477	33.43	22.2175	57.9417	22.1053	0.554466	10.746	2.68137	196.256	38.5801	0.948619	46.7454	32.4461
K00557	trmA; tRNA (uracil-5-)-methyltransferase [EC:2.1.1.35]	3.06108	3.32594	11.2721	0.107542	149.888	6.89517	0.332274	4.98842	26.5062	0.0197579	0.0120763	0.357716	0.0387415	0.262997	9.47703	358.642	221.233	113.078	266.333	316.667	317.938	259.542	239.329	204.516	22.2345	41.3343	17.6828	75.1454	58.2352	297.137	14.3101	303.914	46.4654	250.538	139.931	72.3369	11.8354	9.52586	43.2965	20.774	39.5653	150.003	18.9688	297.554	130.973	64.3219	46.7301	329.679
K00558	DNMT1, dcm; DNA (cytosine-5)-methyltransferase 1 [EC:2.1.1.37]	830.884	931	589.877	693.617	379.272	490.424	663.976	695.416	502.358	807.285	707.406	620.3	888.69	662.303	1007.7	627.241	598.516	954.839	588.134	595.337	616.782	611.828	583.449	523.983	986.272	1116.93	1076.25	353.814	226.299	710.478	176.244	677.284	452.96	569.209	1044.28	1017.04	1216.77	1293.38	1119.32	972.871	382.52	709.169	149.102	501.814	353.656	978.019	944.605	348.582
K00560	thyA, TYMS; thymidylate synthase [EC:2.1.1.45]	793.533	755.189	780.37	942.148	704.759	926.05	947.183	561.224	881.794	905.034	843.499	629.537	918.407	768.426	681.341	380.148	513.03	528.768	478.358	371.551	352.167	370.666	362.388	462.346	773.835	673.133	728.882	830.66	903.433	433.102	957.138	397.252	804.05	351.834	576.097	634.998	648.374	565.301	580.753	565.017	767.548	746.247	952.96	487.995	848.494	585.274	535.134	679.73
K00561	ermC, ermA; 23S rRNA (adenine-N6)-dimethyltransferase [EC:2.1.1.184]	0.0527773	1.42579	4.83092	2.0989	3.9047	3.38795	0	17.9067	4.34681	0.733864	0.0905723	1.56501	0.121067	0.867889	0	0.476853	1.53633	4.69601	1.07676	0.18601	0.0842754	0.364961	4.68126	0.0859319	12.7644	7.1101	13.4645	0.996415	0.704277	0.900485	0	0.289898	2.64294	0	8.70598	10.2345	5.08266	6.57573	16.0465	3.75348	0	8.8234	0.694455	0	5.08871	2.20609	3.63792	0
K00563	rlmA1; 23S rRNA (guanine745-N1)-methyltransferase [EC:2.1.1.187]	389.03	375.856	179.204	575.575	566.7	167.678	601.002	95.9738	339.022	372.357	568.423	159.359	631.244	367.205	338.683	280.405	239.397	190.286	247.027	303.328	308.972	278.774	252.365	247.231	129.874	173.873	165.379	193.516	193.343	256.46	164.532	266.278	161.436	259.035	208.795	188.791	235.048	309.931	268.476	82.5035	132.98	291.066	639.59	290.244	313.559	303.35	122.089	126.829
K00564	rsmC; 16S rRNA (guanine1207-N2)-methyltransferase [EC:2.1.1.172]	166.506	71.4912	214.46	153.836	351.05	318.162	84.2819	70.2078	258.767	68.6911	85.5773	29.0421	82.6307	76.5517	183.114	365.383	325.859	219.515	366.487	351.292	338.292	303.037	252.092	289.741	46.9679	51.0982	50.6441	649.906	704.804	342.787	698.8	335.504	544.059	260.759	141.926	122.853	72.9213	96.3899	90.538	77.7108	384.483	312.887	321.109	388.35	562.367	253.53	115.479	530.233
K00566	mnmA, trmU; tRNA-uridine 2-sulfurtransferase [EC:2.8.1.13]	574.198	599.063	678.77	514.356	445.254	775.652	604.225	745.032	708.978	742.991	481.944	805.6	498.515	669.794	730.557	386.55	565.452	718.693	520.019	379.467	358.379	436.443	411.324	505.942	1049.04	984.209	1007.46	884.953	930.322	457.13	989.68	418.898	902.043	397.962	885.876	881.797	957.189	913.752	887.882	966.992	864.124	869.153	999.506	518.327	906.319	901.575	977.376	730.246
K00567	ogt, MGMT; methylated-DNA-[protein]-cysteine S-methyltransferase [EC:2.1.1.63]	742.691	821.351	490.493	911.846	640.613	465.96	960.352	816.07	524.407	969.6	924.873	760.055	949.213	851.518	746.164	384.052	491.352	606.715	464.211	375.739	354.145	413.24	384.179	446.819	743.04	745.72	730.742	421.031	400.421	431.37	434.733	405.341	511.889	378.52	698.914	677.408	756.924	734.545	715.946	718.001	1039.52	832.02	1233.04	568.559	1174.94	947.217	748.615	739.296
K00568	ubiG; 2-polyprenyl-6-hydroxyphenyl methylase / 3-demethylubiquinone-9 3-methyltransferase [EC:2.1.1.222 2.1.1.64]	28.1699	0.611446	10.533	3.7341	305.66	5.38772	186.314	32.0993	204.817	0.0197579	0.0120763	0.447145	0.196129	0.289296	3.83207	362.506	237.243	133.665	273.881	317.348	318.806	260.422	241.099	205.667	8.07099	19.9387	8.92741	113.501	82.7969	307.204	45.5341	304.275	52.2961	250.606	131.988	75.7896	13.6491	10.5838	41.4709	8.83821	2.58303	199.717	3.71244	245.701	137.677	58.8414	22.8511	325.159
K00569	TPMT, tpmT; thiopurine S-methyltransferase [EC:2.1.1.67]	27.2067	0.137096	0.536769	0.0432764	186.317	1.06587	125.502	0.145435	55.8913	0	0	0	0	0	2.25392	0.334777	1.64989	6.18257	1.78822	0.219011	0.28142	0.963576	0.703707	0.37187	0.0237397	0.0163451	0.0174411	1.82492	0.645587	2.91621	0.798344	0.292585	4.38941	0.127351	1.87894	11.9542	0.0205508	0.0610371	0.176159	0	0.102324	76.9387	0.405099	0.098007	33.5615	4.21942	0	0.573472
K00570	pmtA; phosphatidylethanolamine/phosphatidyl-N-methylethanolamine N-methyltransferase [EC:2.1.1.17 2.1.1.71]	0	0.466125	4.83539	2.41482	2.96125	2.75604	0.228629	26.7291	3.64426	0	0	0	0.157387	0.289296	0.121834	0.692417	4.28838	4.21091	0.957235	0.108006	0.0872852	0.848874	0.447641	1.13688	0.567689	2.15755	0.348822	7.12331	4.24914	0.908052	54.4762	0.0424241	2.12251	0	8.67553	5.37267	1.06424	0.162766	1.85768	1.44165	0.0204647	2.98691	0.0810198	0	3.23754	0.432651	0.391175	0
K00571	E2.1.1.72; site-specific DNA-methyltransferase (adenine-specific) [EC:2.1.1.72]	347.649	319.53	263.805	150.705	227.641	353.577	238.919	185.925	401.737	200.229	114.915	289.345	182.007	188.135	256.992	1086.16	786.748	673.589	925.682	1191.26	1220.86	1086.89	959.293	900.991	621.445	582.387	592.824	779.853	835.042	986.822	874.361	1076.32	864.666	1002.83	509.889	570.516	567.049	552.319	624.673	435.182	519.505	410.15	979.96	998.092	708.969	761.14	584.512	358.258
K00573	E2.1.1.77, pcm; protein-L-isoaspartate(D-aspartate) O-methyltransferase [EC:2.1.1.77]	14.395	22.1903	23.2242	9.82741	156.736	12.6737	9.40121	105.54	35.3506	30.9126	11.0317	33.8042	55.2817	20.7899	296.35	276.172	184.289	131.355	210.503	287.576	300.56	260.816	246.639	205.365	89.0498	116.513	70.2852	83.0635	55.6998	247.436	84.2151	261.718	67.5887	248.404	147.679	103.74	51.4479	32.3375	70.6572	79.7063	27.4895	120.352	5.79484	197.474	175.599	96.451	99.4278	43.6794
K00574	cfa; cyclopropane-fatty-acyl-phospholipid synthase [EC:2.1.1.79]	657.959	559.238	522.311	718.648	667.273	493.127	572.369	321.234	484.185	342.085	548.117	260.25	580.178	413.087	145.73	301.73	481.612	305.392	404.744	343.619	335.166	344.733	356.257	421.995	74.0122	55.7374	65.0135	911.93	955.898	365.387	938.553	355.077	651.871	355.506	282.896	192.171	47.6152	50.1078	73.7976	86.8514	727.892	431.94	951.297	409.116	622.949	481.35	141.042	225.677
K00575	cheR; chemotaxis protein methyltransferase CheR [EC:2.1.1.80]	162.941	115.296	225.156	102.036	492.02	107.203	72.8545	230.516	133.72	204.775	170.599	433.825	179.9	297.734	389.601	285.795	307.743	366.702	279.389	298.256	310.302	306.292	344.947	283.415	314.112	306.566	367.912	182.284	121.865	288.547	92.2061	281.768	195.099	332.567	341.903	429.15	338.594	400.593	343.068	400.411	351.911	101.965	66.7505	301.393	139.802	307.144	398.612	194.344
K00577	mtrA; tetrahydromethanopterin S-methyltransferase subunit A [EC:2.1.1.86]	0	0	0	0	0	0	0	0	0	0	0	0	0	0	0	0	0	0	0.14669	0	0	0.192507	0	0	0	0	0	0	0	0	0	0.0142121	0.699601	0	0	0.521465	0	0	0	4.36391	0.0171392	0	0	0	0	0	2.89469	0
K00578	mtrB; tetrahydromethanopterin S-methyltransferase subunit B [EC:2.1.1.86]	0	0	0	0	0	0	0	0	0	0	0	0	0	0	0	0	0	0	0.0488966	0	0	0.0641689	0	0	0	0	0	0	0	0	0	0.00473736	0.2332	0	0	0.173822	0	0	0	2.33781	0.00856959	0	0	0	0	0	1.95587	0
K00579	mtrC; tetrahydromethanopterin S-methyltransferase subunit C [EC:2.1.1.86]	0	0	0	0	0	0	0	0	0	0	0	0	0	0	0	0	0	0	0.0488966	0	0	0.0641689	0	0	0	0	0	0	0	0	0	0.00473736	0.2332	0	0	0.173822	0	0	0	2.33781	0.00856959	0	0	0	0	0	1.95587	0
K00580	mtrD; tetrahydromethanopterin S-methyltransferase subunit D [EC:2.1.1.86]	0	0	0	0	0	0	0	0	0	0	0	0	0	0	0	0	0	0	0.0488966	0	0	0.0641689	0	0	0	0	0	0	0	0	0	0.00473736	0.2332	0	0	0.173822	0	0	0	2.33781	0.00856959	0	0	0	0	0	1.95587	0
K00581	mtrE; tetrahydromethanopterin S-methyltransferase subunit E [EC:2.1.1.86]	0	0	0	0	0	0	0	0	0	0	0	0	0	0	0	0	0	0	0.0488966	0	0	0.0641689	0	0	0	0	0	0	0	0	0	0.00473736	0.2332	0	0	0.173822	0	0	0	2.33781	0.00856959	0	0	0	0	0	1.95587	0
K00582	mtrF; tetrahydromethanopterin S-methyltransferase subunit F [EC:2.1.1.86]	0	0	0	0	0	0	0	0	0	0	0	0	0	0	0	0	0	0	0.0488966	0	0	0.0641689	0	0	0	0	0	0	0	0	0	0.00473736	0.2332	0	0	0.173822	0	0	0	2.33781	0.00856959	0	0	0	0	0	1.95587	0
K00583	mtrG; tetrahydromethanopterin S-methyltransferase subunit G [EC:2.1.1.86]	0	0	0	0	0	0	0	0	0	0	0	0	0	0	0	0	0	0	0.0488966	0	0	0.0641689	0	0	0	0	0	0	0	0	0	0.00473736	0.2332	0	0	0.173822	0	0	0	2.33781	0.00856959	0	0	0	0	0	1.95587	0
K00584	mtrH; tetrahydromethanopterin S-methyltransferase subunit H [EC:2.1.1.86]	0	1.01451	1.31956	0	0.225705	0.532935	0	1.32709	0.320798	0	0	0	0	0	0.142139	0	0	0	0.175407	0	0	0.14438	0	0	0	0	0	0.212003	0	0	0	0.00947472	0.680168	0	0	0.347644	0	0	0	4.36391	0.0171392	0	0	0	0	0	2.89469	0
K00586	DPH5; diphthine methyl ester synthase [EC:2.1.1.314]	0	0	0	0	0	0	0	0	0	0	0	0	0	0	0	0	0	0.0404248	0.178253	0	0	0.112296	0	0.0322245	0.172027	0.228831	0.610439	0	0	0	0	0.00473736	0.330367	0	0	0.173822	0.440375	0.244149	0.0800723	2.51964	0.00856959	0	0	0	0	0	2.07323	0
K00587	ICMT, STE14; protein-S-isoprenylcysteine O-methyltransferase [EC:2.1.1.100]	0	0	0	0	0	0	0	0	0	0	0	0	0	0	0	0	0	0	0	0	0	0	0	0	0	0	0	0	0	0	0	0	0.0777334	0	0	0	0	0	0	0	0	0	0	0	0	0	0	0
K00588	E2.1.1.104; caffeoyl-CoA O-methyltransferase [EC:2.1.1.104]	0.105555	0	0.201288	0	4.53667	0	0	0	0	0	0	0	0	0	0	0.156774	0.0667971	0.289711	0.0776136	0.0360019	0.0421377	0.256676	0	0.322245	0.464473	0	0.540674	0.233204	0	0	0	0.0636362	0.340084	0	0.810173	0.300238	0	0	0	0	0.181624	2.14577	0	0	0.857468	0.187411	0	0
K00590	E2.1.1.113; site-specific DNA-methyltransferase (cytosine-N4-specific) [EC:2.1.1.113]	0	0	0	0	5.71418	0	0	0.0545381	0.288718	0	0	0	0	0	0	0.104516	0.133594	0.388482	0.146604	0.0540028	0	0.128338	0	0.0322245	0	0	0	0.558204	0.281711	1.748	0.240362	3.41514	0.719034	0	1.40528	0.489861	0.0550469	0.130213	0.224202	0	0	0	0	0	0	0	0	0
K00594	xyoA, aldO; alditol oxidase [EC:1.1.3.41]	0	0	0	0	0	0	0	0.381767	0	0	0	0	0	0	0.203056	0	0.0534377	0.700696	0.0603662	0	0	0.0240633	0	0	0	0	0	0	0	0.121074	0	0.0353534	0.583001	0	0.289184	0.150119	0	0	0	0	0	2.93541	0	0	6.77961	0.107092	0	0.0224891
K00595	cobL; precorrin-6Y C5,15-methyltransferase (decarboxylating) [EC:2.1.1.132]	136.706	123.338	172.81	25.6867	177.09	282.636	7.3466	195.575	164.572	112.07	177.461	180.786	120.425	140.269	121.942	8.97908	58.3506	227.436	39.9314	2.23812	2.82022	25.3387	37.7612	22.1266	261.171	300.625	322.877	84.2094	45.0561	34.3534	62.8889	4.2767	111.115	18.2221	246.777	306.319	337.223	396.255	326.653	245.715	1.06928	50.52	39.6167	0.227516	58.4508	254.369	190.48	0.42167
K00596	E4.1.1.64; 2,2-dialkylglycine decarboxylase (pyruvate) [EC:4.1.1.64]	0	0	0.357846	0.281296	0	0.177645	0	1.70886	0.256638	0	0	0	0	0	0	0.0391934	0.0133594	0.141487	0.0517424	0	0	0.0481267	0	0.021483	0	0	0	0	0	0	0.274699	0	0.0485834	0	0	0.0948119	0	0	0	0	0.0895331	0	0	0	0	0	0	0
K00598	tam; trans-aconitate 2-methyltransferase [EC:2.1.1.144]	5.3305	4.38158	18.4447	7.5316	104.684	10.3491	3.70073	42.2543	10.798	1.62861	5.58227	14.0068	2.26638	9.07338	1.78689	271.061	162.055	78.6903	191.679	287.071	298.398	254.131	251.242	195.908	7.05018	15.6476	8.38917	40.9011	28.0889	232.155	42.1604	259.86	38.5008	256.293	46.0437	25.7073	9.43265	8.51265	38.3679	1.28579	0.605627	10.1624	2.82026	196.107	32.8022	0.965112	18.6329	32.3992
K00600	glyA, SHMT; glycine hydroxymethyltransferase [EC:2.1.2.1]	487.887	502.613	615.844	348.783	688.547	643.838	388.377	713.876	683.733	480.818	440.288	772.268	418.774	572.597	715.769	385.962	555.842	710.999	503.98	379.941	357.549	432.967	425.807	500.409	931.102	925.167	917.998	787.472	807.391	461.691	698.759	434.28	816.376	406.218	829.771	831.556	948.044	912.709	872.045	1053.98	835.208	861.21	981.112	517.29	909.899	871.068	936.713	723.82
K00602	purH; phosphoribosylaminoimidazolecarboxamide formyltransferase / IMP cyclohydrolase [EC:2.1.2.3 3.5.4.10]	945.207	1213.2	796.883	947.824	709.275	843.007	964.903	1044.79	787.89	1010.04	973.268	817.83	1025.99	928.6	768.185	385.575	506.53	769.887	457.928	349.334	342.012	384.858	410.565	454.2	1238.63	1222.75	1201.89	431.422	425.442	444.859	608.321	410.877	571.158	396.444	978.509	982.441	1220.94	1085.23	1076.31	1334.64	521.474	893.179	697.649	458.764	569.161	733.661	1212.97	700.502
K00603	fctD; glutamate formiminotransferase [EC:2.1.2.5]	25.6191	43.2057	29.3545	72.9099	47.5674	91.2144	39.5451	134.592	54.0945	104.068	48.9996	145.082	40.394	86.2826	17.5796	3.33686	19.0171	32.7701	9.0695	6.12332	3.74725	9.497	41.6799	18.0081	162.032	82.3464	118.499	7.49431	9.13212	47.1531	19.8212	52.6031	30.261	44.5899	53.1057	76.7858	68.0113	40.7932	72.7537	7.76022	42.6913	166.932	1.03686	28.527	33.5374	16.0852	15.0015	46.083
K00604	MTFMT, fmt; methionyl-tRNA formyltransferase [EC:2.1.2.9]	954.069	989.34	898.124	1014.57	719.768	1005.54	978.254	841.51	920.763	1001.78	973.707	795.511	1026.37	906.589	805.109	385.419	559.644	700.879	515.654	379.554	358.325	432.735	415.184	501.367	931.96	914.428	914.037	881.964	927.511	455.08	974.082	422.095	887.745	397.586	865.175	817.535	912.751	885.443	839.394	924.506	872.335	870.283	998.001	518.313	904.313	871.76	912.088	725.332
K00605	gcvT, AMT; aminomethyltransferase [EC:2.1.2.10]	233.704	299.096	232.064	200.873	471.689	328.562	444.36	267.063	409.823	465.915	175.536	254.262	240.605	258.339	528.763	279.876	232.823	390.034	253.266	288.548	302.434	290.197	251.937	228.358	554.45	492.202	479.17	115.33	68.9383	280.063	118.338	269.545	214.331	248.811	385.556	428.069	414.977	283.448	367.691	382.28	3.0793	259.634	43.9362	196.634	273.822	297.852	369.429	35.9173
K00606	panB; 3-methyl-2-oxobutanoate hydroxymethyltransferase [EC:2.1.2.11]	337.287	340.871	313.827	322.75	367.869	248.592	515.784	526.919	383.797	565.58	220.648	581.109	283.32	432.112	548.916	290.017	361.295	502.664	315.603	297.893	309.342	344.384	380.531	375.114	728.545	639.601	677.137	195.405	146.272	305.709	147.456	276.917	275.962	365.398	586.794	615.397	598.482	478.951	517.432	646.357	260.416	326.854	48.4083	278.46	286.88	346.107	605.883	177.383
K00608	pyrBI; aspartate carbamoyltransferase [EC:2.1.3.2]	0	0.918541	0	0	0	0	0	1.57252	0	0.169353	0.150954	0.212394	0	0.473394	0	0	0	0	0	0	0	0.0160422	0	0	0	0.0245176	0	0.063601	0	0	0	0	0.155467	0	0	0.031604	0	0	0.0480434	0.389635	0	0.0686646	0	0	0.0320549	0	0.384655	0
K00609	pyrB, PYR2; aspartate carbamoyltransferase catalytic subunit [EC:2.1.3.2]	944.384	978.002	890.028	1001.31	754.188	1001.3	961.031	715.236	915.855	975.894	963.623	774.328	1011.32	894.07	518.678	302.298	523.961	691.039	453.107	349.66	339.479	397.014	410.143	489.193	924.097	914.592	909.127	879.796	926.208	401.88	973.541	376.384	884.16	396.463	767.776	808.959	921.145	903.254	832.019	933.344	836.745	793.121	996.979	467.881	868.914	849.325	908.698	433.643
K00610	pyrI; aspartate carbamoyltransferase regulatory subunit	577.576	722.103	469.808	554.97	290.456	453.632	408.824	390.631	354.462	490.714	683.372	466.001	705.723	518.016	186.905	275.593	274.49	317.606	255.677	290.748	302.887	312.031	338.89	344.081	714.406	626.193	672.049	44.9417	55.4486	265.569	75.9913	267.63	205.575	329.172	413.772	493.751	592.691	491.015	530.345	548.882	281.828	136.094	16.0653	273.245	67.2489	23.9179	514.321	150.041
K00611	OTC, argF, argI; ornithine carbamoyltransferase [EC:2.1.3.3]	744.437	728.191	747.24	931.694	651.026	813.795	778.479	677.335	594.814	904.032	938.851	670.153	969.858	844.829	471.287	635.676	538.493	544.016	602.785	631.513	636.157	617.542	645.683	597.695	429.805	520.439	490.27	331.532	336.626	612.784	499.303	649.071	439.881	643.112	413.08	522.044	520.992	608.883	575.604	513.159	511.722	555.634	694.266	603.748	366.169	683.942	526.36	728.666
K00612	E2.1.3.-; carbamoyltransferase [EC:2.1.3.-]	58.5828	1.45321	41.2417	2.20709	151.649	8.07016	0	21.4335	16.5852	0	0	0.223573	0	0.368195	0	2.32221	19.3111	100.227	27.596	0.732038	1.28219	14.7061	5.69794	4.81219	0.223635	0.849943	0.0697644	40.8812	11.4562	11.9888	28.2596	1.89494	42.1609	0.27096	26.9196	53.0236	2.03068	1.53	0.848766	3.87037	0.191857	13.1493	39.1596	0.189013	42.5689	248.924	3.0642	0.112445
K00613	GATM; glycine amidinotransferase [EC:2.1.4.1]	0.171526	1.31612	1.29719	0.519316	0.394984	1.67494	0.0914514	3.25411	0	0.945556	7.15521	3.99077	3.13564	10.0202	1.94934	0.0228628	0.220431	0.847842	0.135565	0.00852044	0.00517692	0.0309615	0.166917	0.0429659	0.44727	0.465834	0.645321	0.424006	0.117379	0.0870217	0.154518	0	0.612151	0	0.802411	0.839717	0.366979	1.2533	1.20108	0.18183	0.0767426	0.343323	0	0	0.512878	0.192765	0.436812	0
K00615	E2.2.1.1, tktA, tktB; transketolase [EC:2.2.1.1]	1280.14	1582.41	1925.84	1579.49	1041.74	1885.62	1548.69	1741.07	1508.31	2003.16	1871.52	2077.78	1735.91	2135.02	1441.73	943.726	1127.87	1179.17	997.227	965.049	967.541	1084.91	1277.75	1281	1598.3	1624.7	1718.63	525.922	513.524	998.229	519.676	1002.52	800.41	1238.97	1412.23	1550.87	1777.24	1939.44	1731.08	1646.78	1720.97	1145.64	988.074	1154.34	993.677	946.688	1540.45	1419.26
K00616	E2.2.1.2, talA, talB; transaldolase [EC:2.2.1.2]	795.238	714.315	781.565	957.758	720.299	664.528	929.754	655.305	715.228	854.988	849.286	697.438	812.979	785.749	699.27	645.375	599.889	608.883	638.557	636.914	641.79	681.852	708.741	684.938	458.741	427.729	457.839	348.099	291.771	629.323	257.425	632.527	396.537	716.743	507.694	546.717	430.479	487.165	455.847	297.11	475.93	649.653	722.38	576.048	520.687	899.707	337.686	568.599
K00619	argA; amino-acid N-acetyltransferase [EC:2.3.1.1]	32.1941	41.2109	14.4145	10.7325	6.33103	9.02184	10.273	96.0689	9.22293	15.0442	16.0162	3.62188	17.0826	18.6728	2.74126	1.50895	11.3539	44.4605	12.5544	0.510027	0.571869	10.5652	5.75613	5.28298	38.0094	62.8059	35.763	10.6593	7.04277	11.1555	12.9795	16.9367	31.3639	0.13548	45.9004	41.0049	45.637	40.1136	45.9855	131.489	15.1994	37.4507	2.37272	0.742053	32.736	31.2922	100.16	6.0327
K00620	argJ; glutamate N-acetyltransferase / amino-acid N-acetyltransferase [EC:2.3.1.35 2.3.1.1]	692.948	654.436	583.257	810.892	638.507	507.272	907.337	615.584	590.85	859.486	885.13	584.271	897.757	761.007	448.969	21.2234	188.354	339.014	114.336	9.75429	8.36096	82.1862	117.947	157.772	319.11	378.268	384.005	174.26	128.573	64.5058	100.822	28.5327	181.665	91.9979	398.1	426.529	390.133	464.539	390.129	439.331	344.834	265.827	108.187	86.4394	223.195	399.512	414.029	142.306
K00622	nat; arylamine N-acetyltransferase [EC:2.3.1.5]	0	0	0	0	0	0	0	0	0	0	0	0	0	0	0	0	0.187032	0	0.232841	0	0	0.224591	0	0	0	0	0	0	0	0	0	0	0	0	0	0.126416	0	0	0	0	0	0	0	0	0	0	0	0
K00624	E2.3.1.7; carnitine O-acetyltransferase [EC:2.3.1.7]	0.39583	0	1.14063	0	0	0	0	0.127256	0	0	0	0	0	0.210397	0	0	0.0133594	0.087587	0.0862374	0	0	0	0.538687	0	0	0	0	0	0	0	0.274699	0	0.388667	0	0	0.0632079	0	0	0	0	0.0639522	0	0	0.0210015	0.400686	0	0	0
K00625	E2.3.1.8, pta; phosphate acetyltransferase [EC:2.3.1.8]	426.331	529.513	609.392	400.294	85.1436	763.895	340.62	487.909	487.964	609.507	356.404	656.575	384.188	525.049	224.764	18.285	279.728	411.008	206.769	54.6004	32.9415	110.062	120.861	258.51	826.992	722.585	796.503	720.344	824.625	125.637	921.878	94.3568	755.332	101.885	519.287	587.179	747.333	704.856	652.267	695.005	779.031	604.692	951.585	245.132	670.771	552.817	697.525	357.878
K00626	E2.3.1.9, atoB; acetyl-CoA C-acetyltransferase [EC:2.3.1.9]	511.386	396.166	559.788	359.507	1441.88	705.745	754.442	700.967	1055.04	358.406	407.096	647.027	348.849	549.017	915.327	611.964	852.817	736.311	694.682	641.045	643.902	653.94	673.401	695.075	390.072	415.996	454.206	1271.08	1217.38	690.531	1150.85	635.871	847.748	631.299	844.814	686.781	474.165	560.238	538.872	393.897	858.028	926.333	952.091	606.588	1123.87	594.633	434.823	455.973
K00627	DLAT, aceF, pdhC; pyruvate dehydrogenase E2 component (dihydrolipoamide acetyltransferase) [EC:2.3.1.12]	127.074	39.9922	83.7981	60.5711	418.474	42.4267	215.144	135.39	237.153	54.2458	64.9775	57.0148	73.512	72.9992	473.521	377.288	354.104	360.554	365.275	335.453	330.669	330.244	255.502	251.231	63.0293	157.564	63.0763	339.389	277.018	348.464	232.321	313.024	231.333	252.604	324.175	247.619	111.223	95.1379	163.792	95.2852	153.833	457.283	680.277	326.942	525.351	655.573	92.5975	457.035
K00630	ATS1; glycerol-3-phosphate O-acyltransferase [EC:2.3.1.15]	0	0	0	0	0	0	0	0	0	0	0	0	0	0	0	0	0.0400783	0.0404248	0	0	0	33.3758	0.0227614	9.92513	0	0.0653802	0	0	0	0.0454026	0	0	0.1166	0	33.4084	1.97525	0.0366979	0.146489	0	0	0	0	0	0	0	0.12851	0	0
K00631	plsB; glycerol-3-phosphate O-acyltransferase [EC:2.3.1.15]	29.199	4.06626	4.73587	0.107542	298.188	1.76884	181.97	4.95388	200.146	9.88459	8.37492	15.7283	15.7775	4.02385	4.50216	358.565	221.08	114.33	264.731	316.439	317.822	258.506	241.185	202.668	16.2853	32.1893	14.1336	75.9039	57.5368	298.691	14.2012	303.794	47.0052	250.538	102.292	67.7346	13.6153	11.3163	47.4282	39.496	2.08932	152.167	3.28419	245.61	94.8219	27.0523	77.3417	322.876
K00632	fadA, fadI; acetyl-CoA acyltransferase [EC:2.3.1.16]	52.3551	27.3122	28.2016	15.9634	404.745	16.2545	199.739	75.5207	229.126	22.2671	17.0819	12.9784	22.378	22.6309	420.845	631.039	403.287	247.402	469.022	597.388	614.194	523.101	488.575	403.161	23.0059	54.2173	22.3633	158.239	111.726	509.953	50.2239	538.866	116.877	497.983	181.017	143.03	32.2369	24.2846	84.3537	21.9754	3.54679	226.811	6.49026	440.251	219.833	64.2617	50.1812	354.492
K00633	lacA; galactoside O-acetyltransferase [EC:2.3.1.18]	12.913	17.769	41.5059	2.50224	9.555	32.9935	1.99456	28.7665	23.4795	25.1614	97.8673	30.0817	30.6905	29.3746	52.1773	268.66	150.33	84.3773	191.077	286.841	298.747	255.712	239.476	201.374	55.9222	86.9011	61.5708	14.3407	10.8905	232.54	11.0642	263.174	43.4963	252.247	79.6133	61.5092	40.0415	49.2763	104.905	34.158	27.6529	11.2095	2.27627	197.229	12.0281	29.8144	62.0729	38.7082
K00634	ptb; phosphate butyryltransferase [EC:2.3.1.19]	156.434	280.837	189.19	161.718	96.8408	75.4119	74.8234	268.028	73.8383	97.5966	68.306	341.996	71.9962	221.165	42.9484	5.67462	123.036	141.768	66.2621	15.5762	10.4956	66.6915	159.462	160.434	328.768	263.76	289.587	33.6424	44.0922	22.2076	60.9591	7.62927	101.416	161.395	182.247	213.957	240.286	159.319	195.967	251.217	363.741	82.2039	11.0079	128.151	53.7831	49.0112	210.667	192.312
K00635	E2.3.1.20; diacylglycerol O-acyltransferase [EC:2.3.1.20]	26.2699	0	0.37462	0	148.909	0.735958	181.455	0.899879	178.933	0	0	0	0	0	3.52749	7.45112	38.0931	30.0445	12.4307	1.31845	1.01865	3.22753	0.656212	7.84021	0.550486	0.531214	0.688924	62.1894	48.061	13.9845	9.61446	0.773745	6.24783	1.04997	72.8791	36.1462	0.825703	0.610371	0.552499	0.0519513	0	148.132	0.718568	0.196014	64.4957	8.95823	0.0521566	1.14694
K00638	catB; chloramphenicol O-acetyltransferase type B [EC:2.3.1.28]	0.0527773	0	0.62623	0.0556101	0	0	0.518225	0.85443	9.66435	0	0	0	0	0	1.19234	7.48052	38.4035	30.2198	12.6899	1.42045	1.22843	4.54669	8.24396	10.0959	0.696709	1.47923	1.17727	62.2153	48.3369	14.2216	9.61446	1.00425	7.42957	11.0078	73.0955	37.2473	1.23855	0.944041	1.3292	0.363659	0.0162439	5.06985	0	0	19.2863	0.0856735	1.14093	0
K00639	kbl, GCAT; glycine C-acetyltransferase [EC:2.3.1.29]	95.3907	225.345	37.7098	1.86997	1.7605	19.73	0.416104	169.188	30.0671	154.383	49.5726	186.424	143.213	104.888	730.639	275.984	201.814	275.097	223.468	287.131	300.823	270.723	241.923	221.724	601.521	504.05	516.837	46.5911	36.3714	303.469	73.7422	317.989	156.993	249.827	330.079	369.426	415.464	271.861	352.574	313.416	2.3835	276.398	4.15709	200.073	182.218	20.8047	343.888	41.9253
K00640	cysE; serine O-acetyltransferase [EC:2.3.1.30]	873.136	1029.23	723.79	745.208	798.122	588.96	731.008	896.213	602.797	755.149	854.944	864.934	897.866	812.048	1035.65	394.299	515.316	752.771	450.25	335.604	333.694	416.735	459.937	500.009	815.396	817.425	788.929	351.408	252.425	451.278	202.096	391.634	374.58	453.775	833.832	880.959	790.761	794.355	773.103	887.373	420.767	692.289	105.493	388.154	416.685	738.68	856.719	685.381
K00641	metX; homoserine O-acetyltransferase/O-succinyltransferase [EC:2.3.1.31 2.3.1.46]	52.5794	21.7571	15.0872	12.284	352.334	12.892	197.002	42.8106	202.961	21.555	19.0302	12.5574	24.6008	27.5139	568.994	95.6611	99.7736	98.3377	95.6196	32.1361	20.9799	15.8207	9.75827	16.8792	45.656	42.0967	38.1205	112.207	80.3638	84.8435	86.2554	44.4564	37.6199	2.33703	140.939	99.2094	16.9086	9.42137	13.8552	41.4376	18.0022	227.997	3.74716	49.9065	209.491	94.5602	44.6917	299.085
K00643	E2.3.1.37, ALAS; 5-aminolevulinate synthase [EC:2.3.1.37]	0	0.466125	4.99195	2.82595	2.96125	3.26359	0.228629	26.7837	3.38762	0	0	0	0.10896	0.289296	0.121834	0.868787	5.55939	6.89822	5.18657	0.366019	0.767508	0.935663	0.493164	1.45912	2.33957	4.06992	1.81388	8.41949	5.39945	1.1502	28.6889	0.0848482	2.2875	0	13.346	5.46859	2.33032	0.781275	2.78651	1.75336	0.0204647	4.42887	0.158181	0	5.80738	0.539743	0.45637	0
K00645	fabD; [acyl-carrier-protein] S-malonyltransferase [EC:2.3.1.39]	443.066	531.86	424.649	235.432	411.048	384.064	333.922	707.651	442.323	420.993	359.731	741.928	350.144	517.155	668.681	382.075	475.209	644.063	443.358	347.531	339.959	409.17	407.029	440.622	904.204	897.881	893.351	422.793	411.715	424.372	563.911	392.645	496.474	391.549	786.923	788.659	900.604	871.888	826.911	888.685	519.091	768.185	694.071	458.161	544.739	722.711	848.759	699.541
K00646	pksF; malonyl-ACP decarboxylase	0	0	0	0	0	0	0	0	0	0	0	0	0	0	0	0.0370378	0	0.433488	0.0190585	0	0	0.128338	0	0	0	0.523042	0	0.0354045	0.109632	0	0	0	0.249524	0	0.268942	0.121201	0	0	0.464419	0	0	0	0	0	0.112192	0	0.938819	0
K00647	fabB; 3-oxoacyl-[acyl-carrier-protein] synthase I [EC:2.3.1.41]	54.8329	45.2882	17.6228	3.32298	357.098	11.6053	187.808	52.3911	230.393	34.7372	4.23878	34.2245	73.9599	8.65259	846.915	364.296	252.813	183.343	282.485	318.057	318.977	266.315	243.104	213.17	129.825	150.909	102.223	121.036	86.7277	318.309	62.9654	306.744	79.6414	250.72	213.637	152.22	84.7786	51.8832	103.588	181.924	17.1047	168.845	7.97562	247.008	179.573	56.7109	206.549	329.39
K00648	fabH; 3-oxoacyl-[acyl-carrier-protein] synthase III [EC:2.3.1.180]	457.974	571.013	462.137	241.315	185.455	412.227	144.43	790.803	320.833	442.65	383.99	790.657	407.848	557.948	1926.76	378.924	467.331	726.087	458.183	347.287	340.519	424.576	433.291	451.463	1079.78	1047.65	1027.43	394.746	382.91	430.678	560.621	393.555	542.367	405.326	819.962	899.463	986.192	919.915	910.831	951.088	617.193	803.202	717.742	512.756	745.381	761.912	897.375	710.828
K00651	metA; homoserine O-succinyltransferase/O-acetyltransferase [EC:2.3.1.46 2.3.1.31]	730.474	884.559	672.353	656.215	333.745	732.657	458.929	607.439	514.46	554.721	828.755	582.387	813.358	697.318	403.07	284.675	363.934	440.177	337.767	313.522	316.496	334.133	375.798	379.935	706.136	726.4	740.604	374.501	441.686	329.582	762.441	348.272	476.219	368.215	532.785	567.898	796.998	802.981	739.245	779.672	505.852	510.484	704.504	385.572	291.106	388.083	740.454	312.22
K00652	bioF; 8-amino-7-oxononanoate synthase [EC:2.3.1.47]	122.087	58.7756	86.851	68.556	349.709	34.3045	214.516	108.78	229.895	189.903	74.0543	243.463	90.7144	161.964	48.039	604.009	428.12	425.766	472.916	597.509	615.613	583.868	525.216	446.01	524.31	402.275	438.099	191.085	128.045	556.838	123.998	557.405	223.29	543.089	484.477	417.028	347.8	225.371	342.995	205.714	69.461	196.818	45.1531	434.825	202.416	321.912	270.886	125.964
K00655	plsC; 1-acyl-sn-glycerol-3-phosphate acyltransferase [EC:2.3.1.51]	1147.69	1114.38	1123.13	1157.08	1013.72	999.251	1054.31	1251.44	977.288	1128.92	1103	1349.92	1042.01	1200.64	1197.59	396.284	760.449	857.399	625.253	393.438	368.387	570.467	624.739	773.9	1104.96	1066.47	1143.25	957.901	1011.71	482.548	1061.94	429.281	1005.18	593.142	999.203	1029.17	1144.27	1192.98	1044.14	1062.4	1379.57	1040.82	1011.64	696.429	1073.12	941.091	990.949	995.42
K00656	E2.3.1.54, pflD; formate C-acetyltransferase [EC:2.3.1.54]	809.73	882.824	1127.28	1289.77	547.05	1051.48	1111.42	753.568	779.073	1349.97	1254.07	1147.65	1146.6	1266.18	442.292	1179.28	911.436	818.079	980.932	1205.92	1234.13	1177.2	1338.23	1144.64	958.122	983.878	1019.7	164.418	151.469	1084.97	142.828	1174.75	461.325	1355.54	761.761	873.453	1109.45	1185.36	1126.7	892.285	799.358	584.84	95.4496	1164.96	261.001	482.748	903.329	1070.16
K00657	speG, SAT; diamine N-acetyltransferase [EC:2.3.1.57]	154.972	278.513	162.126	41.8141	8.53459	66.5903	30.8926	247.137	69.9541	200.548	147.547	409.021	144.676	234.06	421.103	285.569	323.386	395.165	294.444	290.742	301.857	331.867	307.952	340.397	591.582	502.524	516.213	126.17	111.906	291.45	82.2562	269.78	223.38	314.146	417.02	454.889	452.642	340.438	432.409	424.871	239.291	152.509	7.63901	273.955	99.2124	44.2737	406.618	244.034
K00658	DLST, sucB; 2-oxoglutarate dehydrogenase E2 component (dihydrolipoamide succinyltransferase) [EC:2.3.1.61]	72.8722	45.5994	29.987	26.8156	307.243	18.8634	214.908	172.112	214.954	141.604	38.9681	150.25	93.1394	82.8484	1000.54	632.573	403.571	277.781	473.532	602.909	617.386	589.832	484.09	428.48	187.452	198.831	143.336	140.035	101.435	543.876	77.0901	564.461	132.382	498.467	303.918	205.569	130.128	85.1969	180.467	58.3608	4.42229	266.395	4.52264	441.746	298.472	70.9599	94.2992	357.877
K00661	maa; maltose O-acetyltransferase [EC:2.3.1.79]	784.649	825.086	711.749	797.864	390.617	718.24	482.496	491.892	567.504	509.66	794.64	606.156	761.442	721.319	636.747	288.36	519.242	519.389	450.066	360.53	342.873	365.224	386.06	438.964	556.68	559.408	537.2	853.686	971.959	318.68	999.332	313.225	850.705	371.645	437.054	510.259	547.964	547.921	567.161	574.648	1132.94	465.9	1571.88	607.489	812.442	796.333	604.871	549.872
K00662	aacC; aminoglycoside 3-N-acetyltransferase [EC:2.3.1.81]	107.91	50.2998	159.886	100.159	28.266	242.822	41.4665	25.4124	175.65	5.99765	13.0192	9.1553	14.3319	10.3074	42.2275	2.37937	71.4753	72.5683	64.9731	18.1293	11.1879	38.4182	19.5584	83.1833	53.9344	69.5372	41.6996	415.585	465.601	27.423	338.8	18.702	343.216	22.9368	60.0568	34.3195	34.2199	41.9247	19.9647	54.3151	103.158	23.6034	36.5939	26.5749	25.8976	80.7312	67.1299	86.4301
K00663	aacA; aminoglycoside 6'-N-acetyltransferase [EC:2.3.1.82]	0.0527773	0	0.402576	0.108191	0.157994	0.291846	0.0304838	2.27242	0.112279	0	0	0	0	0	4.56876	0.0195967	1.16227	2.02124	0.280271	0.0240012	0.0421377	0.549446	0.0151743	0.21483	0	0	0	0.183807	0	0.0605368	7.03916	0.0565655	0.602434	0	0.487048	0.83229	0	0	0	0	0	3.3989	0.0385808	0	2.32654	0.107092	0	0
K00666	K00666; fatty-acyl-CoA synthase [EC:6.2.1.-]	139.292	49.8905	70.7808	34.3218	944.694	51.408	643.114	234.037	496.555	40.2412	52.7403	54.0654	45.0031	54.9268	603.346	302.829	320.986	304.418	268.904	291.345	303.625	291.299	300.987	231.037	118.968	97.7882	103.214	322.447	226.388	306.256	232.092	264.485	132.652	260.335	360.826	259.057	63.0571	50.2648	109.636	89.1708	5.91264	555.055	4.78885	196.639	475.616	137.92	84.6447	43.5808
K00670	NAA30, MAK3; N-alpha-acetyltransferase 30 [EC:2.3.1.256]	0	0	0	0	0	0	0	0	0	0	0	0	0	0	0	0	0	0	0	0	0	0	0	0	0	0	0	0	0	0	0	0	0	0	0.0304405	0	0	0	0	0	0	0	0	0	0	0	0	0
K00672	ftr; formylmethanofuran--tetrahydromethanopterin N-formyltransferase [EC:2.3.1.101]	0	0	0.357846	0	0.112853	0	0	1.79976	0	0	0	0	0	0	0	0	0.113555	0.0225031	0.204124	0	0.124427	0.100264	0.166917	0.218482	0	0	0	0.848013	0.305187	0	0.103012	0.00473736	0.524701	0	0.213083	0.750594	0	0	0	4.67562	0.00856959	0	0	0	0.593015	0.12851	3.91175	0
K00673	astA; arginine N-succinyltransferase [EC:2.3.1.109]	3.29858	0.282417	5.30059	0.506333	300.899	2.53017	0.0274354	3.85403	30.0992	0.0197579	0.0120763	0.357716	0.0387415	0	0.18275	282.881	224.993	132.457	218.285	288.255	301.047	259.977	240.79	207.842	5.14653	14.3214	6.8868	136.284	103.614	256.84	22.2362	262.035	49.7131	250.357	172.372	100.036	9.53265	8.29698	38.0465	0.11689	0.592837	9.73904	2.79711	196.244	32.6259	1.18722	17.9158	32.5042
K00674	dapD; 2,3,4,5-tetrahydropyridine-2,6-dicarboxylate N-succinyltransferase [EC:2.3.1.117]	539.834	535.061	440.139	723.788	658.611	363.727	709.143	411.171	518.67	454.662	638.946	351.643	694.893	546.032	405.022	368.925	374.592	231.919	363.102	342.471	333.747	332.31	371.019	382.044	135.005	157.838	106.453	240.317	236.579	319.234	208.467	314.201	189.804	372.153	230.203	193.047	85.628	66.0581	126.029	117.248	477.61	308.336	597.804	400.611	345.258	407.343	122.442	683.981
K00675	nhoA; N-hydroxyarylamine O-acetyltransferase [EC:2.3.1.118]	0.949991	0.80338	8.23045	2.56196	11.1923	4.2178	0.179854	20.1973	4.89216	0.0197579	0.0120763	0.581289	0.0387415	0.368195	7.59429	270.595	165.284	138.315	208.887	285.518	297.914	267.942	240.226	195.636	4.60964	14.7573	5.96242	38.3122	23.5653	243.275	6.90181	260.625	65.1383	247.712	44.8286	48.3842	8.613	7.55233	37.5127	0.844208	1.69473	2.00844	2.70066	196.027	7.4175	0.309067	20.1976	32.4105
K00677	lpxA; UDP-N-acetylglucosamine acyltransferase [EC:2.3.1.129]	304.021	557.793	113.283	21.0879	303.808	41.3482	205.397	573.869	233.517	171.043	59.5281	208.827	142.411	128.465	336.566	374.108	331.09	535.645	338.281	319.603	322.604	331.461	247.718	266.473	912.569	848.265	793.088	177.249	124.344	403.804	152.457	379.104	279.627	251.419	748.853	643.287	745.37	476.955	621.75	921.47	28.8162	568.273	46.1128	250.849	258.025	355.093	839.957	341.545
K00680	ytmI; uncharacterized N-acetyltransferase [EC:2.3.1.-]	77.1166	60.7133	152.435	89.4252	19.5731	71.9628	30.621	140.398	69.8627	93.9064	53.8151	294.92	57.1316	193.342	50.8123	36.6713	293.197	273.584	156.645	23.0918	13.8156	79.1771	72.3103	163.076	81.578	79.4845	85.9585	395.319	352.813	85.0429	212.279	15.365	180.527	69.5244	383.3	257.819	108.852	137.643	114.502	39.79	404.032	253.774	648.981	197.348	358.756	333.687	53.5518	140.1
K00681	ggt; gamma-glutamyltranspeptidase / glutathione hydrolase [EC:2.3.2.2 3.4.19.13]	121.031	48.0877	92.2716	60.5744	412.782	35.0253	192.327	229.917	127.444	85.7266	85.9803	79.849	70.8449	97.9136	427.702	288.815	260.322	265.162	250.987	294.523	305.163	280.064	288.495	222.454	42.5194	86.3994	42.3683	214.862	135.67	280.073	101.372	267.026	107.118	285.596	219.498	154.236	56.7853	47.5561	81.0029	67.9653	33.0716	210.32	46.6857	221.783	234.323	304.269	77.9741	54.0909
K00683	QPCT; glutaminyl-peptide cyclotransferase [EC:2.3.2.5]	0	0	0	0	0	0	0	0.254511	0	0	0	0	0	0	0	0	0	0.498572	0	0	0	0	0.515925	0	0	0	0	0.0142042	0	0	0	0	0.00971668	0	0.152202	0	0	0	0	0	0	1.1158	0	0.0385027	0.966935	0.406949	0.0521566	0
K00684	aat; leucyl/phenylalanyl-tRNA---protein transferase [EC:2.3.2.6]	123.408	38.9283	104.359	32.5722	298.606	28.1405	199.987	98.7607	230.579	46.4906	11.5015	135.911	47.4511	42.4106	295.774	283.09	247.302	259.537	256.617	291.051	303.443	304.993	293.037	293.785	107.271	132.823	84.3754	157.047	100.751	267.921	76.6551	265.065	112.412	305.426	217.702	192.684	68.7099	44.9718	88.5165	160.022	19.3161	172.825	44.5888	198.478	200.283	315.847	142.367	41.4283
K00685	ATE1; arginyl-tRNA---protein transferase [EC:2.3.2.8]	35.5719	9.99427	6.80354	14.4673	192.573	4.50711	147.74	134.122	59.4072	22.0724	4.28709	21.2059	7.97832	10.5988	9.03031	11.4916	57.0969	55.613	24.8994	2.51851	2.42424	7.92831	3.55321	13.9606	20.2942	29.0288	14.2058	100.162	73.6321	25.5297	41.677	1.52592	18.5532	1.24506	146.699	69.3897	7.19811	3.86162	6.38176	26.3263	26.2409	118.927	3.05174	1.20409	93.4187	64.7948	32.1719	9.36671
K00686	tgl; protein-glutamine gamma-glutamyltransferase [EC:2.3.2.13]	0	0.0137096	0	0	0	0	0	0.0181794	0	0	0	0	0	0.946788	7.77704	0.696793	5.66947	24.9646	7.32983	0.102005	0	5.28455	0	1.02044	0.266642	0.490352	0.374984	7.43686	4.26486	5.13715	0.549398	0.445453	11.1575	0.0677401	6.79462	11.1391	0.706435	1.09053	1.24112	0.188323	0.332551	0.0686646	0	0	0	0.0428367	0.0977936	0
K00687	pbp2B, penA; penicillin-binding protein 2B	0.422218	0	1.0959	0.973718	0.101567	0.279157	2.86548	0.145435	0	2.20159	0.437766	0	8.5086	0.144648	0.203056	1.61346	1.64214	2.16273	1.77865	1.00805	0.14062	0.332876	0.0151743	0.165741	0.421466	2.67242	0.235455	1.64302	1.6081	1.9561	0.600904	1.5914	0.864785	0	0.799062	0.71899	0.0550469	0.130213	2.8826	29.3265	34.6387	31.849	2.76818	9.06844	16.03	65.4689	19.1936	110.412
K00688	PYG, glgP; glycogen phosphorylase [EC:2.4.1.1]	936.973	1038.32	1115.21	971.066	585.481	1055.97	834.178	856.311	764.165	1112.83	1173.67	1077.63	1094.8	1154.95	468.935	726.72	670.525	815.608	694.658	654.216	651.217	713.187	777.195	743.656	1038.29	1022.28	1100.93	190.377	147.381	662.434	168.715	649.541	456.789	758.336	815.556	971.884	1120.8	1178.78	1065.86	1022.58	738.568	541.852	129.416	788.253	336.16	744.747	938.925	1228.83
K00689	E2.4.1.5; dextransucrase [EC:2.4.1.5]	4.8819	0.685478	2.19181	0.670784	0	2.03023	0.213387	0	1.15487	0	0	0	0.382572	0	0	0.992899	0.480939	0	0.720082	0.39002	0	0.0240633	0.0303486	0.0537074	0	0	0	0.0212003	0	0.923186	0.240362	0.494948	0.534417	0	0	0.0869109	0	0	0	0.0259756	2.136	5.01251	1.06097	0.273019	5.94618	14.1361	0	0.775874
K00690	E2.4.1.7; sucrose phosphorylase [EC:2.4.1.7]	423.804	419.774	287.027	561.346	277.202	253.521	390.831	132.966	246.542	312.243	589.811	142.773	573.614	301.984	126.044	272.341	209.205	119.576	244.815	303.182	307.799	289.802	289.37	289.234	80.4381	102.023	94.4197	128.078	145.733	236.199	146.966	265.709	147.36	304.451	80.1132	104.824	110.995	140.544	147.168	89.0445	113.95	89.8218	621.938	223.477	150.438	311.375	78.1893	63.3169
K00691	mapA; maltose phosphorylase [EC:2.4.1.8]	161.083	57.8955	165.23	174.15	63.3046	235.78	37.9987	17.075	167.681	79.7936	28.1378	103.95	34.0925	52.8886	324.813	5.39562	138.237	104.769	127.212	49.6766	30.0915	35.3985	18.2622	87.3275	153.779	60.5993	115.866	673.903	769.642	40.34	816.934	32.4355	571.486	22.2865	51.6802	83.8994	47.3311	33.6966	40.0041	42.4052	443.322	182.285	933.073	132.228	540.889	412.205	65.8086	63.562
K00692	sacB; levansucrase [EC:2.4.1.10]	3.82635	0.685478	0.827518	0.0865527	44.983	1.29427	0	1.58161	0.866154	0	0	0	0.00968537	0	0	1.61784	19.8353	15.0933	19.0407	15.0548	8.35892	4.62184	2.73896	9.62437	5.16081	2.38638	3.1394	52.7212	57.2734	8.92161	67.8163	8.17088	58.8848	2.30316	2.89991	3.94165	2.33032	3.58085	0.976882	33.7294	260.14	40.8898	267.712	55.2409	327.016	121.271	57.2028	20.7687
K00693	GYS; glycogen synthase [EC:2.4.1.11]	0	0	0	0	0	0	0	0	0	0	0	0	0	0	0	0	0	0	0	0	0	0	0	0	0	0	0	0	0	0	0	0	0	0	0	0	0	0	0	0	0	0	0	0	0.336576	0	0	0
K00694	bcsA; cellulose synthase (UDP-forming) [EC:2.4.1.12]	66.9348	9.07025	42.2459	12.0252	131.96	6.06277	17.7385	107.996	6.13365	21.9228	4.14821	21.2618	8.00496	9.57308	5.56373	270.078	166.511	165.43	214.349	285.902	298.855	266.69	237.925	197.934	5.97433	17.1327	7.37515	50.9263	19.2535	237.808	11.7204	261.352	75.8243	248.096	48.644	66.9611	11.6589	9.32648	39.5519	6.48092	0.758473	23.1973	42.0223	196.237	46.0782	255.507	22.323	32.9989
K00695	E2.4.1.13; sucrose synthase [EC:2.4.1.13]	0	0	0	0	0	0	0	0	0	0	0	0	0	0	0	0	0	0	0	0	0	0	0	0	0	0	0	0	0	0	0	0	0	0	0.210496	0	0	0	0	0	0	0.205994	0	0	0	0	0	0
K00696	E2.4.1.14; sucrose-phosphate synthase [EC:2.4.1.14]	0	0	0.514403	0	0.112853	0	0	3.09049	0	0	0	0	0	0	0	0.574837	3.11275	2.60066	0.508801	0.096005	0.036118	0.585541	0.242788	0.665972	0	0	0	6.8477	4.24914	0.923186	1.95723	0.0494948	0.757901	0	6.40772	4.0137	0	0.0651063	0.0960867	0	0	0.205994	0	0	0.657125	0	0	0
K00697	otsA; trehalose 6-phosphate synthase [EC:2.4.1.15 2.4.1.347]	47.1961	17.3097	16.7405	11.6825	46.2018	12.1357	135.757	30.7868	43.6124	13.7656	14.9565	3.04059	14.6152	16.0954	4.72552	278.812	199.144	110.742	207.684	287.271	299.591	259.081	244.283	202.423	7.10971	18.8735	8.09895	102.945	76.0417	247.759	46.7445	260.878	50.9821	249.011	116.668	67.6527	13.4327	10.6693	40.1204	10.0136	1.767	105.72	3.8195	196.163	80.3723	12.703	25.2177	33.5428
K00700	GBE1, glgB; 1,4-alpha-glucan branching enzyme [EC:2.4.1.18]	797.505	943.268	819.65	894.162	541.243	822.521	754.732	687.468	607.488	963.425	998.017	845.535	978.864	887.993	383.099	374.377	414.013	601.276	388.718	333.16	331.019	424.874	465.102	494.099	924.005	926.24	939.055	177.377	141.905	371.646	178.256	336.403	338.515	448.669	728.863	799.404	979.899	1002.56	908.848	844.61	333.952	469.115	88.3347	433.512	264.277	396.69	756.67	658.642
K00701	cgt; cyclomaltodextrin glucanotransferase [EC:2.4.1.19]	0	0	0	0	0	0	0	0	0	0	0	0	0	0	0	0	0	0	0	0	0	0	0	0	0	0	0	0	0	0.0151342	0	0	0	0	0.187666	0	0	0	0	0	0	0	0	0	0	0	0	0
K00702	E2.4.1.20; cellobiose phosphorylase [EC:2.4.1.20]	350.446	354.713	122.886	475.542	234.395	80.4479	351.6	51.684	76.1894	257.643	465.119	20.0634	519.48	226.348	84.6084	0.799545	6.38581	27.2746	2.37205	0.274214	0.652532	2.44163	7.77606	5.22788	58.3	58.8476	69.0185	2.18787	2.22786	3.78052	2.27313	0.510504	14.5264	9.89006	48.0214	72.0744	69.1279	70.0783	52.9657	119.723	0.166276	17.9867	0	0.0294021	5.16404	0.46692	96.8441	0.0719651
K00703	glgA; starch synthase [EC:2.4.1.21]	382.029	518.602	557.853	385.692	268.078	539.063	370.529	600.346	368.65	681.469	431.078	858.085	430.602	616.355	555.286	370.935	400.586	580.319	384.274	331.334	329.244	421.919	455.118	487.799	908.46	875.581	911.659	147.973	117.375	363.554	141.736	335.649	322.611	451.172	679.685	764.496	896.283	873.111	836.818	916.231	390.381	419.795	73.531	433.295	284.498	382.841	833.84	660.404
K00705	malQ; 4-alpha-glucanotransferase [EC:2.4.1.25]	1109.01	1297.53	1019.44	1306.36	761.592	1109.11	1092.12	685.754	831.314	1244.06	1559.7	764.636	1549.02	1174.92	434.591	368.585	366.091	537.102	360.132	328.654	326.941	375.247	382.366	386.119	862.639	907.49	884.545	111.9	90.2286	353.374	120.64	334.143	304.831	374.53	681.119	714.91	980.133	1008.44	953.886	889.272	355.806	366.308	60.6437	358.614	166.97	378.782	865.139	569.895
K00709	ABO; histo-blood group ABO system transferase [EC:2.4.1.40 2.4.1.37]	0	0	0	0	0	0	0	0	0	0	0	0	0	0	0	0	0	0	0	0	0	0	0	0	0	0	0	0	0	0	0	0	0	0	0.066969	0	0	0	0	0	0	0	0	0	0	0	0	0
K00712	tagE; poly(glycerol-phosphate) alpha-glucosyltransferase [EC:2.4.1.52]	9.07769	0.31532	5.45715	69.9508	3.41943	9.39616	4.54209	1.79067	6.52823	0.959669	0	0.603646	3.53516	0	0.994974	3.50128	80.7845	51.9626	78.3725	28.7475	16.1207	12.6413	1.71469	29.4532	14.2008	8.5975	9.1217	222.821	255.951	8.27841	265.136	6.40251	173.987	1.08384	8.05151	10.2582	3.4863	4.78531	0.960867	12.832	210.652	146.959	1251.22	42.094	282.484	538.297	10.7443	40.8964
K00713	waaD; UDP-glucose:(glucosyl)LPS alpha-1,2-glucosyltransferase [EC:2.4.1.-]	0	0	3.86921	0	0	0.685203	0	0	0	0	0	0.357716	0	0	0.18275	267.632	144.629	63.3456	185.85	284.997	297.384	251.462	236.028	192.004	3.99103	12.9126	5.35442	9.41294	7.44186	225.106	3.1247	259.098	30.7047	247.658	19.1471	12.4678	7.77996	6.81988	35.9524	0.11689	0.498827	0.89264	0	196.021	3.07727	0.192765	17.9158	32.1594
K00720	UGCG; ceramide glucosyltransferase [EC:2.4.1.80]	0	0	0.921453	0.0778975	0.320501	0.0913604	0	5.46836	0.372125	0	0	0	0	0	0	0	0.601174	0.256024	0.426875	0.0240012	0.0120393	0.0561478	0.85985	0.451142	0	1.02974	0	1.10242	0.234759	0	25.7874	0	0.793659	0	0.426167	0.845406	0.165141	0	0.72065	1.44165	0.0204647	0.360489	0.0617293	0	1.90999	0.191694	0.391175	0
K00721	DPM1; dolichol-phosphate mannosyltransferase [EC:2.4.1.83]	527.747	699.423	195.558	492.224	382.227	155.91	368.9	357.506	133.467	453.853	589.95	253.303	693.042	391.313	449.094	9.96891	69.5593	259.75	40.1897	2.26632	4.39936	25.2273	10.3835	35.4299	663.835	575.828	570.189	50.9274	40.2539	81.9118	99.1903	68.8985	158.513	0.541921	383.058	410.656	499.367	341.384	428.908	576.529	2.18985	325.826	1.79401	4.00673	152.916	24.9777	532.45	10.2112
K00728	POMT, pmt; dolichyl-phosphate-mannose-protein mannosyltransferase [EC:2.4.1.109]	0	0	0	0	0	0	0	0	0	0	0	0	0	0	0	0	0	0	0	0	0	0	0	0	0	0	0	0	0	0	0	0	0	0	0	0	0	0	0	0	0	0	0	0	0	0	0	0
K00729	ALG5; dolichyl-phosphate beta-glucosyltransferase [EC:2.4.1.117]	0	0	0	0	0	0	0	0.272691	0	0	0	0	0	0	0	0	0	0.0336873	0	0	0	0	0	0	0	0	0	0	0	0	0	0.00707069	0	0	0	0.023703	0	0	0	0	0	0.0514984	0	0	0	0	0	0
K00737	MGAT3; beta-1,4-mannosyl-glycoprotein beta-1,4-N-acetylglucosaminyltransferase [EC:2.4.1.144]	0.158332	0	0.0223654	0	0	0.609069	0	0	0.0962393	0.25403	0	0.178858	0.278454	0	0.0203056	0	0	0.262761	0	0	0.325062	0	0.0189678	0.0698197	1.9009	1.23405	2.40687	0	0	0.0416191	0	0	0.184617	0	0.327235	3.74507	1.04589	1.35909	1.56141	0	0	0	0	0	0	0	0	0
K00743	GGTA1; N-acetyllactosaminide 3-alpha-galactosyltransferase [EC:2.4.1.87]	0	0	0	0	0	0	0	0	0	0	0	0.0670718	0	0	0	0.084919	0	0	0	0	0	0	0	0	0	0.555732	0	0.212003	0	0	0	0	0.349801	0	0.243524	0.632079	0.844052	0	0	0	0	0	0	0	0	0	0	0
K00745	E2.4.1.166; raffinose-raffinose alpha-galactotransferase [EC:2.4.1.166]	0	0	0	0	0	0	0	0	0	0	0	0	0	0	0	0	0	0.0336873	0.0150915	0.00600031	0	0	0	0.021483	0	0	0	0	0	0	0	0	0	0	0	0	0	0	0	0	0	0	0	0	0	0	0	0
K00748	lpxB; lipid-A-disaccharide synthase [EC:2.4.1.182]	287.727	344.508	125.019	18.989	299.904	34.1916	205.023	435.21	229.219	151.116	48.3575	178.625	116.323	101.304	327.495	372.992	317.107	511.533	350.392	319.824	322.969	336.745	242.958	254.124	589.188	542.49	501.801	205.21	122.504	398.888	111.512	379.07	247.174	251.487	552.793	501.907	449.664	290.637	399.659	573.771	28.8674	511.585	85.2145	251.009	278.329	601.398	530.057	341.597
K00752	hasA; hyaluronan synthase [EC:2.4.1.212]	50.3033	23.717	25.42	3.61985	1.10234	49.3222	0.36672	60.644	20.8647	1.40394	0.761713	1.92272	2.09204	1.89147	2.42855	0.692417	11.099	16.4879	13.3237	2.55253	2.59929	2.19618	3.73538	9.42243	19.0503	28.3668	20.7253	99.7475	121.685	5.4415	268.889	15.3363	80.5649	4.51149	7.92366	7.59443	21.9674	23.212	24.5822	50.5616	1.64037	18.1961	0.0964521	0.398258	16.7968	1.09234	40.7017	0.100076
K00754	bshA; L-malate glycosyltransferase [EC:2.4.1.-]	302.037	120.14	342.225	184.141	70.3891	383.942	59.4666	127.658	260.893	76.369	45.0621	256.908	64.9888	160.446	56.3566	7.58752	200.477	153.899	160.994	40.9211	25.8691	78.607	87.8352	192.33	88.826	58.2456	64.9036	783.814	909.47	47.3402	1234.51	38.7638	669.63	86.1858	61.5535	84.677	38.8875	33.6959	30.4603	65.4977	622.868	188.417	337.701	236.35	464.775	178.292	92.0695	159.085
K00756	pdp; pyrimidine-nucleoside phosphorylase [EC:2.4.2.2]	170.057	212.138	294.677	203.945	90.1769	271.696	115.725	337.32	181.997	179.655	244.182	437.087	139.023	299.42	289.61	11.4219	160.336	194.996	111.159	28.1679	16.5501	85.3051	169.686	186.375	227.457	261.154	292.239	152.578	175.765	77.8449	162.168	80.7866	189.176	150.065	178.271	247.094	361.753	473.655	316.739	307.771	479.349	408.423	638.04	160.262	228.097	370.71	264.236	366.709
K00757	udp, UPP; uridine phosphorylase [EC:2.4.2.3]	121.083	262.805	113.188	37.5808	21.4458	89.4192	38.4989	197.935	80.849	286.212	263.406	344.352	262.497	254.044	430.912	358.723	241.168	323.625	277.677	318.022	320.504	272.293	247.831	235.65	715.644	683.776	685.144	37.7805	38.2378	316.892	71.5704	306.698	178.628	258.773	440.356	477.959	619.059	539.244	612.651	535.878	12.8461	202.045	5.72289	248.707	106.804	30.1945	552.197	324.898
K00758	deoA, TYMP; thymidine phosphorylase [EC:2.4.2.4]	29.6872	34.4192	18.9815	12.6274	12.96	11.0851	10.27	49.3897	23.3015	13.6245	14.9565	2.95116	14.5668	16.0954	1.52292	268.427	150.036	73.986	191.17	285.494	298.24	255.416	242.963	193.752	4.61325	15.1223	5.80545	13.4885	9.35843	229.086	47.0964	260.857	46.4224	248.257	26.3534	33.8243	8.82328	6.9623	38.3027	2.42872	1.00981	19.3377	3.02281	196.244	44.3848	3.81226	20.328	32.4555
K00759	APRT, apt; adenine phosphoribosyltransferase [EC:2.4.2.7]	907.17	889.185	876.964	1008.94	712.833	995.649	978.163	717.638	912.711	968.015	949.665	758.143	963.394	874.736	794.614	374.977	513.632	632.278	496.061	377.436	355.997	392.605	410.237	479.277	841.9	824.943	842.922	822.382	884.53	393.31	970.125	361.8	862.049	396.505	650.343	709.304	852.157	839.428	773.704	874.594	863.541	687.85	1039.16	513.847	880.32	866.416	819.875	716.41
K00760	hprT, hpt, HPRT1; hypoxanthine phosphoribosyltransferase [EC:2.4.2.8]	1067.07	1077.27	1128.76	1184.2	779.04	1223.32	1027.59	844.148	1106.9	1033.55	1011.73	1042.05	1032.73	1068.72	853.484	385.31	699.69	694.578	605.794	418.972	380.087	457.127	538.962	676.464	935.608	873.839	916.185	1287.25	1437.71	473.31	1359.25	447.222	1265.73	530.144	703.946	785.575	906.169	889.581	834.768	909.83	1453.45	886.927	1266.28	677.546	1188.63	720.126	880.529	892.431
K00761	upp, UPRT; uracil phosphoribosyltransferase [EC:2.4.2.9]	946.126	984.213	888.32	998.494	711.846	997.038	958.836	808.353	912.808	965.517	960.413	786.039	999.484	884.322	793.061	384.218	551.275	686.812	509.156	378.573	357.224	428.697	409.892	497.577	919.867	893.449	904.005	870.902	920.867	451.786	971.198	418.334	874.53	397.555	766.238	785.307	899.567	874.915	828.437	915.356	826.916	855.492	996.979	516.542	884.188	870.411	898.704	723.139
K00762	pyrE; orotate phosphoribosyltransferase [EC:2.4.2.10]	975.655	1014.96	936.726	1029.54	719.948	1029.22	996.697	954.904	938.728	1048.72	1077.62	849.459	1067.5	942.199	583.961	385.788	561.775	723.23	516.119	379.617	358.588	399.22	425.327	491.971	992.952	975.401	996.652	880.12	929.554	456.936	975.147	419.272	903.872	400.062	820.513	871.677	979.492	975.862	926.857	1010.38	838.412	867.948	997.191	517.179	892.87	872.039	960.219	724.005
K00763	pncB, NAPRT1; nicotinate phosphoribosyltransferase [EC:6.3.4.21]	938.455	959.681	886.9	1012.64	754.859	997.983	977.591	784.101	899.679	956.668	948.457	748.917	952.294	869.193	793.472	304.174	526.633	664.295	457.17	349.568	338.125	397.669	409.288	483.806	775.745	763.054	792.597	911.027	949.138	401.977	967.405	376.341	871.535	396.062	696.838	708.189	820.303	828.164	739.813	780.67	851.159	772.565	1038.82	467.615	849.362	855.803	794.966	435.239
K00764	purF, PPAT; amidophosphoribosyltransferase [EC:2.4.2.14]	886.196	991.045	833.415	981.216	772.572	907.549	1001.5	873.497	818.902	1109.14	1159.51	881.35	1143.82	1023.1	841.441	385.438	493.569	719.149	451.065	348.128	340.991	382.925	415.539	443.105	1109.14	1131.47	1109.93	426.601	420.136	433.869	578.943	393.625	543.562	401.687	904.224	936.977	1122.35	1101.96	1059.18	1090.64	519.798	827.562	697.399	458.29	559.537	732.74	1090.98	700.396
K00765	hisG; ATP phosphoribosyltransferase [EC:2.4.2.17]	726.746	769.404	564.912	649.27	615.857	486.334	688.353	684.24	583.127	711.844	875.964	695.295	880.736	747.575	737.083	376.962	392.168	490.977	377.802	326.715	326.593	344.182	368.331	365.079	619.095	595.042	629.951	199.393	151.029	401.446	133.117	383.589	268.77	350.834	552.47	610.367	614.178	657.405	603.318	604.116	346.169	537.246	100.278	334.719	326.727	427.893	590.432	473.764
K00766	trpD; anthranilate phosphoribosyltransferase [EC:2.4.2.18]	718.308	768.985	537.926	602.539	608.561	470.036	634.681	585.844	570.976	580.395	775.248	538.734	757.572	631.319	679.225	107.512	232.087	381.455	183.515	39.5363	28.1126	86.955	121.394	164.672	496.729	448.5	485.44	180.135	132.72	169.267	116.1	123.464	208.239	93.7848	408.317	497.804	430.959	423.692	413.173	498.127	232.443	519.338	46.6336	138.046	305.504	396.836	427.125	430.334
K00767	nadC, QPRT; nicotinate-nucleotide pyrophosphorylase (carboxylating) [EC:2.4.2.19]	316.143	439.182	281.459	87.6619	348.092	251.574	239.456	414.693	360.9	291.1	303.434	526.676	247.321	347.228	626.316	290.092	311.187	499.111	293.157	297.073	308.072	333.414	361.228	338.03	753.468	671.78	734.13	193.229	136.861	307.531	159.549	275.513	280.086	355.15	633.507	672.991	658.61	574.851	596.841	663.282	141.681	312.876	70.4889	228.641	267.46	332.384	618.012	66.5344
K00768	E2.4.2.21, cobU, cobT; nicotinate-nucleotide--dimethylbenzimidazole phosphoribosyltransferase [EC:2.4.2.21]	216.214	325.811	308.949	134.187	234.752	250.749	60.4092	529.652	197.68	189.763	221.878	500.259	151.902	332.095	421.863	292.622	341.715	372.698	277.377	298.989	308.243	323.526	399.055	366.433	557.683	556.184	577.242	146.632	129.479	408.09	115.041	440.776	201.028	384.922	478.682	535.503	588.959	606.411	580.987	637.277	327.939	724.686	17.2088	312.078	138.954	69.3257	580.645	216.372
K00769	gpt; xanthine phosphoribosyltransferase [EC:2.4.2.22]	3.7208	13.3065	9.53212	2.47909	2.8484	3.459	0.256064	39.7819	3.5801	0.838299	0.374366	2.83937	0.825678	2.84036	0.527946	351.437	184.643	86.073	254.474	315.291	316.975	256.748	238.781	197.472	27.3781	45.7639	21.2888	14.0785	10.4853	283.696	31.5931	303.134	40.9031	249.691	69.5239	35.1438	14.8172	10.3845	46.4434	23.4625	27.8314	82.426	5.21227	246.422	37.3409	51.8965	49.8856	328.701
K00772	mtaP, MTAP; 5'-methylthioadenosine phosphorylase [EC:2.4.2.28]	112.64	99.9153	69.0043	29.0384	2.79491	32.4329	37.3731	258.653	21.6109	55.9289	18.673	36.1293	27.8212	25.274	19.3715	5.31724	28.0682	122.703	31.6204	1.15806	2.01057	17.5061	1.63374	8.31391	29.9413	54.2084	32.0306	49.8738	18.452	60.2014	46.8018	70.7564	57.7107	0.406441	58.7704	77.2796	54.7074	46.1685	55.669	168.595	0.456235	227.806	40.2205	3.91328	69.7328	263.624	131.154	9.68718
K00773	tgt, QTRT1; queuine tRNA-ribosyltransferase [EC:2.4.2.29]	786	925.728	744.921	923.713	693.857	781.174	955.94	830.939	761.327	983.741	949.705	789.631	997.862	886.864	764.416	381.708	463.804	631.783	429.115	346.195	338.689	404.966	402.71	436.812	903.851	897.928	893.116	319.647	289.812	420.716	285.481	389.818	410.4	391.662	784.977	777.872	897.555	870.77	829.393	884.198	519.306	791.748	697.514	458.165	547.775	731.856	843.613	700.099
K00782	lldG; L-lactate dehydrogenase complex protein LldG	145.75	332.656	52.2343	14.8633	59.0079	25.5987	10.6358	280.885	34.0129	116.013	41.5395	126.858	85.7349	70.3385	134.745	356.761	221.956	250.083	278.16	315.79	317.172	271.445	243.875	212.543	319.735	294.242	248.857	37.348	29.7515	348.882	42.6882	372.759	120.927	248.943	234.121	225.777	233.945	138.421	221.396	374.165	15.2522	344.898	2.10266	249.483	90.9644	42.8175	328.573	332.527
K00783	rlmH; 23S rRNA (pseudouridine1915-N3)-methyltransferase [EC:2.1.1.177]	842.537	925.083	724.356	820.942	689.704	784.524	724.248	758.012	779.58	678.637	886.153	740.602	893.817	766.096	778.996	382.744	536.025	588.919	485.834	378.378	356.66	380.578	405.127	483.907	910.939	879.09	898.523	837.2	913.919	440.369	954.201	416.467	832.428	397.284	736.045	730.021	895.289	871.299	819.728	863.457	837.103	833.645	957.511	516.935	837.029	614.723	830.926	723.109
K00784	rnz; ribonuclease Z [EC:3.1.26.11]	525.21	454.88	616.459	281.293	137.741	462.387	231.988	516.183	376.65	302.145	246.383	734.945	215.354	446.275	582.302	295.628	562.71	613.202	473.407	350.6	338.755	448.869	473.373	582.847	805.273	696.469	750.915	841.183	913.438	340.68	917.135	323.643	853.827	463.007	635.598	670.001	687.329	608.707	607.775	759.601	1014.87	490.946	992.231	517.89	722.883	777.189	688.048	458.119
K00785	lst; beta-galactosamide-alpha-2,3-sialyltransferase [EC:2.4.99.-]	0.39583	0	0	0	0	0	0	0	0	0	0	0	0	0	0	2.39622	0.0734769	0.0370561	0.314077	3.90764	2.36766	0.0876707	0.0289829	0.0268537	0	0.00277866	0.0348822	0.0371006	0.404959	0.542258	0.0343374	0.467797	0	0.0115158	0.697543	0.0935477	0	0	0.117386	0.0129878	0.0383713	2.50626	0	0.0548139	2.10232	0.12851	0.0782349	0.114357
K00786	E2.4.-.-; glycosyltransferase [EC:2.4.-.-]	3.4833	0.31532	4.18232	0	7.85454	2.28401	0.0609676	0.589012	15.0454	0.931443	1.78126	3.37595	0.677976	8.36329	0.913752	1.31167	6.91684	28.7174	9.60684	0.366019	0.156511	6.51852	0.15933	3.25467	19.9551	37.9096	15.1795	7.89288	5.18817	6.04233	1.64819	0.848482	12.8033	0.13548	30.2528	18.1696	20.4958	25.7442	8.63179	31.5651	16.4997	80.5607	3.08647	0.934566	30.1476	43.0081	33.8143	6.98286
K00788	thiE; thiamine-phosphate pyrophosphorylase [EC:2.5.1.3]	409.124	526.694	401.915	254.797	403.003	290.495	345.175	745.849	386.63	449.735	421.192	746.298	349.509	566.204	395.067	337.568	477.311	667.722	418.561	338.375	334.085	370.486	447.069	424.548	955.588	960.874	942.996	334.084	299.835	459.249	325.227	435.073	427.151	422.911	865.145	833.91	899.308	811.798	821.62	1081.28	593.56	855.571	690.375	390.698	476.122	678.6	957.452	541.967
K00789	metK; S-adenosylmethionine synthetase [EC:2.5.1.6]	965.666	1009.02	921.384	1080.24	763.171	1021.17	1008.15	856.549	932.232	1022.99	1001.14	846.066	1049.49	948.057	811.669	386.727	574.654	724.248	519.676	386.598	362.127	406.6	466.955	507.511	955.657	962.386	939.89	885.663	932.781	455.941	976.288	420.141	899.87	450.545	802.688	833.305	962.692	947.135	896.568	961.958	880.733	871.39	1009.24	543.159	900.29	879.144	934.943	760.62
K00790	murA; UDP-N-acetylglucosamine 1-carboxyvinyltransferase [EC:2.5.1.7]	1049.93	1069.35	1100.62	1158.24	769.465	1093.31	1045.44	963.953	1001.7	1178.72	1125.91	1278.38	1170.99	1197.34	1080.7	393.958	710.327	873.368	615.547	405.117	373.277	498.802	560.486	659.941	1120.61	1139.41	1155.59	1022.43	1095.71	479.137	1135.95	429.711	1058.23	533.531	971.986	1020.79	1208.72	1277.5	1112.29	1096.41	1315.02	1094.11	1644.54	702.913	1161.98	1234.44	1080.23	1009.98
K00791	miaA, TRIT1; tRNA dimethylallyltransferase [EC:2.5.1.75]	1037.6	1213.07	913.271	1012.41	712.41	1014.88	978.627	945.31	925.03	1120.96	1008.24	945.068	1119.72	973.331	815.257	388.847	594.345	850.11	532.567	379.681	359.2	441.746	411.506	522.483	1460.43	1329.53	1357.52	894.651	944.259	474.844	1028.04	420.694	984.091	397.758	1075.53	1093.01	1274.87	1107.95	1128.93	1317.86	838.466	932.395	997.307	517.187	929.704	874.294	1293.49	723.841
K00793	ribE, RIB5; riboflavin synthase [EC:2.5.1.9]	376.442	473.518	357.234	153.172	384.511	267.378	282.979	657.217	397.757	294.41	291.574	564.262	205.492	384.438	608.136	376.123	407.652	531.575	383.86	330.435	329.82	384.984	399.14	394.261	739.839	687.755	708.816	200.703	152.505	405.626	148.151	384.217	296.088	386.243	652.392	649.054	656.63	565.875	595.881	722.318	355.941	591.931	60.4434	355.752	336.651	386.226	647.439	497.004
K00794	ribH, RIB4; 6,7-dimethyl-8-ribityllumazine synthase [EC:2.5.1.78]	527.358	526.437	505.942	252.88	460.932	488.343	296.925	698.547	548.01	313.716	302.654	584.384	254.367	396.825	648.225	380.768	491.923	602.424	452.729	348.526	340.905	405.626	401.553	450.693	788.721	735.172	744.439	732.732	749.45	435.921	755.219	404.792	710.272	389.833	698.408	683.716	684.181	586.237	614.097	740.832	415.263	611.157	92.7356	359.504	339.552	405.781	672.807	500.119
K00795	ispA; farnesyl diphosphate synthase [EC:2.5.1.1 2.5.1.10]	36.2976	12.1275	10.2199	14.4883	156.429	4.88017	203.964	136.649	197.053	21.9228	4.14821	21.3512	8.01707	10.1254	9.21306	362.565	237.278	132.098	274.597	317.381	318.975	261.6	240.793	207.985	26.6212	49.4088	22.0606	110.82	81.8813	305.723	45.1907	304.303	52.9584	250.606	171.189	83.4022	18.224	12.7812	49.0137	29.7356	28.2534	202.2	5.87297	246.744	123.385	87.7134	51.2156	331.905
K00796	folP; dihydropteroate synthase [EC:2.5.1.15]	406.558	512.179	408.177	215.928	404.785	295.778	323.233	683.09	453.786	356.308	327.893	580.673	298.045	429.791	583.075	379.527	448.204	554.005	424.132	344.791	337.173	357.128	386.932	396.178	732.446	689.883	664.954	311.732	281.103	411.672	304.841	391.522	378.879	371.543	619.583	613.502	598.207	482.91	562.84	727.091	495.447	671.232	680.385	385.633	481.911	714.52	705.868	627.69
K00797	speE, SRM; spermidine synthase [EC:2.5.1.16]	182.15	159.022	222.846	87.2915	202.686	137.066	51.767	293.23	108.875	163.086	237.603	381.069	141.401	294.333	199.983	281.475	273.701	325.242	267.442	296.46	307.055	303.841	342.491	277.135	217.009	272.787	281.48	108.731	74.6317	311.442	31.6034	337.144	170.037	337.162	263.214	297.954	311.077	393.449	351.796	308.111	336.706	376.892	52.217	304.454	174.409	298.04	285.29	198.059
K00798	MMAB, pduO; cob(I)alamin adenosyltransferase [EC:2.5.1.17]	157.063	312.505	70.811	67.8855	348.791	45.3211	211.771	309.947	219.867	126.963	55.2138	180.695	95.0377	107.333	439.725	18.7018	114.618	252.416	54.3045	9.13235	7.53446	28.861	49.4586	51.0577	555.763	475.593	473.352	128.722	100.61	97.3623	118.807	73.2343	136.057	45.7076	403.935	369.014	417.55	268.775	338.603	481.598	46.0309	394.604	2.09205	31.7018	175.673	55.8152	422.589	49.6644
K00799	GST, gst; glutathione S-transferase [EC:2.5.1.18]	345.783	5.53592	194.233	19.8706	1643.5	49.2965	710.081	193.828	734.112	0.0592736	0.0362289	1.69915	0.661027	1.44648	15.2674	994.973	1051.75	1036.22	913.527	903.165	933.507	864.566	740.803	699.557	29.995	72.5576	32.6812	1077.54	724.735	985.021	355.282	840.862	370.049	758.424	1105.88	704.251	58.149	43.1004	136.835	48.5874	5.93604	518.636	173.769	638.466	595.919	1109.61	79.8387	393.997
K00800	aroA; 3-phosphoshikimate 1-carboxyvinyltransferase [EC:2.5.1.19]	807.46	942.559	726.677	929.117	737.001	715.845	966.213	806.802	727.824	998.686	966.665	805.29	1012.4	907.917	765.736	382.457	469.664	654.251	435.128	347.554	339.07	412.339	416.795	439.319	899.339	892.125	888.488	322.274	287.937	425.557	289.576	390.432	423.821	400.197	788.913	796.852	893.793	865.34	824.811	885.418	501.267	693.303	661.064	407.354	482.904	713.841	843.079	698.795
K00801	FDFT1; farnesyl-diphosphate farnesyltransferase [EC:2.5.1.21]	58.8203	3.70158	36.2616	0.0649146	0	5.12633	0	3.79949	5.3894	0.442294	0.523206	0.976342	1.13803	2.09529	114.578	2.22749	18.7566	99.2092	26.6344	0.636033	1.17986	14.3203	0.113807	4.80864	1.79768	4.58479	1.72963	39.8354	11.2919	11.9674	2.26627	1.84545	39.7197	0.27096	25.1641	51.3011	3.1529	2.60962	3.45384	5.39644	0.127904	15.0547	39.1017	0.189013	33.7511	248.71	4.25728	0.112445
K00803	AGPS, agpS; alkyldihydroxyacetonephosphate synthase [EC:2.5.1.26]	1.18749	0.795154	5.50188	2.80366	4.01755	4.32693	1.18887	17.434	5.7904	0	0	0.223573	0	0.578593	0	0.0914513	0.46758	1.11842	0.448434	0	0	0.489288	6.12024	0.021483	0.146223	0.392281	0.296499	0.614809	0	0.075671	6.04337	0	1.2826	0	1.38504	1.07722	0.412852	0.33367	0.200181	0.363659	0.473246	76.7756	0.46297	0.098007	29.0097	5.96502	0.254263	0.753385
K00805	hepST; heptaprenyl diphosphate synthase [EC:2.5.1.30]	366.431	383.656	499.111	371.941	172.484	512.907	204.098	552.909	358.786	360.25	451.299	639.596	328.582	573.004	569.42	17.3404	300.704	347.525	199.959	59.7061	36.5076	102.668	158.869	217.548	366.916	425.882	445.72	623.51	706.931	121.233	589.804	126.002	631.191	129.26	311.935	381.169	534.519	660.206	511.831	605.411	1011.82	624.788	937.281	337.172	675.854	501.459	589.388	511.179
K00806	uppS; undecaprenyl diphosphate synthase [EC:2.5.1.31]	1030.02	1048.79	1042.02	1114.35	761.864	1058.82	1029.26	945.669	976.693	1061.42	1014.61	1062.86	1042.87	1072.24	824.569	387.311	645.404	734.554	559.85	388.551	363.942	480.256	528.745	633.831	948.886	912.828	924.24	894.616	953.494	457.226	988.918	423.273	915.42	514.563	814.458	839.942	911.169	888.38	847.094	932.974	1160.74	865	1007.93	619.736	905.289	888.157	908.47	877.566
K00808	hss; homospermidine synthase [EC:2.5.1.44]	0	0.466125	4.47755	2.41482	2.8484	2.75604	0.228629	22.6751	3.93298	0	0	0	0.10896	0.289296	0.121834	0.0522579	1.30922	1.14982	0.342104	0.0240012	0.0571869	0.260686	0.227614	0.431485	0.567689	2.15755	0.348822	0.579405	0.187807	0	25.8389	0.00473736	1.06883	0	1.76555	1.01923	0.990844	0.0976594	1.76159	1.44165	0.0290343	2.64359	0.0810198	0	0.721235	0.239886	0.391175	0
K00809	DHPS, dys; deoxyhypusine synthase [EC:2.5.1.46]	59.9946	3.96206	36.6792	1.10355	0.361128	6.36985	0.0457257	11.8711	5.67812	9.32854	2.44545	11.1675	10.2786	13.0315	289.385	3.31837	25.7035	115.453	32.5446	1.01405	2.24636	15.5329	1.66659	7.21473	25.9933	21.5755	24.0338	50.9762	18.1234	14.3397	5.83735	2.01048	43.6668	0.27096	43.5958	79.5551	12.1929	7.89414	9.06418	16.4556	0.145044	17.6125	39.1403	0.189013	74.5036	248.839	13.7498	0.112445
K00812	aspB; aspartate aminotransferase [EC:2.6.1.1]	315.662	593.018	287.424	237.623	249.391	205.618	237.942	523.749	195.936	400.483	240.803	827.659	308.287	514.72	846.271	22.4658	256.317	502.28	124.037	25.3845	19.2078	102.657	219.336	230.413	1223.1	1063.79	1055.19	144.081	138.51	78.4276	185.832	13.8889	305.143	214.283	806.791	816.712	925.3	655.483	795.167	935.704	436.428	254.997	14.5409	158.593	246.743	70.8607	863.394	234.797
K00813	aspC; aspartate aminotransferase [EC:2.6.1.1]	4.44649	6.45172	17.5233	32.5756	13.1925	8.53839	35.7926	10.2014	18.9915	54.0223	66.0619	13.7944	53.054	54.6967	7.0765	351.247	181.704	82.3876	251.257	314.991	316.803	287.84	238.407	204.356	5.5938	18.533	6.68622	11.6362	9.21757	283.17	4.34642	303.013	38.3671	249.488	60.5303	27.6299	12.1015	11.3895	43.2885	4.29248	2.05095	86.0195	2.97072	245.512	40.8374	23.877	20.4389	322.302
K00817	hisC; histidinol-phosphate aminotransferase [EC:2.6.1.9]	853.216	936.032	664.465	843.009	902.547	636	1117.51	954.153	874.299	988.334	961.78	779.146	989.758	890.056	771.088	467.4	480.414	648.983	471.689	362.504	350.16	364.358	403.691	400.462	849.439	864.41	853.685	253.392	190.449	483.74	193.803	430.002	356.307	380.196	763.057	786.718	876.527	861.512	811.164	876.527	413.012	803.947	103.782	413.602	483.765	517.268	817.78	884.173
K00818	E2.6.1.11, argD; acetylornithine aminotransferase [EC:2.6.1.11]	576.32	592.135	339.363	688.932	496.78	369.574	813.3	328.636	489.524	679.775	630.257	211.568	708.772	477.205	568.585	17.0532	99.2042	246.641	65.0385	4.1758	3.70282	35.368	7.71529	30.2921	306.896	230.171	237.649	153.054	99.3662	49.5333	64.0519	6.04529	127.787	1.59189	285.236	288.448	166.857	103.24	154.882	187.189	59.8151	177.545	97.2623	7.1879	231.914	347.965	182.096	21.3287
K00819	rocD, OAT; ornithine--oxo-acid transaminase [EC:2.6.1.13]	10.8985	10.9471	6.70961	2.75238	4.26583	4.77104	0.152419	28.7916	5.13276	94.1322	15.2765	110.137	58.1607	46.4978	417.652	1.75991	15.7926	62.8888	13.0585	0.408021	0.424387	9.4074	4.17801	7.68822	169.421	111.371	125.397	14.2511	10.4449	10.5407	35.4018	0.847422	43.4235	0	64.0455	107.626	73.4779	40.2804	62.036	29.3265	0.613941	37.2849	0.231485	0	76.2531	4.92622	39.3	0.0224891
K00820	glmS, GFPT; glucosamine---fructose-6-phosphate aminotransferase (isomerizing) [EC:2.6.1.16]	1003.47	1018.79	1010.48	1076.62	726.424	1037.07	1005.43	953.969	977.155	1042.09	973.636	1009.87	1028.15	951.018	810.057	386.688	595.918	711.837	545.724	381.862	359.047	488.585	516.277	648.179	947.486	906.815	925.992	891.952	942.258	458.527	1002.09	420.858	906.003	500.114	827.899	848.263	909.826	888.531	837.997	972.832	843.151	874.537	997.504	519.371	906.405	874.009	939.139	723.841
K00821	argD; acetylornithine/N-succinyldiaminopimelate aminotransferase [EC:2.6.1.11 2.6.1.17]	168.931	202.604	261.343	120.159	199.404	144.517	89.3392	379.272	128.326	277.164	282.315	486.38	240.243	350.034	178.152	359.253	292.28	248.74	310.961	322.164	323.346	308.202	353.773	338.568	304.261	368.932	375.27	45.0176	49.8055	348.172	60.8348	375.747	137.852	344.473	251.164	320.214	401.137	482.326	418.54	417.284	285.157	354.974	14.8023	325.689	100.647	83.7944	383.159	451.138
K00822	E2.6.1.18; beta-alanine--pyruvate transaminase [EC:2.6.1.18]	1.18749	0.603221	5.55108	2.89086	150.931	3.26359	4.31346	26.6291	25.5952	0	0	0.089429	0.10896	0.289296	0.121834	9.88654	48.6689	41.6545	16.466	1.76349	1.30807	4.47273	1.48761	8.92693	2.99327	5.23859	2.64233	86.6133	64.2535	20.8907	35.8654	1.0401	11.4505	1.11771	90.503	44.5738	4.52614	2.66122	3.69133	6.49391	0.250693	20.8054	0.370376	0	36.6548	5.68015	3.55969	0.157424
K00823	puuE; 4-aminobutyrate aminotransferase [EC:2.6.1.19]	20.3061	37.0098	48.2327	44.119	19.7738	46.8783	8.35043	96.4074	42.6549	3.95694	11.2424	23.8776	4.53396	36.4164	7.61155	9.55404	91.5058	69.6996	56.4087	20.564	12.2648	14.2859	40.0436	35.2165	16.0405	18.2156	14.2086	177.492	179.299	24.0152	150.288	21.5157	102.079	34.0272	91.961	53.9213	28.8495	23.8916	24.1419	100.234	137.059	111.174	622.415	45.5483	144.802	290.23	49.5357	39.8842
K00824	dat; D-alanine transaminase [EC:2.6.1.21]	37.1555	31.3148	66.7233	31.6251	3.67606	24.4556	19.427	127.665	28.6421	25.2686	6.55834	112.066	7.9759	28.6908	133.942	4.7925	34.0104	65.3503	39.6692	3.53958	2.2351	40.6962	51.977	84.5215	47.7788	56.7309	40.4918	20.6228	17.4677	56.2839	37.4724	61.2227	36.99	55.8585	48.7647	49.2748	28.7963	27.2758	33.0485	72.9916	19.8744	202.761	14.2788	5.63652	26.0633	77.5	71.4611	17.7596
K00826	E2.6.1.42, ilvE; branched-chain amino acid aminotransferase [EC:2.6.1.42]	1027.08	1045.13	1022.28	1021.35	715.552	1109.28	1003.69	935.409	996.81	1079.36	991.443	1063.47	1075.79	1049.89	1099.68	382.988	585.811	730.485	507.779	353.867	344.824	436.805	485.518	591.478	980.543	942.313	944.583	740.124	770.676	409.346	818.971	360.546	790.727	467.233	799.355	873.639	911.972	872.536	842.712	917.458	756.57	554.642	117.379	515.347	496.33	470.913	863.756	788.939
K00830	AGXT; alanine-glyoxylate transaminase / serine-glyoxylate transaminase / serine-pyruvate transaminase [EC:2.6.1.44 2.6.1.45 2.6.1.51]	0	0	1.61031	0.0865527	4.69467	0	0	6.18099	14.5084	0	0	0.089429	0	0.210397	0.203056	0.204132	1.39606	6.38927	2.04693	0.132007	0.291473	0.867323	1.01478	0.76576	0.0237397	0.0163451	0.0174411	2.48934	1.04468	2.90108	28.6459	0.221878	4.06876	0.127351	1.90679	10.9982	0.0939467	0.0122074	0.0320289	0	0.0383713	1.92261	0	0	6.23467	0.321276	0.104313	0
K00831	serC, PSAT1; phosphoserine aminotransferase [EC:2.6.1.52]	723.753	862.731	521.83	822.781	629.435	609.271	877.574	673.503	638.818	916.094	897.578	592.417	965.531	708.91	716.751	375.874	379.315	499.824	380.574	339.328	333.959	325.909	334.185	347	878.09	859.693	872.325	360.393	372.298	366.161	544.067	335.707	416.974	325.77	682.959	691.065	871.516	844.565	796.187	835.65	162.207	480.19	639.346	277.882	389.747	430.068	806.53	462.451
K00832	tyrB; aromatic-amino-acid transaminase [EC:2.6.1.57]	144.927	145.288	83.1112	112.87	532.328	145.027	261.7	298.616	282.805	81.3305	88.9088	62.455	66.0748	91.1152	19.7974	282.311	226.119	144.789	224.477	294.706	305.155	267.13	281.787	222.216	34.2399	61.8954	37.3758	212.504	205.996	301.155	291.999	334.484	138.868	293.762	146.325	91.4584	61.5505	55.9263	90.3313	144.951	42.4272	371.278	7.17604	225.772	119.945	58.7677	138.952	81.4489
K00833	bioA; adenosylmethionine---8-amino-7-oxononanoate aminotransferase [EC:2.6.1.62]	116.911	149.957	62.8894	77.0441	353.686	32.0424	221.486	243.129	228.122	119.425	66.2902	144.789	78.6271	120.724	46.0003	334.467	252.689	225.094	253.734	312.976	317.232	280.164	290.685	236.271	253.317	243.143	201.616	131.017	98.717	354.656	80.2337	364.484	111.497	299.301	284.55	223.69	181.225	129.678	210.833	220.247	70.4337	374.813	7.02557	242.632	161.876	86.9879	250.402	103.662
K00835	avtA; valine--pyruvate aminotransferase [EC:2.6.1.66]	83.4804	0.529189	40.17	0.0642654	144.621	6.5145	180.263	0.543563	176.976	0.264473	0.535282	0.529196	0.571437	2.09529	2.30123	270.336	164.938	168.118	215.105	285.989	299.213	267.257	237.925	197.186	4.3036	13.1445	5.57296	50.8727	19.5059	240.615	5.78859	262.299	74.9158	248.528	46.4744	73.7809	8.27263	7.45597	36.728	0.11689	0.643999	95.5468	42.1158	196.531	71.7236	254.269	17.9158	33.1189
K00836	ectB, dat; diaminobutyrate-2-oxoglutarate transaminase [EC:2.6.1.76]	28.5921	1.85079	5.2279	2.14218	305.207	3.74324	182.126	19.8773	190.594	0.451609	0.150954	1.19611	0	0.841589	3.89299	90.5529	76.3318	55.4206	78.9581	31.1083	20.0049	7.02673	7.61559	9.99936	1.69395	2.73551	1.41029	66.7301	50.0832	71.6228	17.5292	42.0637	16.2327	2.524	80.2033	60.0575	2.45399	2.03457	2.20887	3.06513	1.83351	83.4333	2.99484	48.2999	61.2582	28.1476	1.64945	289.495
K00839	pucG; (S)-ureidoglycine---glyoxylate transaminase [EC:2.6.1.112]	0	0	0	0.0649146	0	0	0	0.62537	0	0	0	0	0	0	0	0.166376	1.60273	1.69205	1.53089	0.0432622	0.0724167	2.10867	0.362362	0.634822	0.0122139	0.0140567	0.0149994	0.700035	0.911099	0.209609	0	0.207383	8.45468	0	1.88259	9.59196	0	0	0.102973	0	0.0897889	7.86209	0	0	11.5505	0.716016	0	0.071178
K00840	astC; succinylornithine aminotransferase [EC:2.6.1.81]	0.818048	0.00822574	4.15996	0.00865527	0	0.702967	0.0274354	0.85443	0	0.0197579	0.0120763	0.357716	0.0387415	0	0.18275	295.832	289.252	175.332	235.396	289.914	301.493	263.718	239.333	219.028	6.21516	15.0569	8.19488	240.846	187.716	279.414	33.8336	262.068	54.237	252.025	295.071	150.752	11.0901	9.26137	38.607	0.11689	0.516094	2.66659	2.64279	196.027	6.22874	0.780271	17.9158	32.4817
K00841	patA; aminotransferase [EC:2.6.1.-]	376.744	139.927	376.392	289.864	58.7736	590.08	47.0749	69.9997	398.944	17.2176	24.8621	10.8097	50.2768	29.311	103.502	12.7161	302.522	233.392	287.667	96.053	56.3523	70.2367	8.25481	165.681	70.9439	59.5042	55.0877	1504.64	1721.85	77.7864	1944.96	63.1523	1223.05	11.1094	60.8814	64.1677	46.8449	49.7819	43.9356	92.3824	729.678	419.827	2186.19	185.657	852.783	1022.32	103.609	197.996
K00842	E2.6.1.-E, patB; aminotransferase [EC:2.6.1.-]	0.0287636	0.00740316	0.0163267	0.00973718	0	0.0393357	0	0.0363587	0.00577436	0	0	0	0	0	1.72598	0.104516	0.133594	0.330136	0.112109	0.0540028	0	0.128338	0	0.0322245	0	0	0	0.425914	0.281711	1.748	0.240362	3.41514	0.446967	0	1.21762	0.284436	0.0550469	0.130213	0.224202	0	0	6.28281	0.138312	0.0928966	4.97652	0.835316	0	0.0562227
K00844	HK; hexokinase [EC:2.7.1.1]	49.4259	99.7096	15.1302	4.28436	0.21442	1.34503	0	131.928	1.70023	11.4455	10.6272	15.7842	17.7242	6.15412	1.8275	0.289574	2.80548	12.3983	1.11962	0.18301	0.18661	0.975929	0.0986328	1.10637	21.0647	30.4753	17.3016	2.21543	1.87807	5.84808	1.54518	17.5678	5.91416	0	18.5484	15.3516	33.2446	24.7323	33.1499	140.695	0.102324	40.9241	0.115743	0.042003	7.62906	1.37078	144.517	0.0168668
K00845	glk; glucokinase [EC:2.7.1.2]	1043.18	980.669	1207.57	1065.17	523.446	1150.68	813.697	868.228	834.953	1213.39	1083.94	1417.03	1126.59	1247.27	645.456	299.531	662.942	802.741	531.31	356.24	344.763	486.513	569.729	730.117	1244.96	1123.92	1182.75	856.151	936.95	358.889	1011.33	315.237	984.036	541.084	822.51	1006.56	1120.42	1080.45	1067.9	1032.58	1311.59	523.121	1006.52	616.712	811.126	802.268	936.627	647.369
K00846	KHK; ketohexokinase [EC:2.7.1.3]	0	0	0	0	0	0	0	0	0	0	0	0	0	0	0	0	0	0	0	0	0	0	0	0	0	0	0	0	0	0	0	0	0	0	0	0	0	0	0	0	0	0	0	0	0.56096	0	0	0
K00847	E2.7.1.4, scrK; fructokinase [EC:2.7.1.4]	1016.89	1133.06	1063.99	881.432	560.023	945.567	576.599	799.122	753.805	770.666	1018.39	1063.25	935.639	955.033	649.885	1451.55	1194.62	952.666	1296.83	1518.07	1547	1464.58	1447.99	1431.24	957.855	938.469	942.065	889.498	953.163	1305.06	998.074	1390.84	1028.4	1477.97	775.825	854.498	937.001	906.543	1017.45	900.032	1003.56	536.413	1017.52	1349.76	771.433	799.041	914.357	930.569
K00848	rhaB; rhamnulokinase [EC:2.7.1.5]	102.719	85.3047	201.668	47.5374	19.5968	139.026	28.2783	171.102	99.0562	101.886	151.26	301.583	75.0265	198.793	84.5881	272.898	241.405	167.815	237.948	288.566	299.907	302.618	315.085	318.575	228.724	219.432	234.769	31.6133	39.839	241.856	32.4069	267.375	105.867	316.409	161.043	188.97	203.749	201.618	236.463	181.154	219.25	42.7032	16.4161	272.827	30.9703	21.5754	184.378	147.634
K00849	galK; galactokinase [EC:2.7.1.6]	782.51	860.038	788.404	805.486	400.792	841.533	523.908	534.176	626.359	612.385	829.002	563.521	850.651	669.964	296.458	369.669	459.607	483.526	457.068	372.169	352.723	369.266	379.79	459.519	822.227	748.293	794.984	730.778	834.181	411.455	902.549	412.207	795.728	368.512	518.991	601.6	764.237	724.252	686.577	797.401	776.931	593.248	950.948	488.444	669.382	536.703	775.03	695.447
K00850	pfkA, PFK; 6-phosphofructokinase 1 [EC:2.7.1.11]	838.92	835.327	1189.91	618.471	227.637	1197.45	462.013	1106.31	775.987	1126.79	953.17	1682.47	803.532	1201.82	1033.18	384.738	677.297	929.523	574.837	375.147	359.479	524.845	612.452	748.975	1623.47	1557.31	1706.35	820.412	922.667	480.271	1127.53	456.874	1062.49	563.154	1124.42	1367.88	1705.65	1855.94	1620.88	1507.09	1275.24	799.454	399.016	651.33	732.295	588.443	1383.86	930.609
K00851	E2.7.1.12, gntK, idnK; gluconokinase [EC:2.7.1.12]	153.687	95.8106	219.554	132.298	181.898	281.514	32.333	99.2085	260.049	18.8744	27.8027	7.36672	31.2256	24.3009	57.9191	635.521	502.826	272.743	568.785	647.779	642.068	541.871	486.965	470.267	36.1888	43.3366	31.5921	684.198	729.843	607.124	578.21	659.091	568.719	504.686	156.367	109.417	28.6811	28.9357	82.9963	72.5695	429.983	383.606	940.171	524.204	559.098	437.448	115.736	408.429
K00852	rbsK, RBKS; ribokinase [EC:2.7.1.15]	876.29	741.507	969.152	869.67	658.222	1074.79	581.363	506.504	912.148	498.426	816.763	508.273	750.889	666.885	453.461	372.486	526.264	500.709	539.654	394.142	367.196	388.814	426.245	477.313	297.763	321.75	358.537	1096.78	1220.57	418.75	1535.95	424.63	984.019	412.966	300.733	365.239	381.515	476.053	397.073	326.83	892.427	756.572	1612.68	529.255	862.383	1001.84	350.053	643.297
K00853	araB; L-ribulokinase [EC:2.7.1.16]	2.11769	5.3481	4.63522	0.918974	0.575548	1.38817	0.0426773	14.4781	4.65157	5.29793	4.20859	10.3179	3.11385	2.73517	6.63993	268.149	147.963	77.1549	188.932	285.253	298.041	253.148	237.237	194.047	47.3246	34.9134	38.5032	12.2502	9.3272	230.926	7.68848	267.573	41.7275	247.998	31.9094	42.4324	20.9365	14.9338	56.6926	6.20818	0.516094	14.9174	2.64279	196.027	30.6332	1.84819	23.653	32.4836
K00854	xylB, XYLB; xylulokinase [EC:2.7.1.17]	630.276	795.803	570.753	624.722	514.786	526.402	447.607	651.498	429.216	596.489	767.577	633.859	771.07	650.88	291.931	284.669	328.777	327.019	291.913	311.205	314.034	323.542	382.97	360.463	581.743	532.259	600.62	188.845	205.883	277.895	200.979	293.034	273.964	358.87	390.19	483.068	547.532	603.217	561.843	438.432	365.678	201.791	608.971	295.138	253.225	286.615	449.592	170.081
K00855	PRK, prkB; phosphoribulokinase [EC:2.7.1.19]	115.556	1.05015	76.5119	0.0642654	0.135423	10.9556	0.0579192	5.50835	25.2551	0.0197579	0.0120763	0.357716	0.0387415	0	0.18275	272.464	182.686	267.174	242.016	286.613	300.371	281.534	238.188	202.105	6.12709	14.681	6.83447	91.5021	30.9562	252.503	34.8037	264.102	115.304	248.799	70.8622	125.315	8.43171	7.22273	37.55	0.428598	0.810274	17.8871	80.8462	196.622	75.5582	498.562	17.9158	32.6579
K00856	E2.7.1.20, ADK; adenosine kinase [EC:2.7.1.20]	2.61247	11.5983	7.58186	3.07262	4.06269	4.28886	5.76144	35.8952	6.28763	2.87901	0.603816	2.57108	1.86443	2.26177	1.74628	2.9885	12.2172	15.522	4.18251	0.501026	0.240787	1.55746	5.09605	2.28074	3.819	9.91327	4.74398	28.5356	18.7338	7.75121	19.2633	0.360605	5.66172	0.0677401	21.9806	9.30737	8.94824	8.35802	5.9894	12.8886	0.306971	33.1993	0.270066	0.0490035	33.5294	32.7915	12.6909	2.50753
K00857	tdk, TK; thymidine kinase [EC:2.7.1.21]	691.159	680.347	518.899	721.525	279.672	535.108	437.235	359.307	405.916	456.222	487.457	472.096	654.128	456.074	579.751	367.065	463.929	445.28	454.293	374.668	353.321	368.825	391.856	459.991	655.562	594.522	579.268	738.849	836.718	361.045	910.043	344.94	764.638	393.322	433.118	478.565	610.565	524.805	523.814	571.252	810.892	490.208	953.686	511.932	736.344	536.678	556.516	704.111
K00858	ppnK, NADK; NAD+ kinase [EC:2.7.1.23]	1011.52	989.546	932.689	1014.1	713.087	1009.13	980.098	820.086	923.715	1001.95	974.175	808.21	1025.65	911.481	824.135	388.029	582.409	818.824	548.245	381.279	359.58	417.474	420.869	496.614	923.841	904.678	907.828	927.58	942.493	470.125	976.451	421.029	934.723	406.294	798.325	861.222	905.17	880.699	832.331	921.415	838.858	884.565	1036.64	517.427	946.057	1125.14	904.004	723.893
K00859	coaE; dephospho-CoA kinase [EC:2.7.1.24]	1018.25	1179.58	908.166	1012.41	712.41	1009.7	978.681	917.691	920.443	1004.88	972.952	804.53	1026.61	906.8	804.094	386.694	572.984	758.455	521.287	379.339	358.093	434.032	410.96	507.789	1053.09	1009.26	1007.99	883.622	932.357	462.627	981.815	421.478	914.916	397.555	888.534	889.549	985.316	905.832	884.662	1131.66	838.428	899.256	997.268	518.073	899.733	874.294	1069.67	724.544
K00860	cysC; adenylylsulfate kinase [EC:2.7.1.25]	69.125	20.6617	43.0533	0.263337	93.3264	7.4281	0.0731611	24.2613	28.5273	24.9853	7.55977	33.3738	46.3711	23.7617	17.2699	272.707	186.362	254.057	232.817	286.793	300.166	280.226	238.242	210.272	231.359	235.237	212.314	66.4851	31.0717	255.682	42.2892	263.473	127.618	248.743	242.006	200.932	203.34	134.761	178.382	145.801	38.1711	43.087	44.3101	197.901	55.6574	279.494	194.346	39.5864
K00862	eryA; erythritol kinase (D-erythritol 1-phosphate-forming) [EC:2.7.1.215]	0	0.466125	3.77975	2.22873	2.59561	2.61392	0.228629	19.0065	3.0155	0	0	0	0.10896	0.289296	0.121834	0.0130645	0.120235	0	0.0431187	0.0240012	0.0571869	0.0601583	0.0606971	0.0375952	0	0	0	0	0	0	0.051506	0	0.0194334	0	0	0.252832	0	0	0	0	0	0.171661	0	0	0.0320549	0	0	0
K00863	DAK, TKFC; triose/dihydroxyacetone kinase / FAD-AMP lyase (cyclizing) [EC:2.7.1.28 2.7.1.29 4.6.1.15]	5.30412	9.81605	29.1924	60.9656	50.6482	17.8026	20.4013	46.3301	17.9326	2.8155	12.4386	18.7186	2.31238	16.5491	3.87268	2.10501	15.4534	50.4391	16.7157	4.14922	2.73745	14.5023	30.1395	10.1336	1.69447	1.36203	1.20483	16.4832	10.2648	11.3934	1.73987	1.89954	24.8792	25.366	12.8753	24.1824	0.637626	1.35372	1.41199	0.402623	10.3411	10.7975	3.33724	1.55236	19.9061	3.13244	0.202107	18.9395
K00864	glpK, GK; glycerol kinase [EC:2.7.1.30]	496.9	398.843	741.684	612.906	516.375	812.684	668.821	669.734	746.785	686.175	543.317	689.601	453.142	681.107	457.622	378.035	510.094	537.63	477.37	368.813	352.124	387.704	463.236	470.448	400.725	482.965	484.619	808.594	850.994	381.375	855.76	354.723	729.524	449.732	462.024	512.228	570.519	692.706	581.294	547.61	593.894	569.118	729.477	482.588	483.562	683.092	504.436	721.781
K00865	glxK, garK; glycerate 2-kinase [EC:2.7.1.165]	824.441	841.388	791.813	743.111	485.011	906.683	624.57	558.293	687.631	591.731	734.361	510.389	766.935	598.276	411.95	641.366	632.328	528.868	650.102	655.719	648.036	618.271	594.91	646.115	644.502	598.275	638.756	795.537	883.212	604.478	920.175	621.808	804.507	594.897	525.354	539.293	639.742	603.081	595.388	675.659	771.591	562.597	956.539	682.384	696.762	543.678	652.077	701.441
K00867	coaA; type I pantothenate kinase [EC:2.7.1.33]	176.54	66.4927	175.908	132.828	32.5568	243.394	31.5251	51.4213	196.067	19.8341	22.791	6.83014	38.0998	19.2645	42.497	357.961	318.604	175.449	377.418	363.342	344.505	287.277	248.809	272.796	32.9762	31.5763	26.2115	684.64	775.155	321.559	858.606	336.485	599.964	255.924	47.5424	54.8147	18.4961	20.4068	46.4594	74.2449	472.462	349.883	939.915	385.54	633.901	509.398	103.681	478.111
K00868	pdxK, pdxY; pyridoxine kinase [EC:2.7.1.35]	831.032	942.448	766.547	936.363	526.248	828.731	700.757	733.995	614.955	770.251	811.901	605.744	837.612	728.667	542.396	641.031	618.279	527.967	641.422	660.887	650.676	609.099	623.384	630.288	558.28	604.062	586.974	762.105	855.103	637.08	909.316	678.152	788.738	634.686	459.451	505.955	634.445	681.181	648.827	676.093	800.826	679.055	959.081	690.723	687.332	565.094	719.045	675.536
K00869	E2.7.1.36, MVK, mvaK1; mevalonate kinase [EC:2.7.1.36]	158.635	49.7314	155.473	119.692	19.7548	230.101	20.9503	8.96698	163.462	26.9554	10.5819	26.3257	61.8508	10.0333	327.405	7.04175	138.196	109.613	127.035	48.3925	27.6415	31.6613	5.48042	80.3026	66.1573	66.0013	46.5416	674.936	767.189	39.9736	812.763	33.3135	560.136	6.43531	42.9667	43.1157	33.3859	26.3843	23.0448	92.6162	469.302	266.602	936.503	140.045	612.924	481.115	111.081	155.306
K00870	E2.7.1.37; protein kinase [EC:2.7.1.37]	0	0	0	0	0	0	0	0	0	0	0	0	0	0	0	0	0	0	0	0	0	0	0	0	0	0	0	0	0	0	0	0	0	0	0	0	0	0	0	0	0	0.120163	0	0	0.104178	0.0374821	0	0
K00872	thrB1; homoserine kinase [EC:2.7.1.39]	681.588	632.34	644.522	834.08	325.527	653.844	713.197	441.244	494.861	739.987	741.477	419.975	777.473	663.398	626.129	364.048	358.246	336.989	394.535	341.155	333.04	337.008	367.034	356.676	141.698	202.59	155.972	295.457	309.264	366.111	453.1	387.007	323.11	366.872	209.491	230.157	219.892	272.961	252.301	267.413	485.759	496.885	690.982	384.236	354.21	675.568	280.633	606.192
K00873	PK, pyk; pyruvate kinase [EC:2.7.1.40]	1132.67	1099.92	1214.58	1122.25	678.241	1105.8	875.027	963.421	856.86	1145.75	1075.03	1277.18	1096.01	1223.86	826.003	652.736	849.21	931.701	812.674	673.013	661.962	788.229	824.95	936.187	968.012	925.115	939.262	902.829	950.522	695.082	998.196	688.405	1019.37	818.629	779.395	920.456	920.36	898.218	890.246	936.361	1390.25	844.221	1060.58	866.775	933.558	1131.04	926.308	987.85
K00874	kdgK; 2-dehydro-3-deoxygluconokinase [EC:2.7.1.45]	290.97	607.877	353.538	148.235	150.969	287.916	113.727	543.849	185.907	322.861	386.231	501.433	273.528	398.76	614.308	284.672	291.001	373.764	249.551	298.318	309.698	305.551	337.351	314.361	693.452	708.926	677.138	88.8823	87.3078	275.624	99.1605	275.285	208.207	320.804	466.667	525.608	654.31	657.042	673.378	728.616	335.367	209.558	34.4544	299.465	119.435	48.9992	671.389	340.327
K00875	E2.7.1.47; D-ribulokinase [EC:2.7.1.47]	0	0.466125	3.71712	2.30663	2.6904	2.52764	0.228629	19.0211	2.97059	0	0	0	0.10896	0.289296	0.121834	0.0522579	0.0400783	0.215599	0.0776136	0	0.0752459	0.108285	0.0606971	0.295391	0	0	0	0.127202	0	0	0.841265	0	0	0	0.197863	0.300238	0	0	0	0	0.0204647	0.308991	0.0617293	0	1.76302	0.154212	0	0
K00876	udk, UCK; uridine kinase [EC:2.7.1.48]	696.389	823.066	746.8	389.393	165.064	675.821	171.981	779.45	481.673	512.553	367.911	1071.96	376.778	660.464	785.283	381.181	654.34	926.541	590.254	388.475	364.423	465.769	538.683	641.015	1461.65	1335.15	1393.04	931.448	1033.68	436.021	1259.34	384.807	1099.52	529.365	959.778	1112.02	1386.62	1274.99	1226.55	1335.62	1134.52	644.088	1003.66	614.869	794.388	807.973	1230.1	858.126
K00878	thiM; hydroxyethylthiazole kinase [EC:2.7.1.50]	580.486	644.608	499.7	683.951	350.506	467.154	458.878	582.474	365.182	483.191	765.493	552.956	715.44	613.843	422.136	320.345	361.41	303.507	340.023	328.226	325.013	325.348	390.639	366.168	285.156	324.424	353.398	216.29	226.389	326.762	184.499	350.819	235.196	385.269	306.726	337.227	362.622	433.039	380.55	348.455	432.932	519.865	637.687	358.739	293.929	322.933	320.643	492.858
K00879	fucK; L-fuculokinase [EC:2.7.1.51]	0.791659	0.00822574	4.8383	0.0642654	0	2.22564	0.0274354	0	0.930313	1.05479	3.82608	4.59822	2.21795	4.51486	1.59054	351.109	180.842	79.5719	249.47	314.47	316.287	253.82	237.287	193.983	10.6297	20.6002	12.7873	11.1077	9.08517	278.611	4.41784	303.081	37.6861	249.2	34.7729	22.0965	15.1605	14.2636	44.1784	5.85751	1.96653	68.6989	0.212195	244.276	21.0996	21.0543	23.4183	321.24
K00880	lyxK; L-xylulokinase [EC:2.7.1.53]	0.76527	1.02273	5.39452	0.142163	0.320501	1.32726	0.0274354	2.70509	0.436285	0.0197579	0.0120763	0.357716	0.0387415	0	0.32489	350.992	180.111	75.8091	249.632	314.837	316.357	253.643	237.4	193.822	4.85615	14.7328	6.07579	10.5857	8.66589	279.998	3.44507	302.556	33.8611	249.361	22.1782	14.8529	8.77814	7.86972	37.4032	2.51314	2.05223	68.6474	2.91671	245.421	21.5324	22.2993	18.9198	322.201
K00881	alsK; allose kinase [EC:2.7.1.55]	0	0.00822574	3.86921	0.00865527	0	0.702967	0.0274354	0	0	0.0197579	0.0120763	0.357716	0.0387415	0	0.18275	267.75	144.736	63.948	185.88	284.997	297.384	251.598	236.301	192.026	3.99103	13.4356	5.35442	9.41294	7.44186	225.129	3.1247	259.098	31.4626	247.658	19.4515	12.61	7.77996	6.81988	36.4169	0.11689	0.50842	1.30463	0	196.021	3.57893	0.771061	18.8546	32.1594
K00882	fruK; 1-phosphofructokinase [EC:2.7.1.56]	394.495	357.865	733.171	615.415	302.783	890.713	599.463	453.977	579.111	748.575	423.107	535.036	362.588	558.108	274.561	378.836	484.429	385.158	456.459	393.927	362.845	368.737	421.164	457.443	313.603	348.192	380.757	804.683	874.209	427.24	882.171	427.043	746.228	409.545	355.372	373.208	430.087	551.99	433.902	508.116	1227.35	646.24	874.031	605.363	1175.02	533.975	575.757	735.412
K00883	dgoK; 2-dehydro-3-deoxygalactonokinase [EC:2.7.1.58]	1.82082	0.611446	13.0256	3.17519	55.936	5.07304	0.256064	26.1801	10.7211	0.0197579	0.0120763	0.715432	0.147702	0.289296	0.487334	538.798	305.455	142.2	376.377	570.601	595.237	505.117	473.118	387.119	8.23287	26.5988	10.9356	50.7239	36.2937	457.337	11.0851	518.909	67.1634	495.551	61.3121	35.6758	17.4328	15.2023	72.4066	4.1561	1.12172	9.92203	2.97844	392.047	11.8759	1.39776	38.8958	64.6411
K00884	NAGK, nagK; N-acetylglucosamine kinase [EC:2.7.1.59]	0.76527	0.00822574	4.07497	0.142163	0.0947961	0.794328	0.0274354	0.832615	0.115487	0.0197579	0.0120763	0.357716	0.0387415	0	0.18275	351.052	181.407	81.7812	251.108	315.012	316.755	254.552	238.384	194.352	4.73367	14.3568	5.86649	12.6369	9.14714	284.424	4.17474	302.966	37.3468	249.488	24.1159	24.3747	8.38584	7.54826	37.5393	2.14948	2.07141	69.9177	2.91671	245.512	25.0692	22.4462	19.0698	322.302
K00885	nanK; N-acylmannosamine kinase [EC:2.7.1.60]	0.76527	0.00822574	3.86921	0.0642654	0	0.702967	0.0274354	0.0545381	0	0.0197579	0.0120763	0.357716	0.0387415	0	0.18275	350.743	179.519	75.0722	248.919	314.732	316.167	253.195	237.773	193.51	4.68911	14.3101	5.76429	10.0901	8.35742	279.622	3.68543	301.897	32.9347	249.056	21.9657	14.4378	8.36529	7.53605	37.036	2.14948	2.0049	68.2354	2.85498	245.218	21.3453	21.6647	18.7177	322.108
K00886	ppgK; polyphosphate glucokinase [EC:2.7.1.63]	404.749	415.756	224.922	508.608	273.503	236.317	385.574	103.728	215.846	285.558	512.262	12.9896	557.478	271.689	81.0041	0.320079	1.80352	2.97122	1.25907	0.135007	0.325062	2.22586	5.32617	0.708938	0.0860135	2.99114	0.122088	1.20842	0.539945	0.410515	16.688	0.381817	8.77416	0	2.20435	9.6972	0.550469	0.504574	2.89862	1.00006	1.233	19.4544	0.698313	0.0385027	36.6099	6.61828	0.195587	0.558854
K00887	dgkA; undecaprenol kinase [EC:2.7.1.66]	10.7138	6.87534	53.6545	70.2202	12.9724	91.1383	42.7234	21.688	49.876	57.0509	67.3028	14.5434	63.9695	57.5502	138.965	4.03803	48.1714	54.6492	48.4306	15.4508	8.21902	12.1887	0.644907	16.1079	11.1861	13.1496	9.47924	120.416	134.389	11.3905	134.806	5.18861	100.886	0.541921	15.6452	19.6011	11.5874	16.6184	11.9788	39.9812	150.709	217.681	636.897	80.9612	256.979	345.958	31.2	131.592
K00891	E2.7.1.71, aroK, aroL; shikimate kinase [EC:2.7.1.71]	488.472	659.572	572.167	407.364	430.698	553.709	553.238	871.132	550.341	714.284	518.947	813.799	467.554	634.605	748.573	652.255	618.201	736.534	622.258	630.423	636.596	661.665	649	634.437	1035.99	1029.32	1070.63	332.298	302.043	693.647	310.859	702.496	480.558	632.984	876.167	915.66	1031.12	1026.93	962.659	1022.41	511.34	868.984	700.066	606.84	485.708	727.844	979.524	740.612
K00892	gsk; inosine kinase [EC:2.7.1.73]	0.76527	0.00822574	3.86921	0.0642654	0	0.702967	0.0274354	0	13.9951	0.0197579	0.0120763	0.357716	0.0387415	0	0.18275	268.207	147.838	74.7404	189.949	285.476	298.184	253.643	237.412	192.874	4.0693	12.9811	5.47407	12.1228	8.61894	231.583	4.11465	260.662	38.5006	248.385	23.0751	32.273	7.8284	6.8443	36.5251	0.11689	0.516094	2.64359	2.64279	196.244	7.68195	0.865945	17.9158	32.433
K00895	pfp, PFP; diphosphate-dependent phosphofructokinase [EC:2.7.1.90]	84.8381	229.86	62.4877	33.4332	10.6917	90.5571	36.1386	143.095	50.1519	149.278	96.2105	133.828	103.608	117.152	16.1277	3.61762	35.2489	142.914	17.5376	0.550229	0.839142	43.999	0.458263	30.9717	480.82	381.592	407.758	13.5565	17.3815	20.8336	63.8486	2.11979	93.5279	0.20322	292.32	259.032	352.799	222.534	280.16	374.129	0.263483	75.4847	0.119601	0.0294021	42.2996	3.22346	322.378	0.0607206
K00897	aphA; kanamycin kinase [EC:2.7.1.95]	0.158332	0	1.71095	0	0	0	0	0.436305	0	0	0	0	0	0	1.02036	2.0054	19.5716	14.499	18.7954	15.1928	8.28307	4.26723	2.64791	9.55992	5.16081	2.35369	3.10452	52.697	57.1638	9.17133	68.0566	8.41412	59.0094	2.30316	2.67876	3.92679	2.33032	3.58085	0.976882	33.7294	261.27	44.941	268.349	55.5139	333.488	130.781	57.2028	21.0835
K00899	mtnK; 5-methylthioribose kinase [EC:2.7.1.100]	1.60971	4.93544	3.04169	0	0.45141	1.06587	0	7.18085	0.641595	1.35483	0.0603816	2.01215	1.6223	0.0525993	20.0822	1.6603	12.1528	49.4584	15.3027	0.289275	0.246987	10.7655	0.931397	2.21919	2.83346	2.41122	3.77635	15.3774	8.39991	10.7913	1.06446	1.05587	24.2006	0	14.2528	23.9046	1.90829	2.17032	2.17428	0.530682	0.68237	2.74658	2.64279	0	1.42644	0.670181	0.864365	0.239846
K00901	dgkA, DGK; diacylglycerol kinase (ATP) [EC:2.7.1.107]	236.464	173.568	377.27	365.162	400.134	364.524	565.754	365.818	440.738	558.137	272.41	535.998	247.086	471.812	148.38	369.213	359.843	344.328	354.599	328.407	326.854	343.297	365.669	376.983	290.592	248.062	256.485	174.263	129.039	338.713	66.8335	312.545	173.903	373.424	309.329	325.54	244.598	266.047	275.754	131.003	355.618	305.501	58.9565	372.956	263.993	337.529	169.318	556.02
K00906	aceK; isocitrate dehydrogenase kinase/phosphatase [EC:2.7.11.5 3.1.3.-]	1.74165	0.145321	4.94274	0.475391	97.0956	1.21052	4.11227	2.6451	7.66706	0.0197579	0.0120763	0.447145	0.0387415	0	0.18275	270.875	157.27	76.1157	190.728	285.721	298.209	253.385	237.717	194.358	4.26266	13.0465	5.66592	37.8564	26.2259	233.199	5.88302	260.6	37.4823	248.198	39.3518	22.5695	7.98308	7.12914	36.7814	0.987075	0.874226	38.1432	2.91285	196.272	55.8124	32.0939	18.0201	34.7156
K00912	lpxK; tetraacyldisaccharide 4'-kinase [EC:2.7.1.130]	163.111	328.056	49.6589	18.8376	299.644	23.5329	205.023	372.694	217.606	150.1	47.965	177.596	114.289	100.489	325.139	368.178	278.699	300.322	296.037	318.348	320.429	307.251	242.518	243.286	567.066	504.561	476.782	124.394	98.4177	369.494	105.846	359.293	162.733	250.809	488.979	388.749	406.8	252.346	356.98	462.05	28.5092	472.721	6.79891	250.561	212.825	102.864	460.539	341.355
K00917	lacC; tagatose 6-phosphate kinase [EC:2.7.1.144]	14.7315	50.6426	127.037	63.6171	62.7311	162.235	26.8343	57.6172	94.0466	7.50066	25.1634	29.4892	12.2653	56.8775	5.22565	2.67658	13.4643	10.7543	5.65898	8.02182	4.80683	7.23544	48.6237	18.1672	6.30307	7.62088	5.52098	5.79553	6.37722	4.95062	12.8954	6.34516	5.99422	48.6272	7.66491	7.45221	4.26522	5.73505	7.5308	36.5283	77.0134	66.4646	6.30315	34.9672	27.9812	72.6815	24.2659	146.807
K00918	pfkC; ADP-dependent phosphofructokinase/glucokinase [EC:2.7.1.146 2.7.1.147]	0	0	0	0	0	0	0	0	0	0	0	0	0	0	0	0.0718546	0.106875	0.464885	0.149536	0	0	0.232612	0	0	0.146223	0.708231	0.537709	0.190803	0.680801	0.151342	0	0.00947472	0.583001	0	0.981705	0.671584	0.770656	0.531756	0.547214	0.41561	0.0171392	0.0171661	0	0	0	0	0.423772	0
K00919	ispE; 4-diphosphocytidyl-2-C-methyl-D-erythritol kinase [EC:2.7.1.148]	800.25	938.286	745.189	927.775	694.455	781.32	962.037	812.45	760.332	978.83	962.219	774.182	967.547	897.108	479.042	379.866	459.856	616.469	426.826	345.537	338.454	405.679	406.096	434.361	860.695	841.322	863.484	315.304	287.429	417.632	293.476	389.131	409.03	391.775	761.243	759.755	872.472	855.21	805.969	826.636	489.357	719.267	695.029	453.915	487.055	699.314	796.966	600.36
K00924	E2.7.1.-; kinase [EC:2.7.1.-]	3.00171	2.0696	6.19476	1.9364	42.5104	3.34252	4.48203	9.77996	2.68187	0.472496	0.761713	0.983719	0.372887	1.02358	0.824407	10.1261	50.2208	41.2313	16.0541	2.99194	3.26242	37.8845	3.99015	26.6259	1.98519	1.08695	2.22025	91.9884	68.512	20.179	13.213	1.14142	9.95066	5.49372	123.872	46.0833	1.39214	1.28748	1.91373	0.870184	1.64293	10.6887	0.36131	0.293251	31.4617	1.96471	0.104313	0.0832096
K00925	ackA; acetate kinase [EC:2.7.2.1]	1007.35	1023.35	1057.81	1076.73	687.016	1125.3	1006.23	793.417	1006.35	1057.31	1048.98	1009.72	1070.2	1076.62	419.157	385.062	636.615	717.87	568.855	396.349	366.212	441.438	481.939	606.508	941.807	887.238	917.19	911.234	983.63	454.455	1056.99	414.245	958.762	464.302	739.125	817.974	888.432	877.092	823.406	857.84	1319.43	929.695	1292.1	697.127	1233.26	1021.74	914.566	857.832
K00926	arcC; carbamate kinase [EC:2.7.2.2]	230.043	233.368	434.755	319.393	189.37	555.499	280.031	308.39	331.641	413.147	280.833	413.788	225.735	364.395	169.285	1397.17	892.672	506.789	1067.68	1465.9	1513.45	1324.88	1287.27	1113.12	275.971	329.039	317.554	289.091	325.754	1199.86	450.769	1343.42	416.916	1328.1	266.715	315.165	310.411	360.49	424.773	231.398	369.329	252.054	631.277	1103.95	230.577	355.773	311.538	440.646
K00927	PGK, pgk; phosphoglycerate kinase [EC:2.7.2.3]	950.876	983.047	892.488	1013.23	710.063	1002.52	978.681	799.552	917.491	999.999	972.559	795.768	1023.65	904.853	805.332	384.769	555.81	689.536	513.776	379.047	357.904	430.594	410.858	498.887	905.709	877.137	887.596	878.805	925.563	452.183	973.224	418.416	881.497	397.42	796.019	795.27	884.555	859.507	810.239	896.876	838.398	852.018	997.268	517.13	903.48	872.895	874.343	723.78
K00928	lysC; aspartate kinase [EC:2.7.2.4]	1479.12	1473.3	1320.98	1592.43	1018.91	1358.01	1393.36	1065.1	1237.31	1468.8	1676.8	1256.72	1682.09	1438.82	1192.27	389.183	654.397	813.597	570.754	373.901	356.392	486.07	530.066	633.694	1175.11	1069.61	1129.81	957.674	1029.48	469.016	1200.66	419.497	990.995	511.265	918.429	999.409	1060.33	1041.25	1018.25	944.772	831.772	829.333	751.725	563.325	620.513	772.565	920.929	835.935
K00929	buk; butyrate kinase [EC:2.7.2.7]	159.632	289.406	224.918	162.841	101.107	121.044	75.4941	281.189	99.0325	105.867	95.9004	352.482	84.7567	249.2	51.1721	6.00776	125.628	148.869	66.288	15.6422	10.4655	67.4	159.313	160.774	341.738	282.884	310.725	33.088	44.5852	23.1737	61.1651	7.64341	104.939	161.598	195.767	225.84	267.082	194.33	223.4	256.945	363.843	68.1963	10.9307	128.127	44.9813	23.3949	217.917	190.288
K00930	argB; acetylglutamate kinase [EC:2.7.2.8]	745.179	792.149	604.554	811.735	629.998	519.928	907.783	699.984	612.64	958.86	917.114	709.268	947.141	828.025	749.111	376.329	390.512	492.93	376.344	325.194	326.067	343.171	358.754	363.548	608.67	587.18	609.223	196.976	148.998	397.446	130.868	381.715	266.195	341.689	539.647	605.484	553.452	561.186	569.335	608.006	346.936	528.92	111.968	334.763	320.524	433.066	581.689	473.311
K00931	proB; glutamate 5-kinase [EC:2.7.2.11]	763.827	710.494	715.74	851.701	638.887	733.838	912.996	665.825	735.908	959.961	926.186	709.302	958.788	845.212	463.574	378.342	431.557	501.808	420.09	341.104	335.769	346.284	359.398	380.277	623.258	614.705	640.652	396.517	390.944	402.135	524.941	389.492	419.457	343.075	550.106	608.813	639.454	707.447	647.401	620.929	465.327	698.247	693.902	411.114	485.035	716.838	606.222	592.093
K00932	tdcD; propionate kinase [EC:2.7.2.15]	0.76527	0.00822574	3.86921	0.0642654	0	0.702967	0.0274354	0	0	0.0197579	0.0120763	0.357716	0.0387415	0	0.18275	267.857	145.289	63.8264	186.548	285.136	297.627	251.878	236.09	192.229	4.001	12.918	5.42419	9.60947	7.48881	225.527	3.13603	259.393	31.7298	247.825	20.1769	12.5679	7.7873	6.81988	36.294	0.11689	0.498827	0.926972	2.64279	196.027	3.08208	0.192765	17.9158	32.4105
K00936	pdtaS; two-component system, sensor histidine kinase PdtaS [EC:2.7.13.3]	401.768	334.639	647.195	297.059	615.57	540.988	199.747	585.16	473.374	448.256	377.323	1135.74	282.721	760.707	497.727	37.6081	446.862	582.235	273.921	33.4369	20.9897	226.43	363.128	456.273	549.953	443.452	567.153	478.298	484.833	124.304	634.907	29.4621	476.777	333.936	485.058	632.911	518.058	604.759	499.532	372.281	948.345	257.582	45.2623	387.007	259.315	157.417	298.215	605.176
K00937	ppk; polyphosphate kinase [EC:2.7.4.1]	771.791	631.78	561.881	854.356	627.249	650.687	867.414	480.813	687.968	849.846	872.825	435.643	894.961	638.512	725.43	293.257	378.491	474.288	369.016	322.975	323.761	320.089	266.078	302.772	556.53	488.325	562.723	799.281	826.51	365.563	840.278	359.366	701.757	257.38	491.281	536.912	468.073	509.946	486.622	369.059	191.043	532.288	701.156	226.141	438.728	597.019	433.546	73.0052
K00938	E2.7.4.2, mvaK2; phosphomevalonate kinase [EC:2.7.4.2]	152.17	45.2073	154.578	119.692	19.7323	228.655	20.1577	7.16722	162.917	6.06849	7.83451	3.83427	23.2546	2.87981	40.7304	6.5453	134.174	91.4627	125.037	48.2485	27.5963	30.7309	5.48042	77.773	28.1565	14.3183	20.1358	671.353	765.546	38.3467	811.08	33.2592	553.14	6.43531	21.0191	20.5347	9.77082	12.5004	6.02143	71.0953	469.255	259.1	936.503	140.01	575.492	481.115	84.4155	155.306
K00939	adk, AK; adenylate kinase [EC:2.7.4.3]	953.462	987.421	894.299	1014.79	715.006	1003.74	978.909	836.929	918.71	1004.54	972.499	799.323	1026.88	907.641	804.378	385.157	557.533	697.305	514.539	379.095	358.326	431.079	411.048	500.372	944.656	905.863	927.667	880.056	926.666	453.561	973.893	418.6	886.725	397.555	801.914	819.431	906.261	881.447	835.638	921.681	838.398	858.209	997.307	517.158	900.397	871.996	904.213	723.78
K00940	ndk, NME; nucleoside-diphosphate kinase [EC:2.7.4.6]	232.546	179.552	171.283	109.565	326.511	86.2432	261.359	409.264	270.063	251.239	135.663	343.735	188.269	285.319	494.844	374.918	395.517	427.7	395.45	337.085	332.399	348.942	277.23	305.206	477.245	422.685	411.357	297.801	260.669	393.943	258.256	383.539	304.331	273.167	458.536	407.553	339.45	238.985	337.271	420.825	461.144	642.383	692.745	409.433	490.209	705.212	429.964	591.155
K00941	thiD; hydroxymethylpyrimidine/phosphomethylpyrimidine kinase [EC:2.7.1.49 2.7.4.7]	525.107	560.86	600.156	386.231	453.492	603.44	378.66	743.832	648.751	381.563	425.91	602.186	351.867	521.549	409.208	338.177	564.387	643.759	504.335	378.247	355.437	383.2	408.957	467.195	581.55	626.641	596.022	898.24	929.434	438.542	764.608	411.216	819.945	393.355	592.878	623.29	600.327	596.1	577.216	786.217	874.471	794.943	1579.62	492.874	936.678	1055.53	734.105	548.696
K00942	E2.7.4.8, gmk; guanylate kinase [EC:2.7.4.8]	1132.84	1048.81	1098.86	1159.17	732.063	1246.57	1008.6	865.857	1098.39	1017.03	976.575	893.76	1029.01	929.996	846.583	390.386	707.722	798.483	652.718	427.736	386.063	489.467	464.275	651.899	971.539	920.909	956.837	1551.11	1696.03	491.763	1792.77	451.505	1446.9	455.27	834.58	850.426	939.62	911.592	855.336	1001.66	1275.5	1056.57	1930.59	649.124	1422.73	1284.87	941.772	768.427
K00943	tmk, DTYMK; dTMP kinase [EC:2.7.4.9]	832.307	723.924	800.231	1004.33	704.804	912.06	975.838	652.067	869.5	851.363	825.807	596.347	897.365	790.465	443.959	379.6	507.496	496.513	491.698	376.123	355.337	416.353	391.582	468.943	288.285	344.482	316.778	858.263	902.793	424.6	914.766	415.367	754.246	386.347	439.089	413.465	373.282	454.309	411.02	428.932	838.27	760.706	997.307	517.048	819.052	867.856	481.32	723.63
K00945	cmk; CMP/dCMP kinase [EC:2.7.4.25]	544.451	599.138	623.365	521.199	446.405	735.511	603.547	776.592	672.343	802.9	628.576	885.194	573.111	687.925	839.217	384.194	548.549	684.643	490.889	379.683	358.229	421.639	427.528	503.581	1125.58	1188.93	1185.99	823.13	908.132	449.648	975.696	418.558	898.566	400.942	915.19	940.55	1265.97	1345.16	1159.82	1196.83	811.881	868.589	955.678	515.884	849.761	595.817	1129.32	717.056
K00946	thiL; thiamine-monophosphate kinase [EC:2.7.4.16]	252.054	347.77	96.208	42.3994	303.635	41.4091	238.891	374.925	231.83	212.379	103.259	204.57	160.451	152.457	352.958	371.031	300.749	406.083	324.32	319.116	321.973	290.848	248.461	238.397	569.956	508.541	481.029	171.346	114.608	382.662	125.607	361.426	212.884	251.08	491.293	455.005	409.947	257.408	364.307	454.342	29.761	491.162	46.4947	250.697	279.368	358.575	461.256	341.97
K00947	mosAB; molybdenum storage protein	0	0	0	0	0	0	0	0	0	0	0	0	0	0	0	0	0	0	0.034495	0	0	0	0	0	0	0	0	0.0848013	0	0	0	0	0	0	0	0	0	0	0	0	0	0	0	0	0	0	0	0
K00948	PRPS, prsA; ribose-phosphate pyrophosphokinase [EC:2.7.6.1]	1563.12	1472.75	1403.91	1666.83	1011.02	1521.94	1400.17	1002.11	1345.01	1356.34	1598.8	1070.71	1635.81	1333.3	989.765	401.64	809.76	866.388	697.066	432.72	389.877	476.193	494.294	699.054	1008.8	975.349	985.84	1624.22	1763.69	511.048	1843.23	456.651	1480.71	477.843	901.485	921.011	952.657	940.841	908.556	1018.48	1589.44	1072.58	1943.63	734.331	1437.11	1364.29	1011.12	996.611
K00949	thiN, TPK1, THI80; thiamine pyrophosphokinase [EC:2.7.6.2]	781.423	861.511	817.616	970.008	408.979	973.546	739.79	567.212	692.879	884.983	923.96	721.197	918.773	830.796	763.74	16.7167	284.562	396.978	202.563	60.3817	36.8031	114.504	162.832	265.791	676.315	629.679	678.176	720.362	825.564	84.6075	871.316	58.829	732.828	146.678	443.225	540.773	695.009	738.412	630.506	667.24	808.675	417.123	950.812	266.49	667.891	515.344	659.16	381.871
K00950	folK; 2-amino-4-hydroxy-6-hydroxymethyldihydropteridine diphosphokinase [EC:2.7.6.3]	378.516	596.913	150.337	140.373	648.779	74.3965	451.119	596.359	455.983	318.536	156.199	372.259	230.842	244.282	506.936	385.505	429.865	625.858	402.506	341.936	335.709	321.047	292.02	292.2	936.036	825.811	769.634	369.223	314.682	430.089	294.554	382.517	396.15	297.389	750.543	727.397	673.201	427.475	591.679	919.761	197.097	750.559	668.771	305.741	482.796	687.616	874.318	507.981
K00951	relA; GTP pyrophosphokinase [EC:2.7.6.5]	1078.65	1240.19	912.012	1022.26	859.999	1012.68	1180.37	1040.72	1108.25	1141.05	1009.56	967.444	1119.49	974.471	807.94	391.834	601.506	858.484	536.146	380.044	358.572	409.609	412.378	514.185	1481.07	1337	1371.65	915.535	959.618	480.239	1034.65	421.161	993.513	397.826	1061.82	1108.1	1283.06	1111.32	1142.88	1358.04	838.752	1041.61	997.829	517.334	970.546	910.101	1309.3	726.978
K00952	nadM; nicotinamide-nucleotide adenylyltransferase [EC:2.7.7.1]	0	0	0	0	0	0	0	0	0	0.50806	0	0.693075	0.702189	0	0	0.0718546	0.173673	0.734384	0.178253	0	0	0.21657	0	0.0322245	0.851534	0.915323	1.39529	0.190803	0.422566	0.211879	0	0.00473736	0.641301	0	1.43831	0.95602	1.11011	0.838243	0.648585	3.25994	0.00856959	0.240326	0	0	0	0.0856735	2.7969	0
K00954	E2.7.7.3A, coaD, kdtB; pantetheine-phosphate adenylyltransferase [EC:2.7.7.3]	952.591	986.955	890.788	1012.41	712.41	1001.3	978.681	819.131	915.855	1000.54	972.046	794.952	1024.55	904.906	804.236	385.131	557.106	696.985	514.102	379.095	357.976	397.531	410.964	489.929	923.066	904.343	907.269	879.272	926.29	453.114	973.567	418.595	883.645	397.555	768.288	799.291	905.096	880.593	832.123	919.259	838.389	857.923	997.307	517.158	896.892	871.76	902.133	723.78
K00955	cysNC; bifunctional enzyme CysN/CysC [EC:2.7.7.4 2.7.1.25]	2.11109	1.54918	9.66184	5.12825	198.911	6.11607	0.442015	42.2943	21.2047	0.169353	0	0.670718	0.375308	1.86728	0.446723	0.976569	6.98698	10.7216	7.93815	0.510027	1.01233	2.60285	5.26798	3.18131	18.7768	27.4025	13.3599	9.20793	5.86897	1.36965	51.2828	0.20505	4.37581	0	32.2593	11.7646	6.90838	4.85042	5.94937	20.4215	14.5427	15.6899	2.12195	0.525037	26.3118	30.2642	30.6523	5.86965
K00956	cysN; sulfate adenylyltransferase subunit 1 [EC:2.7.7.4]	21.2714	31.8862	19.6202	6.0113	9.2266	10.1857	6.18608	56.5733	24.1583	87.6951	16.873	109.71	31.4411	59.6587	292.681	280.445	215.662	179.748	215.436	288.879	301.709	264.595	247.496	221.104	329.889	245.464	304.78	112.022	85.9196	262.774	68.3787	262.702	100.358	254.034	266.149	236.644	245.329	170.997	207.815	156.203	3.64195	90.2991	3.25429	196.75	123.414	36.6102	159.169	35.5676
K00957	cysD; sulfate adenylyltransferase subunit 2 [EC:2.7.7.4]	32.381	45.02	57.5034	16.8088	162.602	21.2758	13.5479	109.984	51.8431	104.692	22.4079	133.513	69.8799	68.4735	300.932	281.979	224.826	206.909	222.13	289.527	302.746	267.472	282.991	226.788	384.499	302.745	357.341	122.015	92.3051	267.464	137.036	270.96	113.66	271.781	307.247	276.402	289.51	211.971	240.031	188.515	3.61637	105.92	3.54365	196.75	153.685	38.7306	196.621	35.5845
K00958	sat, met3; sulfate adenylyltransferase [EC:2.7.7.4]	84.47	11.3241	37.4396	0.047604	39.363	5.81153	124.1	17.4704	32.978	0.0423383	0.241526	0	0.0363201	1.31498	13.4626	3.04187	25.0006	126.902	36.4651	0.921048	1.28219	21.5875	0.897786	8.20112	17.604	26.3646	11.4414	48.6433	16.6367	17.1197	14.0096	2.38282	53.2598	0.27096	73.3045	71.7476	3.4496	1.92064	3.52318	19.3908	26.425	108.868	41.8023	1.3931	66.2066	313.115	29.7596	9.47915
K00960	E2.7.7.6; DNA-directed RNA polymerase [EC:2.7.7.6]	0	0	0.223654	0	0	0	0	0	0	0	0	0	0	0	7.77704	0.679352	5.57088	23.2173	7.16201	0.102005	0	4.99178	0	0.988217	0.103216	0	0	6.99611	3.9909	5.07752	0.549398	0.403029	10.9064	0	5.85979	10.4293	0	0	0	0	0.332551	0.274658	0	0	0.576988	0.25702	0	0
K00962	pnp, PNPT1; polyribonucleotide nucleotidyltransferase [EC:2.7.7.8]	800.078	941.473	736.411	893.69	692.757	771.543	962.021	812.718	752.505	996.668	964.649	791.118	1009.8	902.171	764.691	380.193	424.507	607.614	390.944	331.848	330.52	400.761	406.048	422.322	895.374	892.591	887.108	209.455	162.635	417.481	162.813	386.928	331.661	391.12	781.811	781.301	895.344	868.182	828.784	877.126	403.735	686.511	64.3112	386.284	382.556	460.79	836.709	679.134
K00963	UGP2, galU, galF; UTP--glucose-1-phosphate uridylyltransferase [EC:2.7.7.9]	941.535	814.016	973.344	1271.92	841.458	972.419	1037.96	729.309	968.776	812.279	780.688	808.525	813.726	798.141	365.638	649.284	755.549	547.71	759.37	693.016	671.493	722.768	791.892	874.217	232.506	243.566	234.642	1263.42	1383.74	672.933	1264.37	696.16	1115.79	824.032	375.748	372.81	236.342	283.779	313.722	333.69	1025.78	769.368	1010.11	747.585	801.366	646.794	377.974	835.539
K00965	galT, GALT; UDPglucose--hexose-1-phosphate uridylyltransferase [EC:2.7.7.12]	1122.6	942.27	889.31	1284.12	584.494	846.83	892.153	416.533	648.061	777.64	1217.03	452.985	1274.82	816.791	380.729	367.824	447.627	419.316	466.425	375.498	353.775	375.677	414.753	448.114	256.142	271.561	312.526	757.369	828.684	400.081	840.803	412.445	734.858	406.87	253.691	346.389	326.408	410.666	341.64	347.079	808.748	515.612	989.717	512.728	650.998	780.169	308.751	712.771
K00966	GMPP; mannose-1-phosphate guanylyltransferase [EC:2.7.7.13]	58.3057	1.41208	43.9665	3.3431	4.15297	8.66654	0.990724	20.9245	10.1212	0.766888	3.39133	3.43564	1.86443	5.97449	8.73811	2.19483	19.6784	101.891	27.4638	0.654034	1.34841	14.8511	4.91897	5.15591	2.95886	11.4906	3.03772	40.9166	11.4562	12.2303	13.0482	1.83604	41.4902	0.27096	31.8762	55.141	9.50164	6.84967	6.17629	19.0661	1.08041	19.7634	39.5647	0.227516	35.0953	254.167	13.3586	0.64881
K00968	PCYT1; choline-phosphate cytidylyltransferase [EC:2.7.7.15]	5.3305	8.78097	8.43174	0	2.34733	9.80855	0	4.6312	8.67758	5.50398	9.54029	6.26562	9.03161	5.99632	2.76156	0.118103	1.49292	8.34907	0.560543	0	0	0.850238	0.667668	0.276593	13.7364	16.1939	8.66387	0.779112	0.545814	0.645095	0.932946	0.0201515	2.66237	0	7.41226	7.20049	11.8589	7.1739	15.2578	2.53263	0.0767426	2.64359	0	0.210015	10.0813	0.214184	9.64245	0
K00969	nadD; nicotinate-nucleotide adenylyltransferase [EC:2.7.7.18]	952.961	988.559	891.571	1012.32	754.188	1001.78	978.681	818.995	916.85	1011.36	980.409	811.955	1041.28	909.508	812.059	292.382	475.748	650.197	436.765	348.156	338.178	392.816	408.884	480.008	937.68	926.033	919.722	791.124	859.736	379.932	961.412	375.313	876.653	395.354	713.085	774.358	915.454	896.398	852.013	957.456	848.123	784.24	997.153	468.441	841.368	849.881	964.701	434.61
K00970	pcnB; poly(A) polymerase [EC:2.7.7.19]	468.141	461.815	244.968	537.667	575.256	250.952	609.742	277.798	427.926	474.651	578.04	208.798	704.317	381.672	123.388	364.943	260.216	222.126	285.799	318.071	320.159	336.819	248.041	241.232	420.278	346.93	358.812	122.464	93.3845	323.557	107.144	307.231	136.31	250.809	383.801	293.954	284.883	186.901	273.851	257.578	3.82114	253.049	4.34903	246.646	193.231	68.2612	316.45	326.645
K00971	manC, cpsB; mannose-1-phosphate guanylyltransferase [EC:2.7.7.13]	775.479	962.97	585.832	595.855	388.887	362.802	438.715	636.784	353.458	571.316	652.521	748.073	733.864	686.68	756.275	285.609	413.387	555.527	339.057	296.868	308.65	380.409	396.823	491.145	939.268	824.45	809.968	144.479	126.706	293.583	156.633	274.102	325.22	398.102	632.873	682.371	737.982	493.574	612.496	885.131	565.435	200.953	63.3204	350.938	186.874	287.905	830.083	268.117
K00972	UAP1; UDP-N-acetylglucosamine/UDP-N-acetylgalactosamine diphosphorylase [EC:2.7.7.23 2.7.7.83]	8.70825	11.5434	10.2433	3.289	2.59561	7.84176	0	23.6695	4.7478	6.74591	5.40415	6.43889	6.28338	2.44587	6.19321	0.0261289	2.47149	10.7934	0.840814	0.240012	0.61804	34.178	0.43626	11.5811	43.1616	27.0674	53.6401	1.10242	0.985987	1.71773	0.446386	0.360605	8.48266	0	53.8264	54.4457	36.3585	39.8695	24.7984	62.426	0.115114	3.93105	0	0	1.85918	0.25702	28.1972	0
K00973	E2.7.7.24, rfbA, rffH; glucose-1-phosphate thymidylyltransferase [EC:2.7.7.24]	832.184	926.878	735.068	832.787	583.648	802.927	880.023	754.368	615.993	980.808	930.075	748.516	985.759	862.286	891.096	294.922	395.141	565.18	343.111	313.667	318.361	358.475	367.168	410.483	855.131	800.382	838.171	345.771	325.734	322.867	491.738	299.161	444.431	352.193	688.663	740.946	813.809	775.301	742.547	847.904	618.714	368.706	338.148	413.698	677.24	485.136	813.812	356.258
K00974	cca; tRNA nucleotidyltransferase (CCA-adding enzyme) [EC:2.7.7.72 3.1.3.- 3.1.4.-]	485.118	274.724	664.594	497.2	433.641	744.238	593.541	467.99	686.578	587.28	416.707	637.41	362.152	546.956	407.346	380.06	526.052	612.995	512.639	379.82	356.919	397.66	414.25	468.075	368.748	428.285	435.639	891.569	911.644	398.297	871.965	365.207	809.382	405.955	489.336	531.163	496.061	618.737	504.043	496.951	837.259	582.643	1034.67	513.698	828.139	1097.45	486.564	713.94
K00975	glgC; glucose-1-phosphate adenylyltransferase [EC:2.7.7.27]	512.346	583.576	1032.33	740.725	272.621	1195.53	731.565	852.221	798.036	1061.05	751.902	1111.02	650.923	1006.73	435.798	376.262	467.967	610.906	418.97	342.082	336.853	460.933	556.509	561.341	665.078	792.716	836.366	172.25	145.449	375.932	124.845	359.675	343.083	530.003	649.17	772.907	987.282	1234.89	980.987	898.592	766.582	533.865	108.156	567.795	300.772	482.661	802.743	998.184
K00978	rfbF; glucose-1-phosphate cytidylyltransferase [EC:2.7.7.33]	18.7713	21.8599	44.7533	4.76776	23.0314	53.2595	0.36672	61.8857	38.8864	22.1497	95.4702	23.9893	28.4241	30.9	53.091	1.52475	11.4397	47.0705	12.6283	1.82349	2.12025	8.43572	8.5526	10.7933	53.23	89.0068	58.8383	11.4872	6.84486	10.1763	27.6776	0.883694	24.2089	4.50336	68.1008	60.4494	55.0797	68.4122	64.1486	105.929	27.7278	14.0762	2.47303	1.1632	9.36002	29.4545	74.8317	6.47011
K00979	kdsB; 3-deoxy-manno-octulosonate cytidylyltransferase (CMP-KDO synthetase) [EC:2.7.7.38]	174.863	354.132	54.0314	18.8159	299.768	23.939	205.023	449.772	218.408	151.37	48.6292	179.832	116.274	102.803	327.779	368.792	282.279	317.3	299.495	318.666	321.091	309.433	242.741	246.624	606.637	567.825	513.993	126.408	100.648	375.218	107.185	375.489	170.315	250.945	523.332	406.084	453.275	292.101	402.83	592.604	43.1159	502.83	9.05589	251.156	215.197	133.021	559.621	347.242
K00980	tagD; glycerol-3-phosphate cytidylyltransferase [EC:2.7.7.39]	160.647	65.6633	166.091	132.522	39.4645	303.835	50.1352	35.0226	201.148	68.6149	89.5504	27.4379	81.0205	75.6313	609.753	4.90192	102.753	105.981	93.9488	33.1217	19.548	32.9186	5.20478	66.0218	58.9795	47.8706	56.6444	570.764	643.05	40.0773	679.845	29.4001	491.972	6.02887	50.0619	64.8804	67.8012	83.7714	55.9425	46.8731	319.949	94.0876	300.217	59.024	409.014	146.368	82.603	23.9306
K00981	E2.7.7.41, CDS1, CDS2, cdsA; phosphatidate cytidylyltransferase [EC:2.7.7.41]	962.566	995.572	897.721	1024.07	772.219	1002.74	996.846	925.326	930.516	1022.46	976.194	816.214	1032.45	914.689	811.053	655.711	712.333	772.643	702.766	664.693	655.633	684.031	648.131	694	929.01	920.615	914.577	915.695	951.785	688.345	979.851	680.049	919.18	645.335	836.297	820.228	914.673	888.398	870.678	921.642	839.118	880.754	997.5	714.119	933.079	872.729	921.222	756.89
K00982	glnE; [glutamine synthetase] adenylyltransferase / [glutamine synthetase]-adenylyl-L-tyrosine phosphorylase [EC:2.7.7.42 2.7.7.89]	441.231	424.84	235.428	523.061	571.555	241.436	589.539	235.672	419.938	307.481	516.41	34.3408	565.543	281.551	90.2172	362.715	238.534	133.483	273.674	317.345	319.015	262.133	246.787	206.403	9.75686	26.3378	10.8808	111.824	81.8344	305.997	62.2564	304.572	61.4605	250.606	131.73	84.6612	15.5634	11.886	46.9798	14.2541	3.59092	217.163	4.29115	245.697	159.68	65.2626	27.0106	325.942
K00983	neuA; N-acylneuraminate cytidylyltransferase [EC:2.7.7.43]	36.5483	21.4692	11.4511	0.584231	43.5509	9.02184	124.069	30.7486	47.4062	85.5234	11.3819	101.077	51.5262	39.6073	6.78207	3.13194	5.9917	27.1342	3.97356	4.43273	2.8774	3.32002	0.816831	6.10116	141.894	102.93	104.4	3.1315	4.72452	4.99928	13.5976	0.760806	22.5816	0	90.9053	76.3011	62.5571	37.2436	55.3246	22.5079	22.6391	83.7134	0.983811	1.05007	47.8927	5.16183	27.8168	1.83286
K00984	aadA; streptomycin 3"-adenylyltransferase [EC:2.7.7.47]	0.131943	0.822574	0	0.0432764	0	0.279157	0	0.690816	0.0641595	0.0564511	0.573625	0.156501	0.0726403	1.55168	3.57379	7.77662	39.3477	38.46	14.0826	1.32607	1.36647	4.05194	0.890199	8.4891	17.3747	37.1114	20.4671	60.5339	47.5387	15.1554	10.4042	0.89423	12.3402	1.59189	96.3085	52.1149	59.6892	82.0909	53.8966	25.1314	0	9.68171	0	0	2.36132	1.09234	22.4273	0.071178
K00986	ltrA; RNA-directed DNA polymerase [EC:2.7.7.49]	57.2106	38.942	108.763	56.692	12.1127	32.8644	26.5209	84.4023	58.1888	48.5056	12.9518	221.846	14.0922	54.4272	8.40652	1.50241	41.3909	43.2754	38.1792	2.86515	1.19641	60.2497	96.7796	148.693	32.8038	18.6048	21.9758	12.4976	14.5257	17.8708	24.8002	2.67569	34.6835	103.06	26.0054	87.0373	16.9343	12.0162	20.9749	8.02647	4.54495	6.38581	0.0578713	2.20516	19.3531	0	12.3611	0.224891
K00988	APA1_2; ATP adenylyltransferase [EC:2.7.7.53]	0	0	0	0	0	0	0	0	0	0	0	0	0	0	0	0	0	0	0.0862374	0	0	0	0	0	0	0	0	0	0	0	0	0	0.0388667	0	0.210496	0	0	0	0	0	0	6.31714	0	0	3.04521	4.62637	0	0.157424
K00989	rph; ribonuclease PH [EC:2.7.7.56]	634.92	589.108	538.083	749.451	596.54	502.409	862.369	485.826	600.996	736.203	667.555	468.634	758.512	637.679	320.689	368.612	351.974	350.872	354.31	321.224	322.29	328.569	321.127	332.9	114.203	160.016	126.946	175.371	124.694	336.972	91.2028	328.57	170.177	319.122	254.675	271.7	170.581	189.395	223.174	215.953	225.294	290.805	46.8844	325.706	210.546	339.011	190.669	441.694
K00990	glnD; [protein-PII] uridylyltransferase [EC:2.7.7.59]	440.73	424.977	233.504	522.412	574.512	238.885	588.533	234.127	421.911	307.481	516.41	34.3408	565.592	281.604	90.0141	362.604	239.082	133.901	275.227	317.327	319.023	262.229	245.818	208.06	25.4858	48.6814	21.1536	112.078	82.163	305.869	62.1877	304.473	58.4775	250.606	149.446	81.0477	17.6368	12.6184	49.0457	31.3331	17.5325	212.359	6.04658	246.222	143.223	91.6393	53.9277	331.61
K00991	ispD; 2-C-methyl-D-erythritol 4-phosphate cytidylyltransferase [EC:2.7.7.60]	931.164	1153.69	845.867	937.472	702.1	865.35	972.157	929.234	806.198	1031.58	980.152	920.374	1022.01	941.173	488.25	377.491	456.319	684.058	413.299	332.717	331.995	429.505	460.442	503.309	1057.91	1003.3	1034.3	300.738	285.106	383.625	421.146	338.867	438.784	441.993	826.7	896.607	1029.37	958.639	904.013	1034.45	345.895	476.414	58.3948	374.503	287.556	359.337	976.766	552.433
K00992	murU; N-acetyl-alpha-D-muramate 1-phosphate uridylyltransferase [EC:2.7.7.99]	36.7198	12.2563	6.84268	14.4673	298.147	4.50711	203.937	135.685	204.271	22.1006	4.13614	21.7983	8.58366	9.86237	9.03031	11.4083	55.5338	50.523	21.4209	2.2815	2.08714	5.51492	2.63395	11.691	6.47682	12.3242	6.50553	98.7415	72.2881	22.7308	41.2907	1.25455	15.5436	1.11771	106.899	51.4031	8.00327	4.66324	9.56863	10.5656	0.442549	128.958	0.799588	0.14701	106.627	36.378	6.10884	3.08101
K00993	EPT1; ethanolaminephosphotransferase [EC:2.7.8.1]	0	0	0	0	0	0	0	0	0	0	0	0	0	0	0	0	0	0	0	0	0	0	0	0	0	0	0	0	0	0	0	0	0	0	0	0	0	0	0	0	0	0.0343323	0	0	0	0	0	0
K00995	pgsA, PGS1; CDP-diacylglycerol---glycerol-3-phosphate 3-phosphatidyltransferase [EC:2.7.8.5]	1220.69	1078.94	1080.42	1552.9	1076.9	1216.06	1355.66	532.629	1123.79	1137.73	1430.35	643.021	1465.6	1080.74	585.427	379.809	519.872	535.273	495.357	380.777	358.748	458.015	431.867	493.155	392.204	455.473	456.922	867.035	909.514	390.242	935.547	350.326	787.034	414.318	560.997	519.468	503.681	623.273	510.687	493.203	911.431	622.024	1004.85	516.062	873.579	866.043	501.437	737.178
K00996	rfbP; undecaprenyl-phosphate galactose phosphotransferase [EC:2.7.8.6]	21.3883	30.3804	20.1583	57.3087	19.7792	11.5913	51.9215	175.078	8.54637	73.5911	71.4842	34.0277	61.1994	69.1878	11.9905	0.750096	2.06804	8.09035	1.64161	0.556229	0.67932	1.17309	0.548171	0.90873	5.20743	10.7474	6.39845	1.13888	1.03623	8.13615	0.995783	18.3825	5.86577	0.282476	11.3115	7.85912	23.0188	18.482	21.226	88.5575	0.196333	24.9537	2.85498	1.13989	1.87265	2.64003	43.3291	1.16381
K00997	acpS; holo-[acyl-carrier protein] synthase [EC:2.7.8.7]	808.029	705.488	798.704	969.293	395.178	863.29	760.981	591.607	649.525	729.746	724.306	460.955	771.928	662.642	381.332	288.162	428.114	402.06	413.629	347.591	336.047	408.971	407.43	456.774	174.412	235.665	175.738	791.726	851.713	348.597	892.481	371.738	725.283	403.008	287.538	257.972	253.756	316.253	256.298	356.925	836.129	580.525	993.855	467.562	739.007	837.761	407.162	432.711
K00998	pssA; CDP-diacylglycerol---serine O-phosphatidyltransferase [EC:2.7.8.8]	2.61247	3.32594	4.36125	0.0642654	53.1283	1.03288	0.0274354	2.89052	21.2131	0.0197579	0.0120763	0.357716	0.0387415	0	0.18275	351.117	181.491	81.6779	251.223	314.991	316.791	254.36	238.422	194.194	4.81968	17.348	5.98858	11.7535	9.05324	282.988	4.17474	302.978	37.5509	249.488	24.9377	24.4695	8.93631	8.02028	40.4379	3.11058	2.01258	70.982	2.91285	245.512	25.0264	22.3777	19.2132	322.302
K00999	CDIPT; CDP-diacylglycerol--inositol 3-phosphatidyltransferase [EC:2.7.8.11]	0	0	0	0	0	0	0	0	0	0	0	0	0	0	0	0.0195967	0.0400783	0.363823	0	0	0	0	0	0	0	0	0	0	0	0	0	0	0.0777334	0	0.121762	0.0474059	0	0	0	0	0	0.102997	0	0	0	0	0	0
K01000	mraY; phospho-N-acetylmuramoyl-pentapeptide-transferase [EC:2.7.8.13]	952.644	986.996	890.788	1012.41	712.41	1001.35	978.681	819.049	915.855	1000.54	972.046	795.466	1024.84	904.906	804.236	385.118	557.019	696.233	514.119	379.095	357.852	430.979	410.997	499.697	923.786	904.637	907.644	879.272	926.29	453.197	973.464	418.595	883.985	397.555	801.864	801.109	905.115	881.537	832.748	921.331	838.402	857.923	997.191	517.158	895.73	870.582	905.651	723.78
K01001	ALG7; UDP-N-acetylglucosamine--dolichyl-phosphate N-acetylglucosaminephosphotransferase [EC:2.7.8.15]	0	0	0	0	0	0	0	0	0	0	0	0	0	0	0	0	0	0	0.152381	0	0	0.0802111	0	0	0	0	0	0	0	0	0	0.00473736	0.330367	0	0	0.173822	0	0	0	2.33781	0.00856959	0	0	0	0	0	1.95587	0
K01002	mdoB; phosphoglycerol transferase [EC:2.7.8.20]	8.64228	11.4831	25.2058	50.0037	61.8545	12.9414	38.4904	22.047	8.74976	55.9416	72.6284	27.9019	56.0202	69.3719	8.66034	268.259	148.258	68.9061	187.163	286.628	298.006	253.099	246.798	193.581	7.26453	18.5384	7.88094	12.1228	9.64014	227.964	4.0288	259.761	35.8025	256.293	32.5284	19.2648	13.2645	13.1108	43.7316	4.32494	0.546791	3.81088	2.64279	196.107	5.10153	1.12296	24.481	32.4105
K01003	bcpA; oxaloacetate decarboxylase [EC:4.1.1.3]	0.343052	0	0	0.0432764	137.798	0.329912	0	0.799892	0.834074	0	0	0	0	0	0	0.0391934	0.547737	0.523231	0.155227	0.0660034	0	0.116306	0.0379357	0.118156	0	0	0	0.134198	0	0	0.309036	0.0282827	0.991101	0	0.66208	1.29576	0	0.0488297	0.14413	0	0	0.549317	0.0578713	0	0.961646	0	0	0
K01004	pcs; phosphatidylcholine synthase [EC:2.7.8.24]	1.18749	0.603221	4.61174	2.4581	141.316	3.08595	0.228629	21.1662	10.0602	0	0	0	0.10896	0.289296	0.121834	0.0522579	1.73673	1.3452	0.284583	0.0900047	0.0872852	0.280739	0.0986328	0.657057	0	0	0	0.303801	0	0	27.1437	0.0282827	1.67127	0	1.16435	1.89624	0.0733958	0.0488297	0.14413	0	0.0204647	4.53186	0.119601	0	6.75829	0.454069	0	0
K01006	ppdK; pyruvate, orthophosphate dikinase [EC:2.7.9.1]	254.836	415.415	451.262	368.581	122.711	522.991	368.466	440.001	325.764	680.071	444.209	745.833	428.241	611.441	252.499	11.5159	158.005	328.125	80.9505	12.6223	10.1108	83.1273	159.125	195.827	838.58	781.006	833.557	52.4784	65.3022	45.0703	132.216	9.97476	212.172	140.108	530.739	607.94	825.789	811.885	730.579	679.867	340.832	192.876	15.3666	126.643	112.556	44.6025	645.994	227.258
K01007	pps, ppsA; pyruvate, water dikinase [EC:2.7.9.2]	322.267	125.163	261.43	103.926	323.504	244.865	222.956	257.644	381.76	28.4147	14.564	30.4506	24.9301	21.4605	61.1345	288.76	317.914	401.989	336.692	307.36	313.368	316.65	258.273	271.587	46.175	72.033	49.2744	698.979	682.982	347.203	640.377	339.033	566.283	264.075	218.634	219.148	52.029	50.9851	73.3398	53.4413	75.1101	346.559	116.442	205.479	229.311	587.921	81.8674	49.7383
K01008	selD, SEPHS; selenide, water dikinase [EC:2.7.9.3]	202.443	160.917	308.252	284.645	223.205	218.299	281.188	285.665	188.514	389.624	146.218	437.442	164.742	352.012	80.8234	360.739	311.724	306.041	335.215	326.432	325.35	326.309	388.551	345.053	263.098	264.574	309.93	81.1552	59.7529	352.844	52.5664	365.691	167.306	375.175	261.506	307.976	295.067	364.476	317.626	177.524	288.877	342.538	51.1437	352.892	141.342	368.228	198.786	491.936
K01011	TST, MPST, sseA; thiosulfate/3-mercaptopyruvate sulfurtransferase [EC:2.8.1.1 2.8.1.2]	138.448	72.8416	118.043	157.807	410.308	57.4872	99.2952	203.6	83.5152	91.7655	124.433	137.665	74.4369	137.994	472.256	602.914	422.637	342.78	467.242	597.881	615.027	547.811	573.452	431.902	24.9525	44.6387	26.6402	203.916	131.368	549.206	109.911	582.356	159.375	587.1	216.173	184.664	31.016	32.6332	93.6219	22.6638	87.3945	296.152	48.1848	461.152	228.614	317.795	65.1827	162.537
K01012	bioB; biotin synthase [EC:2.8.1.6]	387.32	416.508	437.332	282.438	471.37	369.938	327.791	771.687	445.141	374.923	371.657	763.978	313.786	508.108	677.077	378.395	409.98	514.084	379.374	339.83	336.74	360.217	493.625	408.473	677.87	642.704	698.384	200.607	154.042	449.001	122.496	453.653	279.445	473.852	571.965	672.532	618.106	633.914	615.801	742.913	478.71	719.603	69.2281	389.547	290.612	396.506	711.167	566.192
K01014	SULT1A; aryl sulfotransferase [EC:2.8.2.1]	0	0	0	0	41.778	0	0	0	0	0	0	0	0	0	0	0	0	0.0943245	0	0	0	0	0	0	0	0	0	0	0	0	0	0	0.0777334	0	0	0.126416	0	0	0	0	0	0	0	0	0	0	0	0
K01023	assT; arylsulfate sulfotransferase [EC:2.8.2.22]	0	0	3.86921	0	0	0.685203	0	0.327229	0	0	0	0.357716	0	0	0.18275	267.724	147.184	71.7084	186.773	285.015	297.42	252.435	236.286	193.258	17.9768	40.6665	21.1037	11.5993	7.94354	225.991	11.2111	259.098	36.805	247.658	29.4714	16.6869	22.0738	14.4373	57.7801	8.92263	0.498827	8.20542	0	196.21	4.50371	1.0495	20.3932	34.2959
K01025	SULT1; sulfotransferase [EC:2.8.2.-]	0	0	0	0	0	0	0	0	0	0	0	0	0	0	0	0	0	0	0	0	0	0	0	0	0	0	0	0	0	0	0	0	0	0	0	0.379248	0	0	0	0	0	0	0	0	0	0	0	0
K01026	pct; propionate CoA-transferase [EC:2.8.3.1]	48.5862	91.8678	35.1834	39.8571	10.1382	10.8838	36.4986	107.794	8.33785	126.838	111.169	176.868	121.801	156.42	41.7422	4.02386	17.7125	49.046	6.1157	3.03196	2.73654	4.82935	9.66503	19.1786	74.8111	81.5291	86.841	30.4899	21.4523	11.1155	11.661	1.68919	19.7457	12.7121	68.9153	88.9473	90.3332	107.974	119.516	43.7123	73.4204	40.9879	8.39403	3.44417	23.7531	3.66854	58.4936	5.16597
K01027	OXCT; 3-oxoacid CoA-transferase [EC:2.8.3.5]	0	0	0	0	0	0	0	0.0545381	0	0	0	0	0	0	7.69582	0	0.187032	0.350348	0.319078	0	0	0.227238	0.526016	0.0644489	0	0	0	0.0142042	0	0	0	0	0.00427534	0	0	0.126416	0	0	0	0	0	0	0	0	0.213646	0	0	0
K01028	E2.8.3.5A, scoA; 3-oxoacid CoA-transferase subunit A [EC:2.8.3.5]	29.5817	3.70158	9.73452	4.51156	295.276	8.75537	187.262	34.3408	208.07	3.38707	1.78126	5.63403	2.66348	5.12843	526.85	12.2175	61.5655	62.1869	23.9467	2.3685	2.27977	8.25044	7.97021	13.2135	7.31975	13.7871	5.94742	108.166	78.1259	24.7789	67.3012	1.60441	22.7846	1.18545	119.549	68.7565	11.0767	6.74664	5.66912	16.4101	1.34044	137.028	1.22976	0.164512	149.316	41.3064	11.7483	3.46366
K01029	E2.8.3.5B, scoB; 3-oxoacid CoA-transferase subunit B [EC:2.8.3.5]	30.8243	9.6041	10.3323	4.5213	299.813	8.7947	187.262	40.3582	208.075	6.4072	1.90202	8.20511	5.90808	5.65443	419.758	12.3612	61.9128	64.006	24.6797	2.3685	2.30385	8.31733	7.99047	13.4802	11.9215	22.9076	9.18274	108.783	78.1728	25.2089	67.3012	1.60441	22.8906	1.11771	121.645	71.4823	13.7221	9.09047	7.99922	17.4946	1.32765	138.264	1.22012	0.166402	152.033	41.2743	13.828	3.41868
K01031	pcaI; 3-oxoadipate CoA-transferase, alpha subunit [EC:2.8.3.6]	1.37221	0.466125	6.4457	3.10724	6.30169	5.01467	5.31942	22.4115	5.47281	0	0	0.089429	0.10896	0.499694	6.08599	24.6124	123.593	98.3334	40.7619	4.29538	3.39654	10.6477	3.17378	24.4616	1.90451	2.37592	2.30851	209.054	159.428	47.836	29.7877	2.70235	21.7582	3.21766	230.536	113.548	4.34265	3.36111	2.1288	4.74056	0.221914	34.241	3.09033	0.028002	43.5571	31.6056	3.16851	2.52249
K01032	pcaJ; 3-oxoadipate CoA-transferase, beta subunit [EC:2.8.3.6]	25.6234	0.466125	6.4457	3.10724	48.7568	5.69987	129.693	23.0114	32.8048	0	0	0.089429	0.10896	0.499694	3.79146	24.6124	123.593	98.3334	40.9689	4.29538	3.39654	10.6451	3.17378	24.4186	1.90451	2.37592	2.30851	209.224	159.663	47.836	29.7877	2.70235	21.7539	3.21766	231.267	113.421	4.34265	3.36111	2.1288	4.74056	0.221914	34.241	3.09033	0.028002	43.5571	31.6056	3.16851	2.52249
K01034	atoD; acetate CoA/acetoacetate CoA-transferase alpha subunit [EC:2.8.3.8 2.8.3.9]	20.8014	41.4114	25.2268	8.61027	5.29278	81.8982	4.90789	43.2215	46.2523	75.8632	60.5627	186.918	77.6343	129.125	46.8399	269.926	167.222	132.054	199.031	288.895	299.528	262.712	266.008	206.711	98.0095	99.0115	108.937	23.2559	17.2236	235.787	15.1627	260.89	63.3442	279.274	83.365	121.274	107.389	122.974	156.342	40.7901	103.19	11.1789	8.04198	223.017	13.5196	2.64581	68.9445	54.5084
K01035	atoA; acetate CoA/acetoacetate CoA-transferase beta subunit [EC:2.8.3.8 2.8.3.9]	21.4083	44.3178	25.6294	8.61027	5.29278	81.8982	4.90789	45.9847	46.2523	77.218	60.6231	187.879	79.2566	129.125	47.7537	269.948	167.142	132.207	198.587	288.895	299.504	262.699	265.987	206.708	99.6781	100.973	110.332	23.3477	17.067	235.906	15.1627	260.89	63.1044	279.274	83.6491	122.164	108.661	124.406	157.672	41.2836	103.19	11.4193	8.04198	223.017	13.5837	2.64581	69.7399	54.5084
K01039	gctA; glutaconate CoA-transferase, subunit A [EC:2.8.3.12]	1.18749	1.97418	4.85328	2.14218	145.487	3.00728	0	21.0881	11.0515	0.141128	0	0.223573	0	0.368195	0	0.0391934	0.70805	1.35194	0.362197	0.0900047	0.276905	0.481267	5.19719	0.356295	1.12678	0.708231	1.33128	0.643006	0	0.0718875	0.583735	0.0777775	2.10852	0.0677401	1.31655	2.5231	0.807354	1.30489	1.55612	0.681861	0.0639522	7.31278	0.154323	0.028002	16.7807	0.508686	1.61034	0
K01040	gctB; glutaconate CoA-transferase, subunit B [EC:2.8.3.12]	1.18749	1.97418	4.85328	2.14218	148.444	3.00728	0	21.0881	11.0515	0	0	0.223573	0	0.368195	0	0.0391934	0.70805	1.04202	0.34495	0.0900047	0.276905	0.481267	5.19719	0.291846	1.12678	0.708231	1.33128	0.643006	0	0.0718875	0.583735	0.0777775	1.42835	0.0677401	1.19479	2.45199	0.807354	1.27234	1.55612	0.681861	0.0639522	7.31278	0.154323	0.028002	16.7807	0.508686	1.61034	0
K01042	selA; L-seryl-tRNA(Ser) seleniumtransferase [EC:2.9.1.1]	21.2956	43.8103	35.4648	66.2916	148.132	18.5017	24.0868	72.7593	15.8907	8.14871	29.433	37.2472	12.4421	44.9396	17.2344	352.233	198.68	96.5635	258.457	321.064	320.713	264.291	287.236	211.091	29.9105	51.8705	25.3501	19.7205	15.7413	286.421	24.9059	304.535	53.9247	293.838	85.6606	53.6667	21.6659	25.0985	52.804	36.9049	69.9857	129.993	8.49647	272.236	74.3553	88.3066	61.4513	367.942
K01045	PON; arylesterase / paraoxonase [EC:3.1.1.2 3.1.8.1]	0	0	0	0	0	0	0	0	0	0	0	0	0	0	0	0	0.0152297	0.00579422	0.0209557	0	0	0.0493298	0	0	0	0	0	0.0241684	0	0	0	0	0.0915311	0	0.0435299	0.0564131	0	0	0	0	0	0	0	0	0	0	0	0
K01046	lip, TGL2; triacylglycerol lipase [EC:3.1.1.3]	71.6805	33.6364	89.569	14.8425	201.561	40.4665	144.921	80.0141	82.5117	39.7625	27.0579	133.249	15.7484	118.32	25.3308	28.4148	202.204	185.199	84.4032	7.09411	5.5824	37.0825	32.3645	74.8042	23.994	17.9469	26.6901	244.747	191.741	64.5036	52.5722	6.08411	69.0893	24.5517	261.699	174.63	20.514	24.2985	22.132	12.2299	279.308	159.572	11.4419	76.128	102.886	24.8888	7.28889	118.424
K01048	pldB; lysophospholipase [EC:3.1.1.5]	465.188	460.011	380.856	547.497	283.782	295.22	403.681	246.972	291.21	340.744	537.497	259.68	568.226	404.603	235.561	274.679	243.653	146.252	247.028	295.423	305.067	303.774	316.663	322.729	70.9477	49.5966	81.8445	50.1909	51.3296	245.645	55.3553	267.809	89.4158	325.119	76.2179	122.964	55.3482	62.6777	78.8941	70.6473	224.411	25.6891	22.1637	274.271	18.399	17.9537	50.3507	148.16
K01051	E3.1.1.11; pectinesterase [EC:3.1.1.11]	4.07441	10.3014	13.6652	0.00865527	0.88025	4.83956	0.54566	5.39564	5.51772	9.27774	9.06931	12.2249	7.11875	10.5462	289.294	269.885	160.065	88.2524	193.228	285.495	298.131	258.322	243.775	199.112	51.7557	54.0094	49.5075	21.2908	14.5034	230.996	24.954	259.753	48.6922	258.257	73.4104	58.2625	44.4265	38.5812	80.5964	102.418	0.748241	32.7461	2.75853	196.085	21.0152	2.56164	98.6737	32.5319
K01053	E3.1.1.17, gnl, RGN; gluconolactonase [EC:3.1.1.17]	0.554161	0.466125	5.68527	3.23707	48.2903	3.7204	0.228629	37.2441	4.18962	0	0	0	0.10896	0.289296	0.751307	3.55223	14.243	17.5597	9.95429	0.628293	1.44334	1.73858	1.36318	3.02921	0.791324	4.06992	0.715086	33.0218	21.8561	6.58837	28.2425	0.304039	7.1266	0	29.1324	11.0162	3.09804	1.74159	3.09079	6.97446	0.17395	12.2395	0.273924	0	21.3378	1.33222	3.87915	0
K01055	pcaD; 3-oxoadipate enol-lactonase [EC:3.1.1.24]	28.9879	2.46772	17.7067	7.64044	292.696	12.2474	130.349	61.0791	61.5482	0	0	0.536574	0.10896	1.23608	3.79146	17.6523	89.9843	71.9654	29.9878	3.17993	2.45867	8.49965	11.547	17.2192	1.35402	1.17456	1.61958	151.615	113.979	34.4492	49.1539	2.05234	18.733	2.16768	163.063	80.9096	1.94517	1.51372	1.52826	0.870184	0.948411	46.0763	3.39897	0.0665047	56.4611	36.0777	0.104313	2.95203
K01056	PTH1, pth, spoVC; peptidyl-tRNA hydrolase, PTH1 family [EC:3.1.1.29]	953.132	987.873	891.515	1012.74	712.41	1002	979.184	820.84	916.416	1000.7	972.197	795.165	1024.55	905.379	804.236	385.105	557.039	696.422	514.119	379.095	357.976	430.906	410.987	499.854	923.058	904.172	907.008	879.272	926.29	453.108	973.567	418.595	883.645	397.555	801.247	800.943	904.775	880.406	831.971	919.324	838.847	865.722	997.654	517.196	898.202	875.451	902.315	724.137
K01057	PGLS, pgl, devB; 6-phosphogluconolactonase [EC:3.1.1.31]	419.837	440.392	236.468	512.342	418.109	246.278	386.74	151.96	246.571	374.821	536.988	118.192	597.17	320.192	90.3498	87.8746	57.9398	62.2396	79.0061	30.7665	20.3409	43.1294	8.28948	20.0718	169.079	95.7357	124.237	26.9908	18.5342	107.761	66.8205	94.7482	46.0271	1.56141	113.896	111.656	72.1773	42.9701	81.7591	23.9658	2.75506	275.05	1.9329	52.9401	114.044	41.4231	26.6944	299.761
K01058	pldA; phospholipase A1/A2 [EC:3.1.1.32 3.1.1.4]	33.6125	8.63154	7.47003	0.432115	148.909	6.53988	181.856	6.67456	197.259	9.87047	12.9337	9.22237	16.0741	9.4876	8.23331	278.366	196.672	115.94	205.126	286.89	299.158	258.441	239.456	204.316	38.0157	59.0496	29.3335	100.739	75.6719	247.739	16.8109	260.554	46.2061	248.875	143.963	72.4922	28.2611	19.8656	61.1794	29.5051	15.2123	99.8984	5.19395	196.825	91.5816	34.5058	59.5704	38.9773
K01060	cah; cephalosporin-C deacetylase [EC:3.1.1.41]	3.9451	3.7279	7.2097	1.30219	0.493843	5.54811	1.09925	10.8811	3.73408	1.29781	2.09705	2.59344	0.987908	4.13799	2.13615	0.784978	3.83723	14.5242	2.6267	2.65694	2.29109	3.9216	5.88914	11.8325	13.1824	34.3736	19.0998	5.66663	3.81413	1.96555	3.00795	0.643432	14.0371	9.32511	26.5079	22.8042	59.4671	83.7381	51.0541	15.5316	3.28842	8.33107	0.164547	0.586502	5.34243	1.18936	21.7857	0.188908
K01061	E3.1.1.45; carboxymethylenebutenolidase [EC:3.1.1.45]	81.3298	22.4316	70.1646	19.279	169.791	25.0607	22.6891	100.307	66.9742	14.8438	15.7837	6.52832	16.1794	18.9621	2.27423	553.036	381.28	299.212	427.21	573.783	599.754	526.249	496.751	403.75	12.4998	39.5717	14.7266	195.332	123.181	493.167	72.6462	522.49	120.44	497.229	203.437	140.862	28.5334	21.8187	79.8095	24.6899	1.75702	64.5677	42.4814	392.276	107.888	283.051	53.1802	67.0362
K01066	aes; acetyl esterase [EC:3.1.1.-]	3.78677	3.95658	22.2312	7.2767	107.791	11.1523	2.55759	50.0569	24.7977	2.08022	2.29148	14.3757	2.18163	8.31069	118.713	286.568	243.72	166.056	225.342	289.845	301.3	266.268	257.352	211.684	5.88401	15.6671	7.21521	174.968	129.203	265.979	41.6625	261.842	61.025	258.46	196.714	107.286	10.0169	8.74329	38.6418	2.0261	1.91281	27.1249	3.26008	196.146	53.5103	6.33405	19.0241	32.9356
K01067	E3.1.2.1, ACH1; acetyl-CoA hydrolase [EC:3.1.2.1]	0	0	0	0	1.71536	0	0	0.109076	0	0	0	0	0	0	279.1	0	0.160313	0.538997	0.099173	0	0	0	0	0.0322245	1.45363	0.784562	1.49121	0.296804	0	0.0189178	0	0	0.155467	0	0.228304	0.576772	0.467898	0.227872	0.128116	0.616922	0	4.24004	0	0	30.2117	0	0.397694	0
K01069	gloB, HAGH; hydroxyacylglutathione hydrolase [EC:3.1.2.6]	86.4888	1.32434	47.5924	4.08031	298.463	12.0494	188.349	31.6267	211.12	1.37458	0.132839	0.447145	0.48669	0.657492	284.747	364.89	254.886	229.759	299.875	317.93	320.07	274.708	242.96	210.714	8.48386	19.8406	9.10182	150.422	92.3985	317.684	66.4112	306.189	91.0997	250.877	153.807	126.315	13.2821	10.6327	41.599	8.72132	2.70671	268.124	43.6725	245.898	236.232	314.325	22.9685	325.507
K01070	frmB, ESD, fghA; S-formylglutathione hydrolase [EC:3.1.2.12]	85.2221	1.14064	50.6564	3.37491	298.132	11.3185	187.432	29.3179	209.372	0.0395158	0.0241526	0.804861	0.186443	0.289296	4.9767	556.103	400.483	308.277	434.385	574.37	599.543	527.178	476.555	408.12	11.804	31.8269	14.1946	216.81	144.656	502.415	57.3461	523.333	123.997	498.408	238.378	170.389	21.3048	17.2654	77.0897	6.77964	1.52142	140.03	42.5441	392.59	158.237	286.101	39.3913	67.5609
K01071	MCH; medium-chain acyl-[acyl-carrier-protein] hydrolase [EC:3.1.2.21]	152.935	45.4952	155.473	119.692	19.7548	230.038	20.9503	6.62184	163.35	6.06849	7.83451	4.59442	23.3999	3.9318	40.8522	6.5257	134.442	91.813	125.044	48.2545	27.5963	30.7189	4.9544	77.7945	28.449	16.909	20.4148	671.459	765.569	38.3113	811.355	33.2592	553.14	6.43531	20.8567	20.3925	10.4956	13.1515	6.34172	73.2643	469.293	211.776	935.774	139.961	543.568	476.868	85.6542	155.059
K01073	E3.1.2.20; acyl-CoA hydrolase [EC:3.1.2.20]	0	0	6.62015	0	0.180564	5.86229	0.426773	1.03622	4.97236	0	0	0	0	0	0	0.738142	5.631	23.1095	7.27559	0.252013	0	4.98913	0	1.07415	0.103216	0	0	7.03851	3.82657	5.128	0.658247	0.445453	10.6689	0	5.14444	10.0975	0	0	0	0.103903	12.1765	68.8246	13.8569	50.9916	53.163	38.3245	0.443331	2.99105
K01075	E3.1.2.23; 4-hydroxybenzoyl-CoA thioesterase [EC:3.1.2.23]	1.18749	0.137096	1.31956	0.324573	142.011	0.507558	4.11531	3.60679	7.66706	0	0	0	0	0	0	0.7499	4.04791	4.43096	1.3453	0.288015	0.0963148	0.851601	0.781475	0.970278	1.54824	3.05652	1.72667	7.16846	3.9909	1.11486	8.30964	0.190909	2.53936	0.0677401	8.32806	6.62103	1.55361	0.960318	2.67441	1.7014	0.0895331	12.085	0.0578713	0.0210015	23.4962	5.16183	0.221666	0.382315
K01077	E3.1.3.1, phoA, phoB; alkaline phosphatase [EC:3.1.3.1]	101.629	127.167	175.186	57.178	37.029	179.676	36.9519	168.871	197.744	161.326	71.8151	247.507	121.763	129.89	149.419	279.397	232.134	238.696	245.626	289.961	302.052	302.239	289.738	294.444	418.231	311.33	358.776	97.9942	80.1896	268.946	67.9495	263.476	136.948	304.881	293.09	284.629	282.251	189.517	271.583	153.245	5.48467	244.889	4.17638	197.873	137.53	15.1447	192.741	34.4938
K01078	PHO; acid phosphatase [EC:3.1.3.2]	0	0	0.581499	0.281296	0	0.177645	0	2.42695	0.256638	0	0	0	0	0	0	0.0261289	0.347345	1.4654	0.750265	0.0750039	0.0240787	0.422472	0.0202577	0.0572521	0	0	0	1.03882	0.328662	1.51592	0.103012	0	0.725642	0	1.2126	0.418753	0.0122938	0	0	0	0.127904	1.64795	0.0192904	0	2.03548	0	0	0
K01079	serB, PSPH; phosphoserine phosphatase [EC:3.1.3.3]	490.788	545.791	250.374	524.23	571.634	253.719	592.396	301.704	428.696	409.078	551.235	154.676	629.136	345.426	106.162	366.922	269.284	252.486	286.735	318.834	319.69	272.223	246.448	224.712	392.862	333.404	305.769	122.253	96.3401	320.982	90.6517	307.902	131.124	250.809	349.577	300.964	242.791	141.131	242.768	315.911	64.0663	293.86	9.19092	255.961	195.732	161.031	310.888	443.104
K01081	E3.1.3.5; 5'-nucleotidase [EC:3.1.3.5]	199.134	286.378	96.0022	47.0003	321.987	148.577	241.287	293.523	276.146	153.095	56.819	167.627	114.068	100.458	140.084	288.297	267.328	335.349	258.053	290.871	301.443	296.884	251.212	251.825	421.86	353.237	326.731	263.996	245.709	293.552	345.69	270.257	251.038	253.171	346.383	349.769	267.418	163.979	255.093	331.652	53.9072	215.789	20.9918	227.843	195.331	82.4993	313.57	216.104
K01082	cysQ, MET22, BPNT1; 3'(2'), 5'-bisphosphate nucleotidase [EC:3.1.3.7]	70.0618	10.1739	47.2289	3.26888	153.933	11.4403	2.8167	31.2949	53.4969	29.7836	7.77111	38.2365	49.4341	25.2082	9.44657	363.385	259.298	278.363	306.696	317.978	320.738	314.309	241.684	229.888	255.899	238.64	234.502	131.975	81.9752	321.591	105.281	306.332	130.782	251.012	356.625	255.166	204.973	134.888	185.389	144.269	40.2355	129.839	45.1434	247.181	128.487	307.435	187.494	329.979
K01083	E3.1.3.8; 3-phytase [EC:3.1.3.8]	0.646522	0.0959669	0.514403	0.735698	43.7577	0.177645	0.0457257	2.23606	0.801994	1.93345	0.211335	1.4644	1.75547	1.01254	280.268	0.246069	0.93516	4.15486	4.4646	0.240012	0.960138	0.437151	0.189678	0.300762	0	0	0.0523233	2.12364	1.65904	1.68746	0	0.120202	0.450271	0	4.12468	0.642667	0.0733958	0.0813829	0.0640578	0	0.191857	7.03812	0.0964521	0	31.4939	0.12851	0	0
K01085	agp; glucose-1-phosphatase [EC:3.1.3.10]	1.13471	0.00822574	3.86921	0.0642654	0	0.702967	0.0274354	4.18126	0	0.0197579	0.0120763	0.357716	0.0387415	0	0.18275	267.925	146.736	70.9273	187.178	285.216	297.82	252.488	237.047	192.804	8.91031	23.0606	11.4912	11.0061	8.24332	227.687	3.77711	259.569	35.474	247.712	29.6798	19.9159	29.3106	23.1778	55.2407	57.7309	0.656789	20.2561	2.79711	196.118	6.07921	1.12296	47.3843	32.4667
K01086	fbp-SEBP; fructose-1,6-bisphosphatase I / sedoheptulose-1,7-bisphosphatase [EC:3.1.3.11 3.1.3.37]	0	0	0	0	0	0	0	0.29087	0	0	0	0	0	0	0	0	0	0.11009	0.0258712	0	0	0	0	0.021483	0	0.114415	0	0.190803	0	0	0.274699	0	0.0388667	0	0	0.205426	0	0	0	0	0	0	0	0	0	0	0	0
K01087	otsB; trehalose 6-phosphate phosphatase [EC:3.1.3.12]	31.0726	1.07757	8.06271	14.4521	40.6269	8.02448	145.938	12.3529	39.025	29.5155	6.08042	4.00195	11.5159	9.62568	3.58841	278.661	198.191	110.156	207.213	287.137	299.458	258.749	240.211	202.228	6.99427	17.7316	8.04907	102.382	75.9914	247.653	46.7101	260.75	49.9844	248.943	115.557	67.1181	11.5428	9.23695	39.6491	5.85751	1.75932	111.033	3.8195	196.163	88.6184	16.8918	21.5668	33.7002
K01089	hisB; imidazoleglycerol-phosphate dehydratase / histidinol-phosphatase [EC:4.2.1.19 3.1.3.15]	50.6121	135.135	19.9555	0.60522	0.361128	11.8185	0.446588	79.9574	21.0527	96.283	28.3914	117.563	46.721	65.3875	293.543	353.554	201.429	155.05	264.207	315.677	317.814	260.856	239.573	205.437	289.672	209.95	225.871	23.183	20.6597	295.01	29.0504	303.797	84.0112	249.691	143.838	179.169	163.383	96.4517	178.918	164.954	2.1149	108.856	2.89356	245.562	95.6385	23.3908	165.404	322.588
K01090	E3.1.3.16; protein phosphatase [EC:3.1.3.16]	873.875	763.537	872.545	1009.67	463.23	998.299	912.481	580.018	743.76	863.128	943.957	614.582	927.509	835.126	519.924	23.9272	309.785	483.329	241.852	61.6376	37.9706	176.64	191.133	277.438	410.138	464.954	475.955	796.271	856.801	144.821	888.839	113.845	794.612	156.704	418.371	521.701	550.262	672.569	541.484	562.326	811.018	592.332	991.28	270.23	723.554	779.901	483.202	391.668
K01091	gph; phosphoglycolate phosphatase [EC:3.1.3.18]	1201.04	1408.26	1262.9	1093.55	1497.88	1222.4	1473.6	1729.47	1433.69	1322.26	1387.62	1474.43	1325.47	1311.88	764.788	431.288	745.852	1129.83	554.163	348.92	343.623	504.831	627.45	724.201	1650.82	1806.49	1781.27	670.875	573.107	597.763	574.471	482.426	668.242	593.158	1698.41	1599.47	1952.52	2056.89	1744.16	1824.47	434.453	1221.33	70.5418	397.104	532.55	574.328	1714.7	702.238
K01092	E3.1.3.25, IMPA, suhB; myo-inositol-1(or 4)-monophosphatase [EC:3.1.3.25]	595.994	477.944	384.98	588.339	600.568	306.939	616.837	513.949	484.662	458.831	656.792	203.567	679.919	402.383	311.808	374.368	349.766	468.829	391.478	335.124	332.005	311.648	258.445	245.714	312.181	262.47	259.855	330.332	254.282	352.968	296.769	314.449	301.029	251.893	331.919	383.252	185.987	138.432	235.746	196.949	155.981	521.123	720.399	327.208	547.136	949.806	180.545	460.731
K01093	appA; 4-phytase / acid phosphatase [EC:3.1.3.26 3.1.3.2]	10.5291	19.2839	5.92682	11.2296	0	0.702967	16.1839	121.329	0.192479	19.6083	4.38974	21.2618	7.90811	10.6251	5.56373	268.416	148.803	67.6072	187.572	285.199	297.615	252.473	236.734	192.766	4.40957	15.6476	5.86021	16.178	11.8553	226.366	4.99025	259.396	33.7946	247.825	29.0223	17.1926	8.88824	7.76392	37.5432	2.00012	0.50842	2.1286	0	196.027	4.36427	0.813898	20.6019	32.2306
K01095	pgpA; phosphatidylglycerophosphatase A [EC:3.1.3.27]	41.7257	25.7191	8.11303	12.2466	250.699	2.63169	203.751	133.48	201.14	26.5094	4.99355	27.05	12.1624	13.5838	11.3147	362.406	236.784	135.156	271.398	317.334	318.487	262.938	241.433	208.786	39.291	61.4224	33.0816	104.736	77.8528	304.43	18.8093	304.588	60.8289	250.809	176.051	91.6603	30.3141	20.1512	60.0668	80.6076	28.3097	214.402	5.98485	246.836	136.732	90.0555	95.0154	331.966
K01096	pgpB; phosphatidylglycerophosphatase B [EC:3.1.3.27 3.1.3.81 3.1.3.4 3.6.1.27]	0.818048	0.00822574	4.15996	0.0642654	0	0.702967	0.0274354	0.85443	13.9951	0.0197579	0.0120763	0.357716	0.0387415	0	0.18275	359.029	224.734	133.477	270.505	316.372	317.637	262.537	239.081	202.897	5.39305	14.8934	6.55542	80.8243	60.6767	302.048	14.3156	304.15	53.9041	250.651	101.237	70.2668	9.21155	8.15863	38.0971	2.14948	2.34513	71.314	2.85498	245.512	33.1976	22.4634	19.0698	322.302
K01101	E3.1.3.41; 4-nitrophenyl phosphatase [EC:3.1.3.41]	158.51	59.8834	179.79	169.821	37.3824	246.083	84.4405	21.588	172.485	64.0085	79.0923	23.3522	77.9648	64.3356	178.734	6.93834	139.701	116.391	132.598	48.4135	27.531	47.1929	10.4627	99.5037	29.894	15.3235	21.7055	679.787	771.219	43.2328	814.823	33.7289	565.988	10.4997	29.1151	32.5982	12.1195	15.5685	8.6478	72.6928	485.624	265.603	936.111	163.599	579.143	484.644	86.0454	227.533
K01104	E3.1.3.48; protein-tyrosine phosphatase [EC:3.1.3.48]	2418.58	1935.08	2081.91	2733.95	1408.27	2715.81	2095.49	1067.77	2098.3	1993.98	2318.82	1028.93	2420.99	1703.62	1797.28	608.816	1209.98	1281.85	1119.55	808.702	740.868	793.277	720.384	1005.84	1253.24	1269.28	1302.85	3547.04	3932.92	899.137	4229.1	869.919	3149.65	701.725	1162.01	1192.7	1409.99	1545.6	1289.11	1298.3	2451.89	1809.68	3474.45	1067.79	2787.81	2041.77	1380.37	752.463
K01113	phoD; alkaline phosphatase D [EC:3.1.3.1]	28.4338	4.24996	16.7405	7.77893	204.709	11.7626	125.06	63.7005	62.5799	5.10882	1.20763	7.3779	3.6078	5.52293	4.23818	11.9725	59.2477	60.115	26.9574	2.48251	2.59334	5.98078	15.2469	12.0438	22.1915	6.38274	21.1473	110.284	78.9886	25.7236	22.8687	1.25222	16.1794	1.11771	115.903	72.6634	3.8564	2.71005	5.26075	5.32501	1.83671	95.8918	1.12849	0.13651	63.0156	11.9964	7.33452	1.40444
K01114	plc; phospholipase C [EC:3.1.4.3]	6.86105	12.3112	24.3223	62.2206	49.1699	13.4059	22.779	33.3046	13.289	4.99592	18.2654	29.7799	3.55332	29.5148	3.9139	22.5117	124.388	154.396	54.8873	8.99327	6.10816	29.7044	50.4562	32.7443	5.79232	7.3489	4.98136	199.713	144.703	57.0793	49.9694	4.18203	54.3882	46.4867	197.379	122.87	11.4545	10.8036	4.65508	18.3211	104.812	20.6777	8.04198	25.6078	22.5644	3.05126	14.9494	38.901
K01115	PLD1_2; phospholipase D1/2 [EC:3.1.4.4]	0	0	0	0	0	0	0	0	0	0	0	0	0	0	0	0	0	0.121274	0	0	0	0	0	0.211285	0	0	0	0.106002	0	0	0	0	0	0	0	0.102713	0	0	0	0	0	0	0	0	1.53863	0.107092	0	0
K01117	E3.1.4.12; sphingomyelin phosphodiesterase [EC:3.1.4.12]	0	0	0	0	0	0	0	0	0	0	0	0	0	0	0	0	0	0	0.0301831	0	0	0	0	0	0	0	0	0	0	0	0	0	0.330367	0	0	0.0474059	0	0	0	0	0	0	0	0	0	0	0	0
K01118	acpD, azoR; FMN-dependent NADH-azoreductase [EC:1.7.1.17]	55.8998	59.8611	125.826	41.2216	361.884	65.2998	53.7478	121.29	83.886	97.0098	70.759	289.783	72.1284	216.845	191.384	303.106	381.106	328.801	289.57	301.03	308.004	313.107	320.84	297.72	118.515	127.521	148.709	284.929	222.256	308.372	78.3263	270.761	141.593	318.49	367.799	279.625	159.353	192.036	188.196	73.0939	323.809	60.0853	14.7653	318.495	75.0616	29.0797	86.9293	240.124
K01119	cpdB; 2',3'-cyclic-nucleotide 2'-phosphodiesterase / 3'-nucleotidase [EC:3.1.4.16 3.1.3.6]	300.66	325.568	353.641	151.462	32.0849	286.138	79.5838	256.505	239.474	145.092	53.8492	359.95	60.5868	202.111	304.157	446.655	451.39	414.479	485.871	379.318	356.923	363.052	348.743	428.45	492.91	368.868	421.918	648.564	717.977	417.584	748.179	380.467	663.254	354.405	330.199	381.69	347.379	224.683	302.775	402.149	624.016	367.696	317.672	456.569	469.778	261.169	392.545	835.619
K01120	cpdP; 3',5'-cyclic-nucleotide phosphodiesterase [EC:3.1.4.17]	0	0	0	0.0556101	0	0	0	0	0	0	0	0	0	0	0	0.0947174	0.303793	0.326902	0.198863	0	0.382851	0.232291	1.37069	0.021483	0	0	0.0697644	0.253768	0	0.0857353	0	0.0395958	1.47324	0	1.61365	0.781092	0	0	0.304275	0	0.00767426	0.44632	0	0	0.0160274	0	0	0.0562227
K01121	CNP; 2',3'-cyclic-nucleotide 3'-phosphodiesterase [EC:3.1.4.37]	0	0	0	0	0	0	0	0	0	0	0	0	0	0	0	0	0	0	0	0	0	0	0	0	0	0	0	0	0	0	0	0	0	0	0	0	0	0	0	0	0	0.120163	0	0	0.104178	0.0374821	0	0
K01126	E3.1.4.46, glpQ, ugpQ; glycerophosphoryl diester phosphodiesterase [EC:3.1.4.46]	572.601	460.81	671.446	539.438	582.765	673.324	604.984	522.649	695.062	651.301	467.807	725.689	386.324	598.394	1344.01	662.778	771.831	789.856	752.848	668.976	658.217	697.416	716.971	757.03	775.986	682.618	764.322	1010.62	1020.23	667.699	1009.38	620.839	945.771	706.663	740.856	789.191	735.157	713.041	691.443	688.62	842.081	813.06	1032.67	712.319	1041.32	826.583	655.421	742.042
K01129	dgt; dGTPase [EC:3.1.5.1]	739.331	924.185	751.195	962.895	661.914	872.551	1091.77	777.219	822.348	1187.41	928.428	777.491	1012.8	916.136	628.573	375.075	386.764	461.532	350.073	325.527	325.823	328.574	371.916	370.288	875.319	813.493	889.275	154.495	138.351	393.88	154.152	378.363	270.701	350.594	679.27	705.289	876.146	863.726	784.748	782.814	297.029	561.59	16.942	327.006	278.359	129.758	738.25	455.525
K01130	E3.1.6.1, aslA; arylsulfatase [EC:3.1.6.1]	3.27219	3.85376	6.18022	0.54961	0.609404	4.40814	0.210338	8.66702	4.13829	3.28461	3.97703	3.73187	4.66351	7.32893	1.99665	282.499	224.164	132.663	213.745	287.643	301.313	259.951	238.188	207.112	29.1944	29.8229	25.0746	134.947	102.783	253.904	51.3113	260.886	50.5186	250.128	175.182	101.55	24.1276	14.4752	54.9256	1.54555	0.537326	3.82805	0	196.065	31.1221	1.37078	31.3526	32.2418
K01132	GALNS; N-acetylgalactosamine-6-sulfatase [EC:3.1.6.4]	0	0	0	0	0	0	0	0	0	0	0	0	0	0	0	0	0	0	0	0	0	0	0	0	0	0	0	0	0	0	0	0	0	0	0	0	0	0	0	0	0	0	0	0	0	0	0	0
K01133	betC; choline-sulfatase [EC:3.1.6.6]	2.11109	2.4403	1.10038	0.229365	141.857	0.713118	0	5.26838	7.44571	0.818541	0.241526	3.64423	0.677976	1.97247	0.223362	0.209031	3.33986	3.00262	1.11988	0.132007	0.0421377	0.834196	0.0379357	1.25321	2.95886	2.20658	1.9534	2.10583	0.91556	0.5751	1.81988	0.0707069	2.73369	0.20322	5.45341	4.78279	0.935797	0.585957	3.61927	1.44165	0.0204647	5.66483	0.119601	0	11.5745	0.389814	0.482449	0
K01134	ARSA; arylsulfatase A [EC:3.1.6.8]	0.554161	0.356449	0.119207	0	0	0	0	0.381767	0	0.244715	0.643969	1.40113	0.532695	3.17358	0.169146	0.084919	0.0133594	0.102409	0	0	0.124427	0	0	0.329441	0.0344054	0.555732	0.116332	0.530008	0.187807	0	0.103012	0.00424241	0.349801	0	0.273964	0.663683	1.04828	0.428562	0.0267441	0	0	0	0	0	0.0641098	0.12851	0	0
K01135	ARSB; arylsulfatase B [EC:3.1.6.12]	0.369441	0	0.119207	0	0	0	0	0	0	0.244715	0.523206	0.17148	0.532695	2.09529	0.169146	0	0.0133594	0	0	0	0	0	0	0	0.0344054	0	0.116332	0	0	0	0	0	0	0	0.0304405	0.015802	0.189545	0.428562	0.0267441	0	0	0	0	0	0	0	0	0
K01136	IDS; iduronate 2-sulfatase [EC:3.1.6.13]	0	0	0	0	0	0	0	0	0	0	0	0	0	0	0	0	0.200391	0.0404248	0	0	0	0	0	0.161122	0	0	0	0.318005	0.187807	0	0.103012	0	0	0	0	0.015802	0	0	0	0	0	0	0	0	0.0320549	0	0	0
K01137	GNS; N-acetylglucosamine-6-sulfatase [EC:3.1.6.14]	0	0	0	0	0	0	0	0	0	0	0	0	0	0	0	0	0	0.101062	0	0	0	0.0140369	0	0	0.120419	0.122588	0.0915658	0.318005	0.187807	0.0113507	0	0	0.0680168	0	0.213083	0.0474059	0.137617	0.0691754	0.0480434	0.0259756	0	0	0	0	0	0	0	0
K01138	K01138; uncharacterized sulfatase [EC:3.1.6.-]	1.24027	0.921282	17.1392	0.168778	0.88025	5.77093	0.115838	2.69055	5.51772	7.22772	9.2423	6.56566	5.59814	10.2482	9.81431	535.792	290.805	130.217	372.665	570.293	595.304	504.008	472.352	385.186	15.703	36.8442	24.5527	20.053	16.1045	450.899	7.01581	518.626	62.7698	496.043	41.8045	30.3714	24.7368	28.3009	80.5953	0.441586	1.22788	4.78935	0	392.053	8.79265	0.706806	38.7654	64.42
K01139	spoT; GTP diphosphokinase / guanosine-3',5'-bis(diphosphate) 3'-diphosphatase [EC:2.7.6.5 3.1.7.2]	29.0671	3.79206	9.37556	2.97676	286.097	4.37261	182.229	28.4089	189.218	0.0197579	0.0120763	0.357716	0.147702	0.289296	3.83207	359.191	221.841	114.321	268.175	316.812	318.121	258.851	239.623	203.658	6.97002	18.9907	8.00303	76.5817	58.5932	298.676	14.2528	303.929	46.8303	250.538	125.419	68.5484	9.83541	8.84225	41.2947	3.61711	13.6084	182.877	3.64975	246.229	101.202	52.9621	19.3697	325.642
K01141	sbcB, exoI; exodeoxyribonuclease I [EC:3.1.11.1]	10.661	9.53637	5.70317	11.6407	146.322	1.21052	18.1653	107.411	21.5339	22.0921	4.29917	21.4741	7.90811	10.0465	5.56373	353.899	192.726	94.2129	254.836	315.516	316.984	255.685	240.013	196.196	6.71198	17.8302	8.02919	39.9244	27.787	290.414	7.16209	303.325	44.0741	249.556	43.9656	33.8954	10.5083	8.78528	40.518	5.03278	2.28117	77.4365	3.04789	245.533	51.656	22.6776	20.7453	322.527
K01142	E3.1.11.2, xthA; exodeoxyribonuclease III [EC:3.1.11.2]	983.374	1013.33	909.428	1037.79	964.883	1015.86	1011.79	972.151	943.623	1033.21	988.923	814.392	1043.88	925.919	810.835	393.462	604.906	739.336	544.703	395.369	367.376	406.804	421.461	504.548	911.197	897.298	891.991	994.42	1024.54	477.171	1091.4	427.651	958.324	399.926	814.531	811.114	892.328	860.736	828.88	947.131	1099.61	953.415	1265.63	572.395	1294.9	1024.86	957.999	747.413
K01144	E3.1.11.5; exodeoxyribonuclease V [EC:3.1.11.5]	17.1328	20.9893	8.08396	2.41482	2.8484	7.98388	0.602055	31.6421	7.78255	111.011	29.0737	134.121	78.7602	67.1102	14.0261	2.13983	19.8922	80.1468	11.4518	0.438023	1.11063	7.09066	0.660081	14.5082	392.51	282.124	334.455	10.1709	11.0571	14.2116	74.3318	0.817371	65.1552	0.20322	172.033	191.856	255.129	161.533	205.866	142.61	0.0204647	41.585	0.0617293	0	55.3375	0.850309	153.565	0
K01146	xni; protein Xni	0.76527	0.00822574	3.86921	0.0642654	0	0.702967	0.0274354	0	13.9951	0.0197579	0.0120763	0.357716	0.0387415	0	0.18275	268.081	146.776	69.4719	188.591	285.359	298.077	252.947	237.27	192.664	4.04556	12.9647	5.45663	10.9832	8.18463	228.682	3.62534	260.44	35.7047	248.257	22.0561	22.9578	7.80785	6.83209	36.4931	0.11689	0.516094	2.64359	2.64279	196.244	7.23318	0.905783	17.9158	32.433
K01147	rnb; exoribonuclease II [EC:3.1.13.1]	70.1146	23.7258	42.6507	11.6623	0.045141	6.00694	21.7624	128.89	6.031	31.7876	12.7526	36.7218	23.6468	14.6489	6.35565	356.273	211.489	195.246	281.544	316.071	318.164	269.85	239.087	201.196	18.556	38.5884	16.305	78.8236	38.938	301.182	9.32534	305.177	83.1676	249.827	72.7141	86.998	18.0589	14.303	51.1516	48.5615	2.29397	107.031	42.0917	245.722	93.8855	276.464	84.4872	322.797
K01150	endA; deoxyribonuclease I [EC:3.1.21.1]	12.6138	19.421	6.41886	11.3161	269.128	1.03288	17.6776	120.075	21.4055	22.1204	4.38974	22.0666	8.51344	10.6251	5.56373	268.081	148.299	72.3734	188.863	285.521	298.077	253.228	237.832	193.115	7.64953	19.7888	9.31983	11.3931	8.25506	228.83	4.38076	260.525	39.5137	248.257	25.6785	26.8213	11.3033	9.01315	40.6729	5.05876	0.516094	5.75066	2.70066	196.265	12.5303	1.18422	22.9424	32.6579
K01151	nfo; deoxyribonuclease IV [EC:3.1.21.2]	215.736	292.697	442.431	374.398	123.34	485.936	379.186	447.505	313.768	579.833	428.748	609.546	358.093	550.386	367.646	358.498	310.688	297.908	323.3	322.833	323.29	367.48	400.113	381.02	378.922	441.427	452.983	57.3076	62.3273	354.111	63.998	377.14	170.416	389.731	347.081	382.088	513.409	627.479	533.37	413.878	370.32	421.724	36.8571	426.317	169.517	104.048	414.202	564.247
K01153	hsdR; type I restriction enzyme, R subunit [EC:3.1.21.3]	1080.76	996.335	986.521	1323.44	640.449	912.956	1260.02	1065.57	884.81	1389.88	1088.17	1276.99	1162.21	1113.7	1020.7	503.165	698.438	772.595	657.432	408.249	376.934	488.052	542.793	737.465	984.693	1028.45	968.73	839.913	901.35	517.903	924.733	468.456	869.31	536.809	846.625	907.956	1059.78	1060.72	1010.17	1012.83	722.704	1023.44	713.144	594.519	634.726	770.934	937.737	1275.36
K01154	hsdS; type I restriction enzyme, S subunit [EC:3.1.21.3]	1149.25	994.219	896.769	1364.68	689.122	1138.06	1266.57	825.086	938.014	1410.59	1217.99	857.826	1298.71	1043.02	1337.28	738.21	834.969	904.856	843.014	706.239	682.03	669.312	605.682	739.704	1098.8	1176.23	1094.15	1456.81	1588.3	724.84	1640.56	688.577	1377.7	605.986	978.415	970.362	1201.99	1198.74	1142.83	1122.83	653.73	932.765	1338.05	751.567	824.44	1026.8	1099.01	916.754
K01155	E3.1.21.4; type II restriction enzyme [EC:3.1.21.4]	35.6423	14.6692	4.29571	5.43118	40.6344	9.0599	129.129	20.8427	31.331	79.6948	17.3899	93.9899	29.3951	50.0483	5.29976	0.802354	8.77714	31.3225	5.62311	0.241513	0.23242	3.65699	0.530493	5.62596	176.465	97.2204	130.778	4.19766	6.0333	6.30211	15.6922	0.473029	28.8521	0.20322	66.133	86.3973	92.3351	52.0891	66.3266	40.0869	0	80.2802	0.371341	0.119008	22.934	4.7673	52.5543	0.573472
K01156	res; type III restriction enzyme [EC:3.1.21.5]	33.9806	18.815	26.352	0.35162	151.561	38.0732	180.54	46.3829	187.819	72.8501	14.6978	87.5117	19.1337	41.4527	9.25935	37.2328	31.4814	43.831	43.7403	16.4181	10.1952	6.06958	1.19763	8.11637	148.972	115.175	131.932	7.40061	8.97131	24.9569	10.5199	25.9672	35.495	0.880622	85.5164	97.683	137.985	150.623	111.621	169.159	1.84182	103.119	0.863246	34.7764	42.7296	24.7858	109.576	275.387
K01158	DNASE2; deoxyribonuclease II [EC:3.1.22.1]	0	0.246772	0.536769	0.540955	0.361128	0.685203	0	4.30851	0.288718	0	0	0	0	0	0	0	0	0	0	0	0	0	0	0	0	0	0	0.0848013	0	0	0	0	0.0324537	0	0	0	0	0	0	0	0	0	0	0	0	0	0	0
K01159	ruvC; crossover junction endodeoxyribonuclease RuvC [EC:3.1.22.4]	684.375	835.173	467.008	773.913	644.51	565.683	861.363	606.378	614.339	843.122	751.118	482.334	885.299	651.504	543.059	374.356	328.718	497.438	333.977	326.059	326.674	336.057	291.788	269.863	715.737	722.984	658.959	182.745	126.031	397.423	141.823	379.945	253.543	296.483	663.588	602.806	663.382	569.323	632.895	705.882	74.4531	563.921	49.651	278.65	299.638	366.554	710.862	379.417
K01160	rusA; crossover junction endodeoxyribonuclease RusA [EC:3.1.22.4]	0	0.00822574	15.4768	0.00865527	41.778	2.75858	0.0274354	0	0	0.0197579	0.0120763	1.43086	0.0387415	0	0.731002	1070.79	578.779	254.026	744.296	1140.24	1189.77	1006.38	944.29	768.207	15.9811	51.6665	21.4177	37.7841	29.7674	900.832	12.5328	1036.95	123.606	991.188	77.3514	50.1844	31.1492	27.2795	143.954	0.467562	1.99531	3.67355	0	784.106	12.6184	0.835316	71.6632	128.638
K01163	K01163; uncharacterized protein	145.738	223.822	177.968	168.951	109.452	193.253	75.6227	410.464	120.04	274.529	265.025	526.488	214.652	290.405	177.481	9.74008	81.8966	246.978	46.1401	11.8056	8.9949	56.1416	128.858	125.939	705.415	670.628	700.093	28.7652	38.2657	80.775	76.1603	74.2659	154.306	121.032	470.368	478.513	687.186	673.582	624.931	527.859	78.9863	274.361	3.39029	32.9601	41.2013	46.8972	566.871	71.0627
K01166	E3.1.27.1; ribonuclease T2 [EC:3.1.27.1]	0.76527	0.466125	5.32743	3.10724	8.80701	3.492	1.14314	27.0091	25.3706	0	0	0	0.10896	0.289296	1.3751	90.9416	77.0492	46.3795	76.1299	31.014	20.2169	5.41128	2.07311	10.4433	1.80628	3.04835	1.44761	69.8862	53.2903	69.1184	38.8527	43.2615	9.52565	2.26929	83.4039	42.3789	2.30279	1.48931	2.73046	2.08455	1.60648	73.9233	0.370376	49.1785	48.3735	22.0117	0.801908	289.755
K01167	E3.1.27.3; ribonuclease T1 [EC:3.1.27.3]	0	0	0.223654	0.151467	0.045141	0	0	2.12699	0	0	0	0.089429	0	0	0	2.84152	11.0482	10.9147	3.37188	0.417022	0.288944	0.919781	0.551357	1.8296	0.240838	0.768217	0.226734	26.7054	18.3816	6.01834	12.7048	0.325252	3.18396	0.0677401	17.2852	6.58153	1.86554	1.49744	0.368332	3.87037	0.127904	5.69916	0.135033	0	13.6927	0	3.16851	0
K01169	rna; ribonuclease I (enterobacter ribonuclease) [EC:3.1.27.6]	0.76527	0.00822574	3.86921	0.00865527	0	0.702967	0.0274354	0	0	0.0197579	0.0120763	0.357716	0.0387415	0	0.18275	267.762	145.289	63.7051	186.578	285.136	297.501	251.8	236.09	192.207	4.001	12.918	5.35442	9.43987	7.48881	225.466	3.13603	259.393	31.108	247.825	19.4311	12.6154	7.7873	6.81988	35.9898	0.11689	0.50842	0.926972	2.64279	196.027	3.08208	0.192765	17.9158	32.4105
K01170	endA; tRNA-intron endonuclease, archaea type [EC:4.6.1.16]	0	0	0	0	0	0	0	0	0	0	0	0	0	0	0	0	0	0.0404248	0.238619	0	0	0.112296	0	0.0322245	0.172027	0.228831	0.610439	0	0	0	0	0.00473736	0.330367	0	0	0.173822	0.440375	0.244149	0.0800723	2.51964	0.00856959	0	0	0	0	0	2.07323	0
K01173	ENDOG; endonuclease G, mitochondrial	175.574	429.374	40.5316	0.23802	202.698	19.0588	182.202	246.608	190.899	113.382	39.1876	155.686	74.4539	84.3036	17.2788	16.8197	113.638	291.859	46.7332	2.75642	3.35669	22.8801	3.5435	46.422	787.322	658.863	693.788	114.8	96.3025	58.0824	103.764	4.8548	168.899	1.45641	554.966	498.916	623.307	389.561	473.268	734.238	0.362609	217.305	0.757149	0.163812	96.0201	9.62284	676.978	0.706158
K01174	nuc; micrococcal nuclease [EC:3.1.31.1]	61.6439	8.22574	42.3264	15.5016	11.3078	8.61579	2.8734	15.7797	7.85954	1.58063	3.81913	13.2579	1.65862	12.6238	130.708	2.34618	19.9456	100.159	27.08	2.08211	1.60424	15.0823	9.90501	5.76463	1.51384	1.71623	1.49994	41.4184	12.7983	12.2515	2.47229	2.03282	40.1083	8.73848	26.9611	52.7339	2.14683	2.55542	1.06496	3.1737	0.245576	51.2808	42.1945	0.360526	53.9697	257.156	3.28965	0.213646
K01175	ybfF; esterase [EC:3.1.-.-]	0.76527	0.00822574	3.86921	0.0642654	4.60438	0.702967	0.0274354	0.272691	13.9951	0.0197579	0.0120763	0.357716	0.0387415	0	1.3751	351.337	183.374	82.4571	251.551	315.037	316.813	254.742	238.991	194.337	4.73934	14.3622	5.86649	15.7605	11.5652	283.506	6.52101	303.061	38.1728	249.601	27.2324	26.271	8.38584	7.54826	37.5446	2.14948	2.05095	72.0006	2.85498	245.512	35.3774	22.549	19.0698	322.302
K01176	AMY, amyA, malS; alpha-amylase [EC:3.2.1.1]	1213.56	1397.68	590.708	1530.85	785.489	395.155	1167.3	376.912	339.103	901.033	1594.1	310.674	1657.59	983.237	559.978	575.606	423.737	292.833	472.646	591.812	610.315	558.302	560.169	536.786	277.995	291.199	257.532	51.3122	55.6954	492.724	55.972	539.796	161.969	582.087	254.957	232.55	271.345	179.607	273.613	365.944	259.805	215.38	13.6262	513.66	93.7573	106.778	328.379	565.631
K01178	SGA1; glucoamylase [EC:3.2.1.3]	0	0	0.205761	0.0778975	0.0947961	0.0913604	0	2.36695	9.77984	0	0	0	0	0	0	0.233854	0.440861	1.91344	4.14802	0.216011	0.216708	0.0481267	0.0227614	0.146836	0	0	0	1.22538	1.07989	0.174043	0	0.0353534	0.498854	0	3.27235	0.23703	0.0733958	0.0813829	0.0640578	0	0.0204647	0	0.0617293	0	0.144247	0.0471204	0	0
K01179	E3.2.1.4; endoglucanase [EC:3.2.1.4]	59.6452	130.773	90.6077	74.9283	127.443	93.0241	103.03	232.532	53.3188	275.613	323.039	403.385	270.375	325.097	233.953	274.42	193.521	262.758	217.446	288.824	302.063	289.552	300.231	252.072	364.62	394.602	468.546	41.2978	33.8633	263.227	26.8659	286.029	148.848	316.659	329.811	443.222	434.328	550.533	495.769	320.444	20.8016	67.3737	5.79098	220.535	67.0553	6.80354	327.713	106.412
K01180	E3.2.1.6; endo-1,3(4)-beta-glucanase [EC:3.2.1.6]	0	0	0	0	0	0	0	0	0	0	0	0	0	0	0	0	0	0.0943245	0	0	0	0	0	0	0	0	0	0	0	0	0	0	0	0	0	0	0	0	0	0	0	0	0	0	0	0	0	0
K01181	E3.2.1.8, xynA; endo-1,4-beta-xylanase [EC:3.2.1.8]	3.22021	2.78551	32.5233	3.93923	0.484137	10.2057	5.97483	9.36474	9.50876	5.60277	4.05311	7.46218	3.73371	4.72079	9.21874	1.27607	8.46827	19.6737	6.61027	0.373219	1.28309	5.74199	32.9996	10.9159	27.1027	27.9664	29.0661	9.24292	6.19036	3.08813	9.48398	0.280706	8.42844	39.8989	34.6522	38.8318	31.7969	32.8328	18.506	63.555	0.452014	14.0213	0.138891	0.198464	10.8698	0.631842	63.1791	0.279989
K01182	IMA, malL; oligo-1,6-glucosidase [EC:3.2.1.10]	488.32	473.103	453.924	632.403	301.71	361.576	442.246	223.742	309.537	360.99	640.073	289.146	606.081	367.113	190.237	5.71303	93.4952	117.372	84.302	20.4791	12.886	86.6663	137.203	213.619	173.905	172.225	215.929	132.324	151.868	25.5158	163.226	10.3365	151.716	144.834	135.883	182.952	200.734	253.653	195.357	142.308	141.798	100.619	620.086	50.6998	147.941	268.719	115.592	96.0768
K01183	E3.2.1.14; chitinase [EC:3.2.1.14]	45.6719	34.0304	82.5785	17.3538	53.9492	34.7761	14.6627	96.1113	43.0498	38.1186	23.4356	137.997	17.1189	115.022	9.64516	2.26361	68.0861	53.2738	34.4377	1.71009	1.5739	19.2074	29.9087	44.1933	19.5051	11.273	14.0021	18.8971	21.1109	15.325	14.3444	3.32421	32.4318	17.5203	19.1058	53.93	11.416	8.76982	17.2072	15.0689	215.776	24.6794	5.49777	75.6185	26.8671	18.2971	16.1397	115.142
K01184	E3.2.1.15; polygalacturonase [EC:3.2.1.15]	0	0	0	0	0	0	0	0.0363587	0	0	0	0	0	0	0	0	0	0.306016	0.00741641	0.0312616	0.00258846	0.0141172	0	0	0	0	0	0	0	0	0	0	0.155467	0	0.210952	0.095918	0	0	0	0	0	0	0	0	0	0	0	0
K01185	E3.2.1.17; lysozyme [EC:3.2.1.17]	12.594	9.22242	24.9765	45.0966	1.23574	11.0559	19.8389	107.658	11.645	22.3377	4.32121	22.9629	10.3684	9.87999	7.47693	1163.26	707.309	342.279	865.329	1181.82	1215.75	1019.97	950.012	795.725	36.3369	71.1028	34.9079	241.36	226.317	980.679	157.139	1081.08	231.65	994.231	187.822	116.664	52.8327	40.2954	152.491	23.4302	118.77	220.336	638.74	904.261	240.149	296.743	86.1953	438.955
K01186	NEU1; sialidase-1 [EC:3.2.1.18]	23.6178	39.5315	18.8017	74.8248	60.7711	14.2624	26.3533	54.6608	12.5111	105.601	59.6467	115.254	67.2528	80.9856	11.2729	1.87958	22.9148	88.2891	10.7238	2.64614	2.73696	8.99913	17.5915	18.8612	291.844	195.801	223.178	10.2345	12.1546	11.3821	22.0618	1.08429	54.7146	15.9447	134.453	163.566	160.773	93.4505	142.298	105.649	8.83819	31.8089	0.163969	1.32309	42.665	1.85269	105.63	18.6097
K01187	malZ; alpha-glucosidase [EC:3.2.1.20]	928.161	762.99	1010.81	898.983	417.212	973.486	550.164	534.506	830.193	661.911	861.011	801.68	859.465	801.566	360.848	557.943	737.229	592.677	700.696	662.695	653.453	691.708	707.81	831.064	905.246	697.03	826.19	1238.22	1391.98	574.332	1383.72	605.4	1245.73	702.785	533.471	666.204	632.855	539.845	624.258	637.553	1242.95	291.053	1219.28	707.87	982.348	580.605	675.493	453.496
K01190	lacZ; beta-galactosidase [EC:3.2.1.23]	1346.5	1688.29	1096.58	1273.43	615.799	1030.97	875.546	828.482	805.206	1098.66	1598.77	864.677	1570.37	1107.07	523.904	385.07	637.17	955.785	571.931	401.825	372.575	416.94	408.667	553.042	2417.9	1953	2239.77	967.465	1086.16	453.802	1299.71	377.962	1238.8	396.641	1374.38	1548.71	1868.17	1470.24	1603.9	1900.85	1123.19	643.881	1850.21	509.422	1155.64	899.262	1773.09	706.865
K01191	MAN2C1; alpha-mannosidase [EC:3.2.1.24]	9.68463	11.4612	10.959	10.4945	8.4978	8.98377	21.4838	6.61729	6.99339	34.7456	54.7812	7.6909	55.3882	37.4639	13.5513	1.1873	5.37784	19.6774	2.95406	0.342018	0.680404	2.4377	0.106979	1.73045	25.3826	37.3265	32.2514	4.71962	3.01665	2.3427	2.45512	0.701129	7.5384	0.296702	20.3467	23.2302	25.2372	24.0949	30.4702	77.4659	28.7193	22.1673	0.713746	3.82227	12.5173	17.5774	49.5553	99.0307
K01192	E3.2.1.25, MANBA, manB; beta-mannosidase [EC:3.2.1.25]	383.427	378.322	187.531	501.123	233.907	101.576	364.342	86.0039	105.431	379.126	500.201	240.033	586.486	306.47	103.442	2.76692	36.8553	65.7574	24.9581	1.9261	1.43569	34.6647	49.0281	81.4043	214.144	140.337	178.12	20.6968	18.364	16.5518	27.3497	1.70411	47.9954	51.6017	93.3133	151.467	95.4465	74.8859	97.9751	68.2575	2.34321	15.2607	0.142749	1.09208	22.5907	1.01523	55.273	0
K01193	INV, sacA; beta-fructofuranosidase [EC:3.2.1.26]	839.583	715.81	1030.41	855.966	386.643	884.793	533.788	666.43	680.388	569.873	854.383	908.275	747.134	786.996	290.801	901.155	794.623	446.55	853.143	931.911	938.637	960.516	1042.24	1111.42	323.616	312.559	360.132	644.948	747.018	803.311	752.897	897.141	711.357	1063.62	299.29	369.599	355.047	438.783	471.965	419.007	871.017	380.101	373.854	922.655	513.454	347.432	360.435	863.817
K01194	TREH, treA, treF; alpha,alpha-trehalase [EC:3.2.1.28]	1.53054	0.263224	8.27518	0.62318	0.406269	2.09114	0.0548709	7.21721	0.834074	0.0395158	0.0241526	0.715432	0.077483	0	0.365501	538.98	305.754	141.295	376.491	570.685	595.199	505.306	472.689	386.742	8.22564	26.7186	11.0228	52.6094	37.444	458.008	10.1178	519.061	66.3488	495.65	63.9637	37.0686	17.4921	15.2674	72.572	4.32494	1.01684	6.86646	5.28558	392.053	8.98498	1.58196	38.9284	64.821
K01195	uidA, GUSB; beta-glucuronidase [EC:3.2.1.31]	1.8538	0.892492	4.00899	0.00865527	0	0.702967	0.400862	4.00855	0	4.33827	3.78592	4.3429	7.2604	3.22828	1.94426	270.055	147.103	68.9748	189.442	285.206	297.778	252.034	236.189	192.521	10.1797	22.1516	12.1172	11.0369	8.3985	266.739	4.57545	310.343	33.3622	247.712	25.8211	17.3624	15.1361	13.6601	45.3089	10.6727	0.498827	156.821	0.829488	198.722	12.3139	6.39338	26.2967	41.4924
K01197	hya; hyaluronoglucosaminidase [EC:3.2.1.35]	14.1311	20.393	2.64649	27.4372	21.4758	2.58854	0.746853	39.2175	0.866154	10.8011	13.3241	8.02447	18.2206	21.8858	4.64653	1.42017	8.52666	22.0733	2.71562	0.252013	0.162531	2.70704	0.257963	2.59138	37.7513	40.2783	31.9551	9.59844	5.93353	5.06678	9.28826	8.21154	9.88186	0.327862	38.2637	32.1649	46.1867	34.5768	53.1187	80.4596	0.230228	38.8127	2.83569	0	6.38693	3.04141	51.9545	0.061845
K01198	xynB; xylan 1,4-beta-xylosidase [EC:3.2.1.37]	374.611	366.046	168.08	502.945	234.762	92.0732	365.973	84.3568	91.8877	272.278	469.738	123.803	517.126	255.054	82.5879	1.61457	24.0908	18.173	18.8844	1.61108	1.53092	30.1368	48.5046	75.3652	18.4972	25.6372	17.258	14.6227	16.035	6.89007	17.8297	12.7176	17.2757	51.2793	30.5284	30.0479	29.1932	36.3619	16.0145	28.0649	5.91264	11.0121	16.8164	1.14836	7.75728	1.99726	18.1673	0.464737
K01200	pulA; pullulanase [EC:3.2.1.41]	1119.17	1184.33	864.314	1256.44	609.057	728.086	904.871	555.487	624.887	751.571	1194.75	655.728	1211.08	943.594	252.775	12.2443	285.032	276.088	193.528	29.845	18.1135	162.306	207.214	405.603	326.885	258.624	275.682	559.7	652.852	57.8665	674.157	33.8795	547.572	205.093	208.033	285.408	249.845	200.356	215.656	346.796	604.683	147.406	52.9389	187.231	75.3567	143.619	294.507	416.064
K01201	GBA, srfJ; glucosylceramidase [EC:3.2.1.45]	361.382	381.722	201.927	476.186	254.422	187.73	355.008	47.7576	185.53	279.891	494.607	39.5165	542.142	256.268	373.493	1.76841	11.9091	36.8964	5.48004	1.54448	1.70537	3.67592	3.52802	9.78764	86.9708	82.8939	72.2681	9.74049	6.71575	4.58831	8.17401	0.390302	14.4196	4.64697	51.5427	54.2101	60.0341	44.1559	71.3924	31.6741	1.4741	13.4497	0	0.260138	42.665	0.160638	46.1162	0.161921
K01205	NAGLU; alpha-N-acetylglucosaminidase [EC:3.2.1.50]	4.75655	5.49068	0.378198	0	0	0	0.373427	2.99051	0	6.61437	4.88064	6.39619	10.0546	8.86535	2.56683	0.739188	7.30427	20.5189	3.39266	0.114006	0.240787	2.46184	0.0834585	3.00493	44.9894	43.2694	35.2065	4.49447	3.44509	3.19831	9.38268	0.196212	12.4098	0.406441	42.0865	32.8326	46.6093	26.4317	32.1505	72.6441	0	3.57914	0	0	8.37434	0.139219	31.8775	0
K01206	FUCA; alpha-L-fucosidase [EC:3.2.1.51]	186.779	470.396	60.5093	7.38944	8.1931	43.3454	2.88834	308.063	29.4171	259.492	169.219	327.456	216.099	184.854	70.1506	10.4607	91.0067	343.299	43.2368	1.60208	4.88599	28.0254	2.81028	50.6479	1133.9	915.385	957.536	48.8296	47.5152	51.4807	171.816	4.68504	215.884	0.671982	602.716	651.069	793.974	498.013	648.436	736.439	0.123684	161.456	0.0385808	0	142.992	4.57282	676.409	0
K01207	nagZ; beta-N-acetylhexosaminidase [EC:3.2.1.52]	577.759	619.725	501.322	576.134	593.804	369.937	631.035	530.627	526.6	538.566	787.075	578.51	779.039	630.708	317.717	371.689	361.982	307.283	334.61	325.604	324.254	318.246	380.828	343.108	325.865	385.723	398.8	164.065	136.916	336.97	107.819	329.162	161.354	360.799	378.149	378.311	414.61	501.723	440.193	477.132	365.045	382.093	33.7262	403.188	251.571	160.056	484.747	565.521
K01208	cd, ma, nplT; cyclomaltodextrinase / maltogenic alpha-amylase / neopullulanase [EC:3.2.1.54 3.2.1.133 3.2.1.135]	0	0	0	0	0	0	0	0	0	0	0	0	0	0	3.57379	0	0	0	0	0	0	0	0	0	0	0	0	0	0	0.121074	0	0	0	0	0.218106	0.126416	0	0	0	0	0	0.291824	0	0.0385027	0.448768	0	0	0
K01209	abfA; alpha-N-arabinofuranosidase [EC:3.2.1.55]	496.927	492.706	453.126	591.009	273.892	310.476	416.63	252.755	295.394	372.224	606.729	395.943	596.526	367.965	154.089	5.19587	80.4705	95.8945	56.7301	4.88665	2.79794	96.1962	166.369	235.707	260.518	180.095	241.348	39.2736	40.8131	17.1265	57.752	4.76387	79.3659	174.973	157.292	241.411	158.537	131.8	178.098	312.391	10.8252	63.8855	16.8782	3.39132	60.9828	4.44538	240.127	0.498133
K01210	E3.2.1.58; glucan 1,3-beta-glucosidase [EC:3.2.1.58]	24.3567	41.9238	116.792	170.033	24.4439	196.738	229.055	29.476	118.93	264.106	61.5288	26.6722	86.2967	106.698	11.7366	0.0574837	0.0133594	0.426751	0.0258712	0	0	0	0	0	0.120419	0.392281	0.279058	0.0381606	0.0469518	0.0378355	0	0.0141414	0	0	0.487048	0.0948119	0.330281	0.984733	0.856773	0	0	0.102997	0	0	0.176302	0.0428367	0.0651958	0
K01212	sacC, levB; levanase [EC:3.2.1.65]	65.6338	199.672	18.5632	0	0	8.40008	0	114.421	4.77988	0.423383	0.513243	0.746732	0.731245	0.81529	0.203056	0.880088	7.22745	25.5257	2.42379	0.0474625	0.0531537	1.72318	0.0182091	2.81642	48.546	50.9966	40.3483	1.39647	2.42741	2.91787	4.88277	1.06202	12.554	0	36.2159	32.5864	45.8063	25.3068	35.7635	148.508	0.0511618	26.7586	0	0.0294021	3.90316	1.85911	100.448	0.0607206
K01215	dexB; glucan 1,6-alpha-glucosidase [EC:3.2.1.70]	203.116	81.8809	267.238	140.55	18.8125	258.411	44.1637	85.0613	202.654	58.6527	27.8208	226.345	37.9521	60.9495	56.7414	5.5328	128.223	76.8879	116.017	36.6259	20.4794	80.6082	101.023	210.085	49.7244	22.962	43.1202	565.51	649.214	38.5156	693.981	35.468	482.31	108.452	29.2913	51.5303	20.3398	28.6333	19.1	65.1469	357.431	92.188	313.006	70.0844	362.322	199.055	79.8127	133.801
K01216	E3.2.1.73; licheninase [EC:3.2.1.73]	0	0	0	0	0	0	0	0	0	0.197579	0	0.804861	0.605336	0	0	0	0	0.141487	0.0129356	0	0	0	0	0.0322245	1.45363	0.7437	1.49121	0	0	0.0189178	0	0	0.0777334	0	0.136982	0.497762	0.467898	0.227872	0.128116	0.56497	0	0.0514984	0	0	0.384659	0	1.04965	0
K01218	gmuG; mannan endo-1,4-beta-mannosidase [EC:3.2.1.78]	37.4584	29.7862	83.5717	32.7078	0.585253	22.9167	19.3057	52.8214	27.1212	35.3802	18.5888	127.249	23.3914	37.9922	18.0507	1.56192	23.7679	35.3174	18.4646	3.908	2.78922	33.0195	72.0627	91.088	95.8369	62.0336	86.3375	6.94968	8.8936	4.73504	11.1202	1.60399	21.9714	80.4888	57.8001	90.2056	46.7385	42.4913	57.9023	40.4875	5.15762	10.0508	0	1.77575	13.3108	0.171347	51.5611	0.385688
K01219	E3.2.1.81; beta-agarase [EC:3.2.1.81]	0	0	0	0	0	0	0	0	0	0	0	0	0	0	0	0	0	0	0	0	0	0	0	0	0	0	0	0	0	0	0	0	0	0	0	0	0	0	0	0	0	0	0	0	0	0	0	0
K01220	E3.2.1.85, lacG; 6-phospho-beta-galactosidase [EC:3.2.1.85]	3.10066	3.26288	15.1302	33.3985	8.37366	9.28196	38.3867	7.30356	4.45107	56.2041	66.1857	13.8615	61.3786	56.0512	6.81253	3.2313	21.0344	16.7382	20.3908	16.0448	8.42369	4.66428	2.66309	9.74715	5.89193	5.45107	3.79344	54.1598	58.6937	10.7453	74.4606	9.67319	60.0135	2.30316	4.23381	5.01191	2.80739	4.67138	4.78832	63.2572	294.455	73.0134	270.336	64.3141	336.149	186.74	76.8006	131.035
K01222	E3.2.1.86A, celF; 6-phospho-beta-glucosidase [EC:3.2.1.86]	127.147	100.441	245.402	161.839	74.4098	99.935	99.1715	238.622	97.7188	150.327	125.596	394.178	83.5557	327.734	40.6857	273.31	300.855	182.426	275.917	295.45	305.717	325.816	363.726	375.322	56.451	43.2822	53.5643	48.8184	59.4062	244.222	34.7171	267.8	106.911	363.083	57.8716	97.5046	63.5012	83.8167	95.6904	26.0927	509.965	27.5355	19.1388	350.462	34.9663	33.3176	40.7017	283.852
K01223	E3.2.1.86B, bglA; 6-phospho-beta-glucosidase [EC:3.2.1.86]	1133.14	691.47	1760.18	900.753	264.3	1618.57	458.583	1045.74	1196.38	736.271	643.563	1605.29	544.03	1297.59	377.601	838.96	1326.05	772.282	1196.01	1033.58	998.448	1141.67	1223.97	1608.77	504.931	401.455	570.932	2417.64	2787.39	870.604	2860.19	958.043	2254.59	1231.6	350.523	508.592	695.986	948.159	676.256	603.466	3120.9	645.22	1571.63	1505.73	1929.79	1076.07	712.062	1519.91
K01224	E3.2.1.89; arabinogalactan endo-1,4-beta-galactosidase [EC:3.2.1.89]	98.9495	226.13	93.9157	29.8083	1.05359	46.5435	14.5121	167.442	36.4683	37.3136	15.0187	130.262	20.303	44.6921	7.49683	2.56175	36.3053	74.4467	25.532	4.14622	3.58532	35.8213	61.4854	96.7737	264.213	209.966	258.213	10.3799	14.552	15.219	49.1701	6.34735	55.5155	70.0568	153.86	158.624	216.065	145.198	168.948	405.808	17.0349	115.319	13.6769	52.6016	72.5274	14.5602	283.854	1.16415
K01226	treC; trehalose-6-phosphate hydrolase [EC:3.2.1.93]	77.6441	52.7248	149.553	44.6701	12.7291	59.4289	32.6235	116.393	60.7016	65.4957	33.1911	243.009	28.63	144.58	37.7881	272.905	234.18	135.553	241.566	290.7	300.608	302.623	313.758	315.637	40.7284	37.6021	41.6602	35.6038	38.8486	242.044	18.9844	269.735	78.948	320.811	50.3472	80.66	29.656	35.3755	73.0709	43.6893	266.137	142.348	22.4251	333.384	109.806	96.2242	46.967	259.012
K01227	E3.2.1.96; mannosyl-glycoprotein endo-beta-N-acetylglucosaminidase [EC:3.2.1.96]	0	0	0	0	0	0	0	0.272691	0	0	0	0	0	0	0	0.0174411	0	0.235811	0.0812356	0.00600031	0	0.0882322	0	0.021483	0	0	0	0.0354045	0.109632	0.0277713	0	0	0.401688	0	0.040638	0.0737953	0	0	0	0	0	0.835305	0.122108	0	0.667703	0.235602	0	0
K01230	MAN1; mannosyl-oligosaccharide alpha-1,2-mannosidase [EC:3.2.1.113]	0	0	0	0	0	0	0	0	0	0	0	0	0	0	0	0	0	0	0.250088	0	0	0	0	0	0	0	0	0.169603	0.234759	0	0	0	0.00971668	0	0.730571	0	0	0	0	0	0	0	0	0	0	0	0	0
K01232	glvA; maltose-6'-phosphate glucosidase [EC:3.2.1.122]	233.234	108.136	296.957	110.822	26.2346	281.474	44.2835	152.732	219.129	69.0803	43.7655	275.486	31.0174	226.438	56.9769	6.98034	216.719	123.465	141.444	37.0702	22.7848	54.9213	57.0333	152.439	50.3685	20.1454	43.6722	580.377	672.73	40.1338	689.67	37.8014	508.424	44.3068	34.8152	58.299	19.5251	25.2332	32.7406	58.9016	812.42	93.814	321.072	210.283	352.163	171.848	72.9867	256.224
K01233	csn; chitosanase [EC:3.2.1.132]	0	0.246772	0.536769	0.540955	0.361128	0.685203	0	4.30851	0.288718	0	0	0	0	0	0	0.0109088	0.0133594	0.21789	0.0190585	0	0	0	0	0	0	0.21788	0.0319172	0.0354045	0.109632	0	0	0	0.110187	0	0.040638	0.0500923	0.100919	0.13298	0.170874	0	0.0639522	0.0171661	0	0	0	0	0	0
K01235	aguA; alpha-glucuronidase [EC:3.2.1.139]	1.5184	2.62456	0.390947	0.518234	0	0.0393357	0.533467	1.55252	0.0378541	1.31249	0.120763	4.36861	0.97338	1.32813	0.771613	0.559812	5.41725	14.1365	2.19276	0.0672035	0.490001	2.77715	7.41567	3.75093	17.7962	24.621	17.8724	2.75795	1.93441	1.78281	8.48819	0.213535	6.41631	10.0255	22.0378	15.1241	20.1178	13.5172	19.4875	83.7424	0.0511618	13.1802	0	0.0312922	4.89157	0.46692	56.6602	0.0607206
K01236	treZ, glgZ; maltooligosyltrehalose trehalohydrolase [EC:3.2.1.141]	2.22984	0.274191	3.72383	1.17928	143.659	3.92088	1.69185	7.56262	10.3136	0.25403	0.150954	0.313002	1.13803	0.210397	0.203056	3.57313	15.0962	14.9818	4.1049	0.522027	0.545804	3.53065	2.62765	3.00407	1.85789	2.17389	1.60458	33.4541	22.3021	8.33388	20.6368	0.523231	13.1436	0	23.3783	20.59	1.86554	1.62766	1.2171	4.18208	0.895331	12.4798	0.559422	0.0385027	21.7585	3.79105	3.11636	0.286736
K01239	iunH; purine nucleosidase [EC:3.2.2.1]	1039.48	844.893	689.847	1237.67	691.737	789.944	783.411	165.424	642.382	555.648	1088.37	97.7236	1114.85	543.857	314.102	12.5925	264.483	271.351	244.849	88.3426	51.478	83.432	61.8425	160.901	80.2155	69.2857	72.8156	1264.83	1423.55	95.2958	1494.2	63.592	1075.01	65.2141	93.9239	107.753	48.2991	63.9656	64.2075	97.1879	810.288	356.931	1248.3	266.579	954.074	583.398	145.282	107.075
K01240	URH1; uridine nucleosidase [EC:3.2.2.3]	0	0	0	0	0	0	0	0	0	0	0	0	0	0	0	0	0	0	0	0	0	0	0	0	0	0	0	0	0	0	0	0	0	0	0	0	0	0	0	0	0	0	0	0	0	0	0	0
K01241	amn; AMP nucleosidase [EC:3.2.2.4]	19.9696	22.9717	14.0891	3.9613	147.929	10.9074	5.2173	41.9044	16.0431	110.297	29.8104	134.289	79.5012	67.6099	10.7975	273.583	181.758	164.995	206.262	286.389	299.677	294.398	238.85	219.364	393.997	292.141	338.333	54.7653	42.2834	248.304	56.2703	260.648	102.482	247.983	253.578	217.927	264.314	170.403	242.049	149.084	1.59561	75.828	3.49542	196.093	71.7736	37.8418	178.777	35.2295
K01243	mtnN, mtn, pfs; adenosylhomocysteine nucleosidase [EC:3.2.2.9]	778.057	859.229	825.802	980.117	419.44	919.642	759.296	616.575	682.638	840.781	853.024	604.291	850.887	752.995	829.983	387.176	566.461	599.259	509.413	378.587	355.942	391.304	405.194	483.395	763.772	685.879	757.081	901.623	959.867	413.396	923.692	348.715	829.625	399.382	672.844	669.721	727.572	703.706	652.304	662.146	813.499	517.633	951.507	512.161	741.771	570.322	657.338	707.268
K01246	tag; DNA-3-methyladenine glycosylase I [EC:3.2.2.20]	329.129	336.282	268.155	336.511	358.303	390.955	473.632	292.843	471.854	379.009	172.819	197.064	228.737	214.294	533.437	375.482	409.125	358.519	414.83	366.817	347.867	313.126	260.598	322.053	347.639	348.312	305.355	807.675	867.232	403.543	893.774	403.617	680.295	261.58	338.754	317.269	292.129	254.225	293.095	415.484	486.154	611.894	941.913	410.899	781.531	531.436	411.156	559.433
K01247	alkA; DNA-3-methyladenine glycosylase II [EC:3.2.2.21]	14.2499	13.5533	16.4877	17.1634	142.144	10.6156	22.3873	172.382	9.41862	33.0436	17.2812	36.1517	18.7678	15.9113	151.202	273.577	176.214	141.453	212.045	286.693	299.139	265.07	243.994	199.297	25.3324	47.9835	30.0306	61.6376	41.4037	244.089	43.0875	261.125	64.8948	248.028	76.9939	55.4375	36.0418	37.0808	67.1966	37.1322	1.657	119.734	3.32181	196.188	69.0403	36.4553	60.0323	35.2666
K01250	rihA; pyrimidine-specific ribonucleoside hydrolase [EC:3.2.-.-]	3.2524	2.62675	18.2222	35.8175	5.86269	9.17283	2.1613	18.373	23.9597	7.07614	8.70702	4.02431	6.74586	6.41712	9.46911	269.512	186.583	91.792	226.192	299.425	305.854	258.474	240.721	207.224	20.4081	28.7727	26.214	120.464	135.512	230.144	146.057	263.173	120.075	248.672	28.0841	25.103	21.6591	25.4566	45.8707	8.31221	86.0298	68.4328	602.069	216.854	136.674	255.355	25.8958	50.4861
K01251	E3.3.1.1, ahcY; adenosylhomocysteinase [EC:3.3.1.1]	185.974	179.273	169.696	38.8319	325.634	225.193	224.041	272.668	324.712	170.464	126.791	208.327	181.867	195.928	396.982	17.8693	96.9725	240.05	59.2258	3.89858	4.76692	28.6704	13.4691	27.4651	208.088	213.19	197.132	152.239	93.2378	89.897	88.0066	72.9695	110.705	1.86285	245.135	262.209	176.767	164.184	190.055	239.24	1.76534	359.656	41.3866	4.09179	230.296	304.488	217.621	12.7438
K01252	entB, dhbB, vibB, mxcF; bifunctional isochorismate lyase / aryl carrier protein [EC:3.3.2.1 6.3.2.14]	0.76527	0.474351	7.79209	2.39318	2.7852	3.32196	0.256064	19.072	3.08607	0.0197579	0.0120763	0.357716	0.147702	0.289296	0.304584	275.697	188.77	126.271	208.934	286.614	298.888	261.223	237.013	200.312	4.723	13.4796	6.05834	77.4976	57.488	251.359	13.9523	261.451	53.6619	249.299	95.6042	76.8077	8.6541	7.45467	36.7413	0.11689	1.1198	25.157	2.88199	196.272	12.1937	31.307	17.9158	34.7156
K01253	EPHX1; microsomal epoxide hydrolase [EC:3.3.2.9]	0.211109	0	0	0	0	0	0	0.127256	0.545356	0	0	0	0	0	0	0	0.0133594	0.485097	0.105296	0	0.264866	0	0	0	0	0	0	0.0848013	0	0	0	0	0.0680168	0	0	0.0790099	0	0	0	0	0	0	0	0	0.12822	0	0	0
K01255	CARP, pepA; leucyl aminopeptidase [EC:3.4.11.1]	215.443	127.881	233.884	98.0034	330.614	80.3692	278.939	382.405	314.04	134.896	62.3711	303.653	99.0111	199.128	176.893	369.532	354.724	334.869	361.416	321.647	322.941	375.101	341.911	369.663	117.03	158.586	93.3708	188.38	132.338	332.653	133.867	311.328	160.279	333.822	300.26	234.71	86.0601	65.499	113.95	130.87	260.785	308.907	54.4501	345.209	268.557	370.552	145.671	519.107
K01256	pepN; aminopeptidase N [EC:3.4.11.2]	680.523	494.69	435.654	652.75	599.593	484.949	618.712	252.77	609.345	355.252	545.68	72.1525	649.271	315.294	420.488	372.494	401.88	356.54	425.512	366.22	348.11	311.222	253.81	293.295	113.726	116.902	87.7656	833.215	864.406	358.206	897.75	339.804	675.939	257.312	218.097	221.699	67.0959	48.3577	90.1188	126.469	473.623	439.71	978.703	385.826	786.264	792.621	152.799	481.26
K01258	pepT; tripeptide aminopeptidase [EC:3.4.11.4]	608.193	664.46	905.961	682.278	266.34	1151.53	439.087	732.451	755.566	620.488	427.198	720.515	368.937	641.826	795.812	296.392	550.309	577.042	495.793	392.267	363.166	408.818	465.866	549.595	839.784	769.406	816.894	1306.96	1483.24	444.624	1585.34	460.188	1275.86	469.501	537.87	619.117	805.734	777.25	734.083	864.658	1178.15	929.115	1260.62	556.112	1086.46	686.363	860.227	513.643
K01259	pip; proline iminopeptidase [EC:3.4.11.5]	422.771	169.997	498.909	488.133	268.343	681.914	308.115	224.61	490.738	298.958	96.7237	85.0224	122.531	150.033	214.185	13.9836	297.535	352.998	285.81	86.6247	52.6676	95.8175	62.2284	168.859	66.32	38.5434	50.2785	1356.42	1498.41	96.2925	1585.18	59.9144	1136.31	56.2412	103.376	143.178	32.4821	31.9924	21.7377	98.3425	637.747	351.321	1619.37	181.463	779.34	976.856	114.335	106.572
K01261	pepA; glutamyl aminopeptidase [EC:3.4.11.7]	0.97638	0	2.16944	1.21715	0.101567	0.463146	4.13848	0.399946	0.417037	2.20159	0.830246	1.76622	8.72652	0.355045	1.97716	1.69185	1.90933	3.07228	1.87066	1.00805	0.14062	0.332876	0.0151743	0.219449	1.38482	3.85743	1.10751	1.64302	1.79591	2.03215	0.600904	1.5914	1.05912	0	2.49612	1.84093	2.88996	3.10883	4.72426	30.2486	34.7282	95.3864	3.93197	9.11045	65.122	74.3217	20.0673	110.705
K01262	pepP; Xaa-Pro aminopeptidase [EC:3.4.11.9]	1125.39	1294.24	1092.49	1242.66	916.242	1085.49	1096.3	1074.27	1002.01	1164.3	1060.19	1216.12	1106.85	1166.96	1114.42	399.274	735.349	933.207	600.345	397.564	371.219	519.361	588.178	697.435	1438.95	1288.79	1343.71	977.585	1025.91	497.696	1052.36	428.225	1030.25	577.651	1149.92	1166.4	1257.94	1101.58	1105.93	1281.63	1222.9	928.446	1007.83	667.867	931.982	888.874	1187.54	1003.23
K01263	E3.4.11.14; cytosol alanyl aminopeptidase [EC:3.4.11.14]	102.045	35.2884	123.256	80.3859	17.0407	169.372	13.7177	4.6721	135.28	3.38707	7.39674	3.53245	12.9784	2.39327	38.8649	9.95186	118.144	82.1229	83.1328	32.7317	18.8536	25.2866	5.09856	65.7862	19.6455	7.59228	15.1476	515.751	559.736	43.5411	416.478	26.4161	392.622	6.94336	82.6535	47.5482	7.28454	8.81376	3.06677	35.2619	318.52	51.6358	299.754	58.9582	337.722	139.755	59.2499	23.6585
K01264	APE3; aminopeptidase Y [EC:3.4.11.15]	0	0	0	0	0	0	0	0	0	0	0	0	0	0	0	0	0	0	0	0	0	0	0	0	0	0	0	0	0	0	0	0	0	0	0	0.0790099	0	0	0	0	0	0	0	0	0	0	0	0
K01265	map; methionyl aminopeptidase [EC:3.4.11.18]	1196.15	1223.06	1223.38	1304.75	932.93	1230.89	1274.38	1101.28	1110.53	1407.55	1246.05	1214.42	1213.14	1277.08	1245.09	404.354	761.611	1088.58	640.355	392.531	368.58	525.095	574.221	675.919	1404.09	1357.86	1403.9	1040.12	1046.4	521.052	1080.14	429.879	1095.12	533.903	1241.01	1260.82	1401.03	1333.06	1224.43	1399.08	1166.46	990.389	1047.81	622.17	1044.03	1149.41	1325.85	879.465
K01266	dmpA, dap; D-aminopeptidase [EC:3.4.11.19]	3.79996	1.69999	8.50331	4.79502	12.6864	6.63885	0.457257	38.3803	6.5956	0	0	1.05079	0.217921	0.578593	126.592	2.72263	11.6188	9.93897	2.73355	0.261014	0.319043	1.17124	0.731628	2.38665	1.26801	1.1636	2.541	25.7516	17.3285	5.81441	3.1247	0.223292	4.58142	0	15.3166	8.12585	2.60867	2.21638	0.850367	4.1561	0.148369	31.8947	0.273924	0.028002	15.3916	27.5974	3.65096	2.12522
K01267	DNPEP; aspartyl aminopeptidase [EC:3.4.11.21]	175.07	254.314	403.166	183.74	253.993	362.626	122.637	389.574	240.241	164.668	243.76	361.881	129.635	318.158	101.911	7.21048	108.671	117.388	56.263	11.0862	7.78013	69.8724	158.601	168.394	218.989	238.8	272.487	26.6337	39.1383	61.773	27.1008	75.2305	93.6216	139.701	167.455	218.637	335.756	420.292	297.839	316.298	336.705	286.417	15.4624	128.03	72.8115	44.444	256.899	235.585
K01269	E3.4.11.-; aminopeptidase [EC:3.4.11.-]	0	0	0.201288	0	0	0	0	0	0	0	0	0	0	0	0	0.156774	0	0.0179217	0.120732	0.0240012	0.0421377	0.256676	0	0.247054	0.464473	0	0.540674	0.063601	0	0	0	0.0636362	0.0777334	0	0.273964	0.252832	0	0	0	0	0	1.97411	0	0	0.729248	0.144574	0	0
K01270	pepD; dipeptidase D [EC:3.4.13.-]	410.312	685.461	382.22	145.143	230.396	382.293	269.787	591.336	434.267	361.342	249.938	674.492	269.838	395.933	411.195	375.733	440.89	598.839	397.028	348.291	338.54	360.885	418.789	434.387	1317.05	1164.83	1198.99	292.385	316.263	418.683	491.22	394.638	480.322	409.305	867.844	885.714	1114.54	899.273	967.602	1081.24	635.47	656.27	302.142	481.096	550.208	230.49	1009.16	585.799
K01271	pepQ; Xaa-Pro dipeptidase [EC:3.4.13.9]	371.488	176.575	535.877	413.066	117.287	631.215	295.569	243.52	436.038	387.239	186.96	438.638	193.614	364.544	270.969	283.912	415.766	377.386	417.403	345.865	334.872	361.307	366.486	417.285	110.819	106.479	107.165	860.33	947.624	339.015	1116.77	355.292	770.054	371.844	139.313	190.568	117.642	155.536	159.144	150.693	805.161	501.578	1003.62	493.537	682.132	773.054	227.853	351.628
K01273	DPEP; membrane dipeptidase [EC:3.4.13.19]	116.675	133.363	282.183	180	251.015	224.994	123.377	253.66	171.207	223.038	268.7	483.771	188.893	377.626	279.873	16.3641	161.091	199.211	81.1233	13.7948	9.8158	77.7868	165.325	177.127	203.288	264.715	245.995	101.184	95.0719	78.8529	52.6581	58.8076	99.8624	149.286	259.519	256.695	313.949	402.751	350.086	152.735	339.08	219.267	12.255	129.996	76.3658	39.1697	178.445	235.621
K01274	E3.4.13.-; D-alanyl-D-alanine dipeptidase [EC:3.4.13.-]	0.791659	0	0.760422	1.0224	0.101567	0.18399	2.2558	0.145435	0.417037	2.08869	0.437766	0	8.07276	0.144648	0	1.03863	1.35598	1.61699	1.04563	0.498026	0.123403	0.204538	0.0151743	0.150381	0.421466	2.67242	0.235455	1.19782	0.950773	1.27127	0.291868	0.788381	0.796768	0	0.509878	0.632079	0.0550469	0.130213	2.27405	28.1901	30.4093	25.5346	1.50465	4.09529	7.89351	29.0861	18.9328	99.7391
K01277	DPP3; dipeptidyl-peptidase III [EC:3.4.14.4]	85.4319	226.117	22.4828	0	0	13.5772	0.373427	124.715	9.17481	114.511	31.0663	141.91	83.5714	68.0044	13.6606	3.69927	36.7985	152.65	18.2059	0.57123	1.00769	10.7274	0.420327	22.6076	528.015	419.177	444.027	14.6696	17.8276	21.6092	54.5775	2.0703	98.9498	0.20322	271.369	288.202	367.176	225.334	292.459	366.888	0.0767426	75.0212	0	0.0294021	42.9567	2.40528	336.213	0.0607206
K01278	DPP4, CD26; dipeptidyl-peptidase 4 [EC:3.4.14.5]	564.694	857.297	247.143	501.227	265.779	230.287	383.067	320.298	223.021	514.072	575.331	300.466	723.428	412.385	669.821	9.51008	86.6626	327.633	43.0974	1.8385	2.75382	24.2068	6.07578	47.6679	1027.87	840.732	864.587	50.0677	46.7945	48.4568	119.791	4.48776	196.82	0.406441	568.488	580.683	739.375	448.722	574.549	743.969	0.345342	163.252	0.0385808	0.0588042	142.955	4.77844	685.213	0.121441
K01281	pepX; X-Pro dipeptidyl-peptidase [EC:3.4.14.11]	154.281	50.6088	159.074	121.677	28.3542	232.95	19.0676	28.1644	167.103	7.42332	7.89489	5.0192	25.0222	3.24801	40.4589	7.62965	139.776	114.882	132.301	48.5185	27.5791	35.6518	8.94524	78.7029	29.8768	16.1898	21.5311	679.091	769.325	43.9005	812.11	33.9906	563.932	6.43531	26.1712	32.1175	10.7708	13.7863	7.35063	71.5889	471.062	204.2	936.352	140.213	528.617	486.449	85.2109	155.461
K01283	ACE, CD143; peptidyl-dipeptidase A [EC:3.4.15.1]	0.158332	0	0.156558	0.411125	0	0.507558	0	2.23606	9.66435	0	0	0	0	0	0	0.796932	3.80744	5.3765	4.40673	0.312016	0.80465	0.762006	0.624649	0.834291	0	0	0.0523233	8.07732	5.07079	2.58038	1.85422	0.0848482	0.757901	0	9.43655	3.88729	0.0733958	0.146489	0.160145	0	0.0383713	1.64795	0	0	3.68631	0.0642551	0	0
K01284	dcp; peptidyl-dipeptidase Dcp [EC:3.4.15.5]	168.647	446.087	60.883	5.87477	6.86595	37.1608	1.58211	291.993	60.5704	210.455	61.3597	261.363	132.435	136.416	588.781	275.904	218.209	325.88	225.084	286.825	300.412	275.371	243.02	232.555	941.707	723.242	805.468	50.5038	47.2556	269.04	149.702	263.816	212.02	248.243	505.682	533.834	657.252	407.583	558.079	645.616	1.97932	170.767	3.39897	196.137	176.567	12.1449	603.448	33.1039
K01286	E3.4.16.4; D-alanyl-D-alanine carboxypeptidase [EC:3.4.16.4]	266.98	213.886	539.259	181.087	68.8665	333.703	121.77	513.351	269.056	296.988	335.893	935.699	191.115	572.478	752.32	17.2504	320.163	419.657	206.331	18.2451	10.9763	198.228	279.289	411.872	281.611	306.106	328.935	117.265	122.068	71.9995	113.37	18.4386	247.981	252.361	262.241	403.6	318.173	411.328	363.446	202.97	926.156	79.6966	34.1358	285.812	64.8924	112.173	183.475	552.06
K01295	cpg; glutamate carboxypeptidase [EC:3.4.17.11]	20.4776	26.5417	3.44427	23.2827	134.172	1.142	35.3003	260.201	2.11726	45.8383	8.27227	43.9544	18.9833	20.1981	114.965	6.46691	19.8922	33.479	11.8133	1.19532	1.70014	3.43785	3.04753	5.47633	39.3426	62.9121	45.0678	36.5282	25.4009	50.2505	5.90603	52.012	14.1584	0.338701	43.7643	24.0677	45.7135	46.1604	51.4224	55.1723	0.153485	173.378	0.598003	2.82589	26.2502	5.31176	64.5438	9.78276
K01297	ldcA; muramoyltetrapeptide carboxypeptidase [EC:3.4.17.13]	173.87	102.765	153.567	93.1067	234.687	53.3319	184.303	268.782	86.7424	162.817	62.0913	301.926	88.4153	205.819	554.084	279.592	269.901	282.923	267.343	295.451	305.906	298.838	312.231	270.222	237.59	161.791	181.391	114.02	76.9584	303.591	36.2475	324.536	149.105	314.108	166.053	223.279	110.553	72.5647	139.503	81.6773	321.688	319.028	53.9339	301.677	176.654	313.073	85.0511	198.511
K01299	E3.4.17.19; carboxypeptidase Taq [EC:3.4.17.19]	154.802	106.924	346.859	257.998	42.6526	337.748	310.851	170.882	237.699	370.1	145.55	283.778	140.474	298.784	169.67	5.61347	107.54	179.521	80.901	3.72745	3.15918	75.6995	77.2012	140.556	39.3677	33.2653	39.3963	65.0977	42.5484	27.6225	21.1003	6.68293	90.3096	69.0109	58.4649	124.257	34.1059	40.2202	34.3667	23.6426	222.678	30.0123	44.8116	95.647	58.6014	267.437	18.307	184.611
K01301	NAALAD; N-acetylated-alpha-linked acidic dipeptidase [EC:3.4.17.21]	0	0.246772	0.536769	0.540955	0.361128	0.685203	0	4.34487	0.288718	0	0	0	0	0	0	0	0.120235	0	0	0	0	0	0.789062	0	0	0	0	0.127202	0	0	0	0.00707069	0.00971668	0	0	0	0	0	0	0	0	0.0514984	0	0	0.0801372	0	0	0
K01302	CPQ; carboxypeptidase Q [EC:3.4.17.-]	0	0	0	0	0	0	0	0	0	0	0	0	0	0	0	0	0	0	0	0	0	0	0	0	0	0	0	0	0	0	0	0.00707069	0	0	0	0	0	0	0	0	0	0.0514984	0	0	0	0	0	0
K01303	APEH; acylaminoacyl-peptidase [EC:3.4.19.1]	51.2599	13.5999	35.013	35.6056	9.06206	57.4999	35.7651	8.83063	24.1801	54.0025	65.6574	13.1237	52.7974	54.8545	6.60947	1.23459	15.4168	33.5391	23.9007	1.62008	1.63735	6.62544	0.409705	4.55439	1.70307	0.474006	1.04647	106.956	125.666	7.49143	269.171	3.18181	89.4842	0	10.365	12.1043	1.65141	2.26244	0.992896	0.207805	0.652312	8.73757	0.0771617	0.070005	1.77632	0.380176	0.521566	0.0562227
K01304	pcp; pyroglutamyl-peptidase [EC:3.4.19.3]	698.731	579.517	706.277	756.6	381.813	749.095	514.959	280.999	559.852	412.625	647.579	302.334	649.335	543.041	277.827	9.53902	207.619	233.981	167.549	43.4999	26.8113	104.905	126.15	220.367	64.8817	38.4699	60.2859	624.538	681.777	55.9531	725.247	36.6979	556.339	123.511	76.3659	124.402	68.6029	94.4323	58.6859	58.3591	586.575	190.89	349.914	183.627	466.591	429.455	83.8743	245.808
K01305	iadA; beta-aspartyl-dipeptidase (metallo-type) [EC:3.4.19.-]	91.9734	75.8564	151.488	121.795	48.1054	55.6095	83.8741	330.035	67.9719	103.388	44.5353	301.555	32.9182	175.351	26.7547	269.771	226.619	102.488	230.375	292.675	302.48	298.677	334.898	320.203	33.0232	29.2903	27.2308	25.137	33.8029	231.25	17.7799	266.941	66.4557	344.449	40.151	50.9709	20.5527	19.5335	56.491	21.313	290.272	53.8856	11.0947	274.381	42.9747	22.3169	31.552	168.777
K01308	yqgT; g-D-glutamyl-meso-diaminopimelate peptidase [EC:3.4.19.11]	3.83295	6.74456	18.2855	2.38648	2.30987	10.329	2.5768	8.26016	9.8934	35.1758	35.2043	75.754	35.531	56.8096	185.511	0.752317	6.56188	17.7771	1.59073	2.76254	1.77761	2.66004	20.0832	9.27742	41.9183	39.2034	63.0287	3.09779	2.68963	2.57266	4.18229	0.434847	9.45122	22.8691	30.9252	45.3283	46.7324	61.0904	51.2757	73.1262	1.43573	10.643	0	0.338754	4.509	0.685388	50.2958	0.0832096
K01312	PRSS1_2_3; trypsin [EC:3.4.21.4]	0	0	0	0	0	0	0	0	0	0	0	0	0	0	0	0	0	0	0	0	0	0	0	0	0	0	0	0	0	0	0	0	0	0	0	0	0	0	0	0	0	0	0	0	0	0	0	0
K01317	ACR; acrosin [EC:3.4.21.10]	0	0	0	0	0	0	0	0.0363587	0	0	0	0	0	0	0	0	0	0	0	0	0	0	0	0	0	0	0	0	0	0	0	0	0	0	0	0	0	0	0	0	0	0	0	0	0	0	0	0
K01318	sspA; glutamyl endopeptidase [EC:3.4.21.19]	0	0	0	0	0	0	0	0.218152	0	0	0	0	0	0	0	0	0	0	0	0	0	0	0	0	0	0	0	0	0	0	0	0	0.0777334	0	0.197863	0	0	0	0	0	0	0.171661	0	0	0.0881509	0.321276	0	0
K01322	PREP; prolyl oligopeptidase [EC:3.4.21.26]	101.971	107.228	54.2863	4.05716	4.1304	18.805	1.73758	86.2611	45.602	31.4009	5.67587	35.8029	46.8941	16.0559	287.822	4.93118	34.8455	151.035	40.9302	1.50278	2.81673	18.5333	8.574	12.4107	125.36	107.426	98.5599	57.9882	22.9251	19.8667	18.6521	3.135	62.6048	0.474181	97.7792	132.005	66.0452	37.7462	64.7885	115.214	1.10765	66.1721	39.6852	0.256918	135.312	255.724	109.582	0.50488
K01338	lon; ATP-dependent Lon protease [EC:3.4.21.53]	531.873	683.943	611.63	352.631	617.115	465.334	428.433	1003.97	522.235	563.458	530.292	1017.8	453.92	748.923	703.858	391.362	555.667	701.501	449.577	338.917	336.538	452.349	501.728	559.365	968.991	946.535	960.266	307.916	251.738	444.914	172.078	408.235	388.933	480.575	928.092	907.173	978.175	952.768	903.965	1069.75	658.41	639.923	70.998	455.545	321.12	398.155	959.01	704.173
K01340	E3.4.21.59; tryptase [EC:3.4.21.59]	0	0	0	0	0	0	0	0	0	0	0	0	0	0	0	0	0	0.0943245	0	0	0	0	0	0	0	0	0	0	0	0	0	0	0	0	0	0	0	0	0	0	0	0	0	0	0	0	0	0
K01342	aprE; subtilisin [EC:3.4.21.62]	0.0527773	0	0	0	0	0	0	0.436305	0	0	0	0	0	0	4.64998	0.0109088	0.320626	0.574975	0.112109	0	0	0.0160422	0	0.00719679	0	0	0	0.141406	0.203536	0	0.103012	0	0.615455	0	0.999513	0.0579933	0	0	0	0	0	0.102997	0	0	0	0.0428367	0	0
K01347	iga; IgA-specific serine endopeptidase [EC:3.4.21.72]	0	0	0	0	0	0	0	0	0	0	0	0	0	0	0	32.9421	19.9323	6.27932	37.4788	11.9226	7.3139	0.561478	0.523513	0.773387	0.258041	0.784562	0.174411	0.318005	0.234759	11.4793	0.51506	10.4363	0.660734	0.27096	1.11108	0.805901	0.440375	0.276702	0.352318	1.51958	1.39416	52.0821	0.212195	33.7214	14.4407	19.7906	0.208626	274.378
K01354	ptrB; oligopeptidase B [EC:3.4.21.83]	411.095	415.805	229.35	509.42	414.069	237.959	385.876	108.409	236.61	306.027	515.504	34.7767	596.113	279.776	367.993	269.754	158.713	99.6668	197.735	286.001	299.203	257.325	239.141	197.294	44.9429	68.9983	33.624	25.5178	16.319	236.16	51.38	260.995	56.1072	248.261	58.3424	71.0459	35.8564	22.8442	55.8759	26.9238	1.57003	37.1012	3.43755	196.295	87.5258	7.56689	45.7218	33.005
K01355	ompT; omptin [EC:3.4.23.49]	0.844436	0.137096	4.36125	0	3.92727	0.685203	0	0	6.38387	0	0	0.357716	0	0	0.18275	267.681	144.648	63.4199	186.013	285.036	297.413	251.531	236.028	192.01	3.99103	12.9126	5.35442	9.42566	7.44186	225.15	3.1247	259.207	30.7824	247.712	19.2515	12.5242	7.7873	6.81988	35.9845	0.11689	0.498827	0.89264	0	196.027	3.07727	0.192765	17.9158	32.1594
K01356	lexA; repressor LexA [EC:3.4.21.88]	843.465	766.863	886.156	1018.09	641.31	999.742	776.688	630.454	745.525	897.098	1047.21	701.117	971.897	886.801	551.107	373.424	480.401	524.653	481.004	376.128	355.293	382.872	414.018	458.27	412.833	526.903	503.903	801.207	860.355	418.692	918.32	414.606	783.221	396.906	423.016	506.452	621.956	787.143	662.46	527.453	839.966	642.633	997.15	506.819	751.706	769.139	563.957	608.556
K01358	clpP, CLPP; ATP-dependent Clp protease, protease subunit [EC:3.4.21.92]	1633.77	1478.98	1405.98	1565.39	995.538	1291.05	1372.6	1103.21	1208.04	1383.51	1599.56	1266.08	1633.23	1386.73	978.305	396.97	729.961	1096.03	666.212	389.443	365.462	591.275	566.668	721.582	1049.06	1025.04	1048.98	1027.13	998.713	505.145	1030.71	431.107	1078.33	541.904	992.549	1100.83	1017.35	1021.18	963.713	1023.48	1094.05	974.341	1132.25	667.711	1091.02	1653.49	1023.13	855.549
K01361	E3.4.21.96; lactocepin [EC:3.4.21.96]	7.99576	1.37096	7.04509	1.14682	0.101567	7.15656	2.53016	0.472664	4.9082	2.25804	0.437766	2.23573	8.42627	2.24862	0.108229	1.27379	1.21905	1.70229	1.49337	0.540028	0.123403	0.303278	0.130499	0.236313	0.76552	2.67242	0.706365	1.37802	1.30291	1.34066	0.291868	0.844947	1.21789	0.166641	1.04259	0.71899	0.0550469	0.130213	2.27405	28.5083	30.3453	28.1751	1.89683	4.13029	18.0201	28.7719	19.1284	99.5929
K01372	BLMH, pepC; bleomycin hydrolase [EC:3.4.22.40]	1136.66	1371.67	891.295	1449.05	594.362	1173.24	1210.98	503.464	872.131	1199.08	1126.61	258.462	1373.73	781.843	798.256	15.8916	235.402	371.588	190.299	79.2425	45.9943	55.4089	10.9695	131.847	799.908	648.584	659.663	802.465	908.186	88.2179	1020.05	53.518	818.588	11.2449	432.299	482.995	541.742	340.54	429.369	769.088	999.764	477.658	1473.86	301.433	1317.45	732.034	766.271	197.1
K01387	colA; microbial collagenase [EC:3.4.24.3]	0	0	0.262793	0.0108191	0	0.145923	0.0685886	0	9.86902	0.0211692	0.0603816	0	0.0121067	0.0262997	1.52292	2.1785	17.5343	74.8261	22.6728	0.471024	0.141462	15.7891	2.27197	3.64534	0.462409	0.204313	0.143889	21.8946	11.8612	18.1488	2.03449	1.45218	34.7412	1.24235	16.7643	39.7815	0.080185	0.126143	0.240217	0.402623	1.93136	0.0686646	0	0.113758	0.144247	0.112446	0.0977936	0.0674673
K01389	MME, CD10; neprilysin [EC:3.4.24.11]	0	0	0	0	0	0.0634447	0	0.309049	0.112279	0	0	0	0	0	0	0	0	0	0.0603662	0	0	0.156412	0	0	0	0	0	0	0	0.0227013	0	0	0.0777334	0	0	0.0895972	0	0	0	0	0	0.0686646	0	0	0.200343	0	0	0
K01390	iga; IgA-specific metalloendopeptidase [EC:3.4.24.13]	0	0	0	0	0	0	0	0	0	0	0	0	0	0	0	0	0	0.0336873	0.0711458	0.00600031	0	0.00802111	0	0.021483	0	0	0	0.0212003	0	0	0	0	0.0874501	0	0	0.0869109	0	0	0	0	0	0	0	0	0.0320549	0	0	0
K01392	THOP1; thimet oligopeptidase [EC:3.4.24.15]	0.0527773	0	0.648595	0.281296	0	0.177645	0	2.11608	0.256638	0	0	0	0	0	0	7.14607	36.884	29.4954	12.7886	1.23444	1.01413	4.68938	1.16516	8.2269	0.550486	0.531214	0.688924	58.6924	46.0362	13.5229	8.85904	0.849189	12.4859	1.04997	69.5469	43.3006	0.825703	0.610371	0.680614	0	0.153485	1.32179	0	0	2.85817	0	0.0260783	0
K01399	lasB; pseudolysin [EC:3.4.24.26]	0	0	0.357846	0.281296	0	0.177645	0	0.963507	0.256638	0	0	0	0	0	0	0	0.0267189	0.377298	0	0	0	0.0200528	0.515925	0	0	0	0	0	0	0	0	0	0	0	0.0684911	0	0	0	0	0	0.0895331	0	0	0	0	0	0	0
K01400	nprE; bacillolysin [EC:3.4.24.28]	0	0	0	0	0	0	0	0	0	0	0	0	0	0	0	0.0109088	0	0.184202	0.0172475	0	0	0	0	0	0	0	0	0.0354045	0.203536	0	0	0	0.0713204	0	0.116739	0.0263893	0	0	0	0	0	0	0	0	0	0	0	0
K01401	aur; aureolysin [EC:3.4.24.29]	0	0	0.262793	0.0108191	0	0.145923	0.0685886	0.218152	0	0.0211692	0.0603816	0	0.0121067	0.0262997	0	0.027762	0.24047	0.134749	0.0797696	0.0480025	0.0346131	0.160422	2.10543	0.426974	0.12902	0.187968	0.126448	0	0.0880346	0.0151342	0	0.0282827	0.136034	1.08384	0.266354	0.173822	0.0596341	0.113936	0.208188	0.402623	0.933702	0.240326	0	0.113758	0.0881509	0.433722	0.0977936	0.0674673
K01406	prtC; serralysin [EC:3.4.24.40]	0.422218	0	0.603865	0	94.026	0.329912	0	4.18126	1.37943	0	0	0	0	0	0	0.290684	0.660624	1.14173	1.0527	0.0702637	0.253007	0.513993	0.863113	0.156074	0.0122139	0.0140567	0.0847638	1.12404	0.402377	0.15172	0.995783	0.0507675	2.49486	0	3.14115	1.81043	0	0	0.407248	0	0.00767426	0.583649	0.0771617	0	1.00973	0.0092099	0	0
K01407	ptrA; protease III [EC:3.4.24.55]	0.76527	0.00822574	3.86921	0.0642654	0	0.702967	0.0274354	0.0254511	0	0.0197579	0.0120763	0.357716	0.0387415	0	0.18275	348.381	180.101	75.5762	249.4	310.665	314.295	253.533	238.234	193.72	4.70993	14.2506	5.77929	10.4967	8.03204	275.944	3.65109	300.158	34.3858	249.361	22.6707	14.854	8.36529	7.53605	37.3952	2.0261	1.93583	68.9049	2.85498	244.605	21.2759	21.3817	18.8937	321.521
K01408	IDE, ide; insulysin [EC:3.4.24.56]	0	0	0	0	0	0	0	0	0	0	0	0	0	0	0	0.679352	5.45065	23.0826	7.04559	0.102005	0	38.3489	0.0227614	10.9133	0.103216	0.0653802	0	6.8901	3.77962	5.12293	0.51506	0.403029	10.6883	0	38.5529	12.0727	0.0366979	0.146489	0	0	0.332551	0	0	0	0	0.12851	0	0
K01409	KAE1, tsaD, QRI7; N6-L-threonylcarbamoyladenine synthase [EC:2.3.1.234]	997.729	1092.6	931.198	1077.79	764.296	1093.13	1002.01	952.356	970.324	1078.61	1041.45	967.692	1102.59	1017.43	875.402	390.061	581.577	759.866	524.045	385.581	362.012	442.463	453.487	518.71	1036.58	1045.47	1053.33	888.358	936.978	503.068	986.177	473.79	920.639	442.687	902.037	926.288	1079.8	1112.61	1023.2	1023.93	881.477	1057.81	999.115	546.623	914.838	897.769	1045.58	769.987
K01414	prlC; oligopeptidase A [EC:3.4.24.70]	95.6192	12.3194	42.4586	11.7056	295.344	7.07281	203.735	112.356	206.819	22.4122	5.19462	21.6941	8.9735	13.7637	9.42951	364.329	252.735	225.584	294.535	317.588	319.231	273.896	241.407	209.369	7.84736	22.2188	9.33448	148.642	91.2717	317.316	20.794	306.014	90.5167	250.877	147.815	124.29	14.3094	12.3199	44.5511	10.4487	2.56256	201.273	42.6367	245.848	157.879	306.84	23.6726	325.496
K01415	ECE; endothelin-converting enzyme [EC:3.4.24.71]	0.105555	0	0.357846	0.692422	0	0.177645	0	0.963507	32.5776	0	0	0	0	0	0	0.0195967	0.374064	1.81238	0.321924	0.0210011	0	0.0922428	0.0632009	0.0751904	0	0	0	0.254404	0.234759	0.0189178	0	0.00707069	0.14575	0	1.5829	0.23703	0	0	0	0	0.0895331	0.120163	0	0	1.23411	0.0642551	0	0
K01416	snpA; snapalysin [EC:3.4.24.77]	0	0.795154	4.36125	2.0989	3.9047	2.61392	0	17.0159	3.72125	0	0	0.223573	0	0.368195	0	0	0.0267189	0.0673746	0.0172475	0	0	0.0882322	3.99083	0.021483	0	0	0	0.233204	0	0	0	0	0.359517	0	0.106542	0.181723	0	0	0	0	0.127904	0	0	0	0	0	0	0
K01419	hslV, clpQ; ATP-dependent HslUV protease, peptidase subunit HslV [EC:3.4.25.2]	198.177	155.865	185.571	93.7641	173.994	312.155	22.3495	192.614	231.183	21.9087	33.0257	32.2727	43.5018	23.1832	186.897	361.517	302.628	206.704	357.29	349.736	337.927	290.235	245.873	266.421	66.5659	89.0129	53.1668	619.187	676.441	376.085	717.11	401.225	537.448	255.449	141.899	96.8492	61.5184	52.7727	85.8737	225.495	359.534	492.56	320.234	359.462	526.437	249.695	262.906	365.501
K01420	fnr; CRP/FNR family transcriptional regulator, anaerobic regulatory protein	500.764	356.097	667.214	377.234	288.413	781.027	176.743	531.297	567.491	352.225	311.258	652.826	253.23	446.893	671.857	371.061	543.367	499.892	538.244	393.736	366.416	399.21	406.73	512.141	518.082	481.382	519.007	1277.39	1432.76	399.309	1495.99	394.219	1163.05	399.548	472.957	471.572	454.378	512.386	499.249	518.435	913.335	540.64	991.007	510.677	815.829	620.262	501.273	618.424
K01421	yhgE; putative membrane protein	933.883	1016.75	923.432	1165.75	625.92	1109.63	857.167	463.481	799.905	777.473	1403.76	443.114	1325.71	950.06	581.147	12.7235	180.221	256.094	121.048	27.1694	14.7413	83.7678	155.649	163.76	332.147	374.478	426.099	159.098	179.181	45.2356	169.89	14.2479	245.058	130.97	287.924	381.974	490.925	636.711	419.516	392.127	498.642	261.26	633.78	208.41	280.574	373.707	284.244	285.981
K01424	E3.5.1.1, ansA, ansB; L-asparaginase [EC:3.5.1.1]	716.327	751.679	748.002	573.748	456.811	818.643	677.788	1349.5	750.682	792.097	473.188	861.208	482.092	672.643	724.709	687.935	738.025	863.89	761.686	677.631	664.086	663.194	650.395	691.856	927.649	906.855	908.377	924.386	942.47	702.393	943.235	689.916	947.158	650.502	814.611	836.818	920.924	881.97	867.367	885.713	841.131	889.543	1033.93	747.339	920.917	1136.26	867.634	1031.2
K01425	glsA, GLS; glutaminase [EC:3.5.1.2]	139.695	69.9352	198.941	104.443	200.281	69.4719	53.0891	155.834	92.5697	137.411	57.1249	351.08	45.2597	209.981	414.875	551.435	471.075	362.944	490.073	596.16	611.749	583.673	593.164	536.302	171.016	102.692	132.409	204.49	169.061	503.115	152.729	536.069	235.954	609.796	209.433	242.56	75.828	54.5766	139.078	59.8317	513.309	114.778	315.542	547.14	454.909	394.648	116.958	234.744
K01426	E3.5.1.4, amiE; amidase [EC:3.5.1.4]	114.052	27.6111	86.5584	30.0024	646.793	45.7271	212.457	144.086	255.607	28.0139	37.3233	20.904	33.7693	53.4869	144.092	20.7981	114.057	203.979	68.6606	6.40521	4.6883	33.5262	42.5247	27.8305	7.89105	12.1924	7.79513	204.715	132.166	52.4325	121.5	5.85919	90.9893	21.5922	168.387	138.48	10.0905	10.0251	11.536	48.9576	79.5549	267.76	96.943	33.5469	254.742	340.727	33.1586	130.25
K01427	URE; urease [EC:3.5.1.5]	0	0	0	0	0.112853	0	0.0304838	0	0	0	0	0	0	0	0	0	0	0	0	0	0	0	0.0151743	0	0	0	0	0	0	0	5.9747	0	0.0777334	0	0.0913214	0	0	0	0	0	0	2.22302	0	0	0.601029	0.406949	0.0521566	0
K01428	ureC; urease subunit alpha [EC:3.5.1.5]	56.4558	21.535	71.5692	36.495	240.992	28.2303	141.006	105.66	74.81	23.6699	6.39441	110.892	6.20832	28.1722	11.2152	10.812	67.5178	48.4204	32.3056	4.47803	3.19705	33.1099	58.8413	89.0559	13.1669	6.46447	9.61528	89.9318	69.9598	21.1915	50.8811	2.54778	22.6288	56.773	103.23	64.9906	6.07112	5.24268	8.41559	6.51989	3.86975	114.535	1.08412	1.83133	79.2296	34.7299	5.34605	3.28824
K01429	ureB; urease subunit beta [EC:3.5.1.5]	87.4256	20.3998	104.831	35.8675	155.535	31.5092	14.8761	97.7378	44.2893	23.2014	5.64568	109.998	5.9565	27.1676	8.17747	12.6671	84.5671	144.749	58.3147	3.73759	3.21029	46.964	55.4625	87.1096	11.8355	4.76458	8.22348	127.541	80.1624	32.8479	21.2205	4.21646	59.2179	52.6679	118.136	110.388	5.00321	4.5493	5.70915	5.338	3.28906	114.578	40.0122	1.61711	85.6005	282.326	4.49851	3.19379
K01430	ureA; urease subunit gamma [EC:3.5.1.5]	113.587	22.0559	106.951	36.495	195.715	33.3567	140.701	101.952	79.622	23.6699	6.39441	110.892	6.20832	28.1722	11.0934	12.8827	84.8316	145.727	58.4527	5.05406	4.31671	47.2752	58.0952	92.1924	12.8229	5.51645	9.26646	127.986	80.3127	33.0794	27.36	4.37909	61.0291	57.044	120.55	111.559	5.44726	5.25896	7.58284	6.403	3.99765	118.732	40.1858	1.84533	105.971	283.354	5.34605	3.277
K01432	AFMID; arylformamidase [EC:3.5.1.9]	0	0	0	0.0865527	1.44451	0	0	1.56343	0	0	0	0	0	0	0	2.92644	10.7562	11.5313	6.79775	0.528027	0.36118	1.02117	0.184595	1.87976	1.85789	1.76527	1.60458	27.581	19.0155	6.01078	2.40362	0.240403	3.77415	0	20.54	7.16193	1.10094	0.683616	1.02492	0.311708	0.0639522	3.3989	0.192904	0	7.93358	0.621133	0	0
K01433	purU; formyltetrahydrofolate deformylase [EC:3.5.1.10]	118.201	30.135	61.0429	14.59	387.363	23.2969	142.288	61.07	84.0028	94.787	28.4216	96.3542	46.6314	60.6273	40.2248	365.924	266.544	258.986	306.29	318.38	320.669	281.351	247.536	218.278	139.148	112.668	106.153	161.719	102.262	323.138	54.8481	306.691	118.939	251.08	243.705	201.242	69.2525	45.5378	96.5806	83.2097	29.1641	221.855	45.5852	246.772	203.632	340.368	76.3257	332.074
K01434	E3.5.1.11; penicillin amidase [EC:3.5.1.11]	2.53331	3.37255	6.62015	3.87323	147.676	4.42844	4.31346	28.678	20.8441	3.38707	1.78126	5.45517	2.77244	5.04954	114.368	2.85459	12.5445	20.5739	3.42509	0.453024	0.645128	1.50933	3.26247	3.1204	7.24234	14.1058	5.42419	27.0798	18.1703	7.6125	15.1943	0.4101	6.48452	0.0677401	22.6046	12.4705	9.01246	3.97148	5.39687	13.7411	0.460456	14.631	0.315013	0	38.9867	0.820966	8.89922	0
K01436	K01436; amidohydrolase [EC:3.5.1.-]	132.641	125.079	84.7399	22.5044	10.9395	34.9491	18.0181	137.056	39.9374	21.6767	29.2838	30.8642	21.8175	41.832	146.975	14.3105	84.787	215.331	70.3794	8.81626	6.62224	37.2451	40.1246	32.4463	17.2595	27.5782	16.6449	125.241	73.0699	85.9944	30.04	57.7368	90.7831	38.6762	134.686	133.355	36.3979	28.3774	36.6851	97.365	103.712	318.02	50.4776	31.2576	179.153	288.364	84.3894	31.5189
K01437	ASPA, aspA; aspartoacylase [EC:3.5.1.15]	0.105555	0	0	0	0	0	0	0	0	0.197579	0	0.804861	0.605336	0	0	0	0	0.141487	0.125044	0	0	0.0200528	0	0.0322245	1.45363	0.7437	1.49121	0	0	0.0189178	0	0	0.0777334	0	0.355088	0.497762	0.467898	0.227872	0.128116	0.56497	0	0.154495	0	0	0.833427	0	1.04965	0
K01438	argE; acetylornithine deacetylase [EC:3.5.1.16]	79.7583	136.155	24.981	1.8862	435.757	16.5108	187.62	97.6769	208.33	97.4346	28.5907	118.838	47.9656	66.4658	305.828	355.25	213.677	187.159	271.429	316.179	318.312	267.551	242.922	208.133	292.66	216.06	228.476	39.9853	30.2048	298.997	58.8553	302.996	102.255	249.759	166.694	201.298	170.408	102.208	182.924	177.058	2.69175	199.665	6.25395	244.817	138.654	29.3785	173.719	322.403
K01439	dapE; succinyl-diaminopimelate desuccinylase [EC:3.5.1.18]	626.957	670.484	768.161	1013.45	723.682	930.585	994.616	654.267	842.959	919.022	996.694	642.496	958.014	906.946	481.045	377.779	493.794	404.036	476.082	385.55	358.098	359.213	356.49	421.796	314.177	390.576	373.207	536.093	572.505	353.571	574.134	330.568	490.774	352.762	414.453	376.276	425.523	549.865	461.448	312.94	893.18	637.127	2177.58	473.582	1002.92	1075.57	403.533	727.752
K01442	E3.5.1.24; choloylglycine hydrolase [EC:3.5.1.24]	662.915	569.541	665.022	792.478	341.693	750.203	503.268	329.692	571.63	450.066	720.195	440.611	692.81	568.749	475.11	20.2367	348.385	256.064	259.212	87.0383	49.7112	134.115	167.332	337.412	220.477	213.019	195.907	920.566	1035.83	77.7889	1077.81	49.7703	769.435	167.639	217.639	222.516	212.157	239.305	208.623	249.978	1123.2	305.744	1837.14	330.682	1010.2	816.984	271.071	291.739
K01443	nagA, AMDHD2; N-acetylglucosamine-6-phosphate deacetylase [EC:3.5.1.25]	801.863	651.805	802.406	922.026	338.678	808.665	712.429	529.036	583.781	768.5	765.684	521.005	832.193	660.981	424.803	367.027	426.478	449.661	432.156	362.666	347.331	374.114	407.678	441.573	373.587	398.956	450.901	659.506	711.301	366.51	773.59	360.589	671.866	400.001	326.991	425.291	475.441	586.988	494.836	436.307	709.698	414.059	373.866	491.604	587.243	526.561	467.415	685.06
K01444	AGA, aspG; N4-(beta-N-acetylglucosaminyl)-L-asparaginase [EC:3.5.1.26]	47.2489	48.4496	97.239	115.591	66.5943	43.7515	68.8477	106.763	39.5784	91.6766	96.9048	144.64	65.6184	184.17	299.051	2.41856	68.6808	42.2035	29.573	3.68419	3.2381	18.4486	37.4311	46.4775	17.1769	21.6381	12.0706	20.7763	24.9255	5.95531	9.61446	3.08282	21.8042	29.7379	21.978	25.2437	10.8305	7.14818	10.6924	22.2741	216.184	11.4155	2.58492	74.046	30.949	14.6127	13.6911	131.134
K01446	PGRP; peptidoglycan recognition protein	0.191318	0.0342739	0.732466	0.162286	0	0	0.0152419	0	0.0320798	0.112902	0	0	0.130753	0	0	0.346208	0.400783	0.404248	0.297519	0.462024	0	0.104274	0	0	0	0	0	0.265004	0.39909	0.590234	0	0.742422	0	0	0.289184	0.110614	0	0	0.608549	1.10396	4.51502	3.33023	0	4.97035	1.37836	34.4193	0.260783	10.8397
K01447	xlyAB; N-acetylmuramoyl-L-alanine amidase [EC:3.5.1.28]	9.95511	9.63782	8.57958	3.8635	10.3869	7.02587	1.24984	33.051	11.9208	5.27366	5.0014	11.1247	8.19624	9.22697	6.32844	4.84202	34.5876	124.211	37.4303	1.20606	1.23102	24.4382	9.12126	10.3432	30.5176	56.073	27.7256	45.0632	25.1565	27.8311	37.7539	2.28277	55.7059	10.3277	68.2994	75.6811	54.3764	54.4017	64.6305	29.4286	1.46578	104.044	1.3349	0.098007	61.0352	7.94514	33.1493	0.697162
K01448	amiABC; N-acetylmuramoyl-L-alanine amidase [EC:3.5.1.28]	1024.45	1024.08	1384.12	800.459	560.062	683.68	461.77	1622.05	578.963	1029.4	1002.73	2419.93	745.247	1487.42	1685.43	934.946	1178.33	1498.9	1116.64	962.493	964.92	1247.04	1539.17	1539	1697.05	1578.99	1788.03	509.437	438.33	1018.24	407.897	1022.16	910.364	1522.44	1296.18	1657.18	1728.1	1854.22	1634.11	1465.42	1626.92	999.934	854.675	1234.49	667.039	1471.18	1402.43	1257.98
K01449	cwlJ, sleB; N-acetylmuramoyl-L-alanine amidase [EC:3.5.1.28]	105.266	104.367	182.626	135.406	75.602	105.263	80.3639	172.004	80.8878	224.301	185.572	593.408	179.728	367.722	450.988	8.68878	137.014	263.157	89.9959	11.154	7.15167	92.5981	125.478	168.752	224.565	236.454	277.128	60.6246	57.3582	42.3256	38.4939	8.51487	138.068	121.276	202.875	289.892	290.754	367.296	293.432	142.441	340.344	34.3704	10.8584	126.191	24.9711	20.83	157.162	226.161
K01451	hipO; hippurate hydrolase [EC:3.5.1.32]	85.2944	110.448	158.484	291.831	105.047	201.41	369.944	555.716	141.891	408.529	149.625	140.132	172.242	210.522	51.2209	287.371	237.501	165.426	217.257	288.513	300.807	276.109	256.648	234.358	76.5783	107.423	74.4734	183.21	131.741	267.584	92.2243	262.224	82.0585	253.729	210.636	128.818	109.886	118.264	146.935	38.0396	16.1056	98.5292	5.09074	217.836	143.812	49.2541	54.8296	108.213
K01452	E3.5.1.41; chitin deacetylase [EC:3.5.1.41]	0	0	0	0	0	0	0	0	0	0	0	0	0	0	0	0	0.0667971	0	0	0	0	0.0641689	0	0.182605	0	0	0	0.106002	0	0	0.103012	0	0.272067	0	0.187666	0	0	0	0	0	0	0.308991	0	0	2.32398	0.321276	0	0
K01453	nylB; 6-aminohexanoate-oligomer exohydrolase [EC:3.5.1.46]	0.844436	0.603221	4.62963	2.42348	59.0654	2.72812	0.228629	22.8151	10.5061	0	0	0	0.10896	0.289296	0.121834	2.15564	17.4608	70.2324	21.9776	0.405021	0.243797	15.3177	1.28731	3.27433	0.309649	0	0	21.1649	11.3858	15.288	1.6997	1.20909	32.9331	0	16.1893	31.1958	0.0122938	0	0	0	0.997654	6.07682	0.0578713	0	16.5644	0.364112	0	0
K01455	E3.5.1.49; formamidase [EC:3.5.1.49]	1.05555	0.137096	1.7445	0	47.4206	0	0	2.10517	6.92923	0	0	0	0	0.210397	0	0.101903	0.333986	1.12745	0.306143	0.0240012	0	0.07219	1.67676	0.114612	0	0.523042	0	1.11514	0.446042	0	0.274699	0	0.845351	0	1.08064	0.919201	0	0	0.464419	0	0	1.0643	0.0578713	0	5.73782	0.0428367	0.938819	0
K01457	atzF; allophanate hydrolase [EC:3.5.1.54]	2.21665	0.137096	1.14063	0.129829	222.678	0.329912	0.0304838	4.35214	7.47458	0	0	0	0	0	0	0.238231	1.82637	2.89711	1.48095	0.238392	0.235189	0.470919	0.69043	1.8325	3.1001	2.1144	2.88406	3.04967	1.15361	0.534389	34.1313	0.251787	2.33958	0	4.09363	3.83403	0.541294	0.276702	1.0158	0.928629	0.0172671	4.98402	2.70066	0	22.6628	1.41982	0.449851	0.168668
K01458	hutG; N-formylglutamate deformylase [EC:3.5.1.68]	0.105555	0	0.357846	0.519316	0	0.177645	0	2.34514	0.256638	0	0	0	0	0	0	5.48054	21.2415	21.3106	5.70029	0.744039	0.349141	1.78871	1.44914	3.56263	0.464473	0.866288	0.453469	52.7252	36.552	11.6306	4.53253	0.530301	6.40018	0.0677401	33.7128	12.4204	2.03673	1.69276	0.512462	3.87037	0.217437	16.1018	0.289356	0	25.7401	5.16183	3.0642	0.157424
K01459	E3.5.1.77; N-carbamoyl-D-amino-acid hydrolase [EC:3.5.1.77]	0	0	0	0	0	0	0	1.49071	0	0	0	0	0	0	0	0.0783868	0	0.0404248	0.0172475	0	0	0	0	0.0286798	0	0	0	0.0848013	0	0	0	0	0	0	0	0.0474059	0	0	0	0	0	0	0	0	0	0	0	0
K01460	gsp; glutathionylspermidine amidase/synthetase [EC:3.5.1.78 6.3.1.8]	0.76527	0.00822574	3.86921	0.0642654	0	0.702967	0.0274354	0	0	0.0197579	0.0120763	0.357716	0.0387415	0	0.18275	267.883	145.389	63.8534	186.811	285.301	297.501	251.832	236.09	192.245	4.001	13.0079	5.3893	9.43987	7.48881	228.232	3.37639	261.228	31.108	247.825	19.4311	12.6154	7.7873	6.81988	35.9898	0.201311	0.546791	1.2188	2.64279	196.975	3.32249	0.888862	18.0006	33.1358
K01461	E3.5.1.82; N-acyl-D-glutamate deacylase [EC:3.5.1.82]	1.05555	0.137096	0.492038	0	45.8181	0	0.0304838	0.745354	6.38387	0	0	0	0	0	0	0.0391934	0	0.0404248	0.0517424	0	0	0	0.0151743	0	0	0	0	0	0	0	5.9747	0	0.272067	0	0.185687	0	0	0	0	0	0	0	0	0	0.0801372	0	0	0
K01462	PDF, def; peptide deformylase [EC:3.5.1.88]	2129.87	2015.03	1873.44	2499	1423.53	1935.41	2097.46	1313.95	1721.23	2085.96	2352.76	1470.88	2430.19	1929.14	1620.21	410.731	892.169	1100.54	759.956	442.495	396.715	573.599	627.928	819.356	1218.83	1197.41	1253.12	1717.11	1816.84	549.979	1839.28	471.587	1605.49	595.442	1135.75	1215.11	1226.5	1272.54	1167.83	1138.89	1707.74	1124.64	1991.48	766.069	1558.4	1623.55	1136.77	1039.19
K01464	DPYS, dht, hydA; dihydropyrimidinase [EC:3.5.2.2]	129.085	177.328	230.795	115.235	86.0672	149.455	54.6639	274.437	121.903	119.583	89.4058	399.021	77.3413	271.086	163.865	274.391	257.389	162.794	238.168	297.912	305.694	306.137	391.665	338.124	125.913	121.916	141.965	56.6691	57.7049	241.807	28.9354	266.629	93.8445	384.962	131.735	151.264	132.071	153.498	176.699	84.6889	324.13	73.9727	13.6208	298.779	43.6961	21.6375	121.584	185.865
K01465	URA4, pyrC; dihydroorotase [EC:3.5.2.3]	1031.47	986.872	933.74	1005.27	1024.28	1012.17	1147.09	761.232	1112.47	985.002	970.426	782.291	1024.53	903.438	525.025	316.528	600.81	853.868	502.758	352.894	343.485	418.75	414.301	508.125	943.007	966.586	928.339	1020.86	1010.61	438.117	1043.16	383.978	944.876	398.101	938.199	931.548	956.118	933.558	874.488	951.274	848.669	915.356	1039.99	469.01	1020.94	1130.2	926.292	437.382
K01466	allB; allantoinase [EC:3.5.2.5]	2.0913	3.46249	13.8012	3.49868	4.97319	7.17458	1.46109	23.2036	7.2789	0.492253	5.60431	1.96744	1.42859	5.28413	1.12899	268.097	146.182	66.718	187.131	286.46	298.595	254.192	244.303	197.825	4.98982	13.4137	6.60669	11.2491	9.18072	227.442	15.6736	262.982	40.6402	252.314	22.748	23.1569	8.34144	7.43188	37.5004	0.363659	1.95694	23.7494	0.173614	196.285	40.4074	2.22751	18.4243	32.2651
K01467	ampC; beta-lactamase class C [EC:3.5.2.6]	1.60971	0.145321	5.61818	1.50537	144.871	1.30189	2.49662	4.25761	21.5852	2.22135	0.449843	0.357716	8.54734	0.144648	0.18275	276.724	185.437	97.3929	200.966	287.457	299.234	255.81	237.953	199.782	4.98087	16.8058	6.36356	74.7973	57.437	242.789	14.5532	261.651	41.0951	248.875	96.0861	51.6625	10.3378	8.89515	40.1684	33.3138	35.285	34.6413	2.78168	205.092	17.3358	65.7465	40.1736	142.513
K01468	hutI, AMDHD1; imidazolonepropionase [EC:3.5.2.7]	110.634	249.822	60.2456	75.4279	203.103	108.119	32.8692	191.448	88.1106	132.674	69.5897	175.041	101.327	120.538	431.567	17.9173	105.869	225.442	53.7103	9.09107	7.33437	31.1105	50.5511	47.6379	473.196	390.688	397.851	116.866	92.3849	92.8884	77.0874	57.3933	137.495	46.1513	361.633	348.807	350.003	217.398	259.182	275.465	43.9256	341.697	4.8988	28.8339	166.738	34.4255	275.257	47.3165
K01469	OPLAH, OXP1, oplAH; 5-oxoprolinase (ATP-hydrolysing) [EC:3.5.2.9]	57.3953	0.987088	40.8168	2.79133	2.7536	7.96865	0.228629	22.8424	8.91817	0	0	0	0.10896	0.289296	0.121834	2.88071	23.2053	105.104	27.8691	0.846044	1.70056	15.2321	0.622145	5.90245	2.44278	4.11895	1.72667	47.0435	16.0106	12.9776	29.8907	1.99867	41.257	0.338701	35.0496	55.4571	2.11013	0.781275	2.96267	1.75336	0.481816	24.9252	39.3332	0.217015	38.3857	274.862	0.391175	2.23766
K01470	E3.5.2.10; creatinine amidohydrolase [EC:3.5.2.10]	78.7896	33.2627	117.142	78.7511	63.3927	86.0889	39.347	200.368	57.9652	41.6327	114.695	70.892	40.0187	64.0989	51.0026	6.49931	45.9973	130.493	35.9529	7.06837	5.18908	25.3162	51.801	22.957	27.7342	43.5123	27.9754	74.3894	36.6109	22.6943	40.1318	7.03059	63.3778	45.0275	75.2075	95.6505	18.1517	24.3234	58.2375	18.5644	41.7997	38.5809	39.6833	25.936	70.534	256.315	16.5141	36.9167
K01471	nylA; 6-aminohexanoate-cyclic-dimer hydrolase [EC:3.5.2.12]	0	0	0	0	0	0	0	0.745354	0	0	0	0	0	0	0	0.0391934	0.0667971	0	0.0517424	0	0	0	0	0	0	0	0	0.0848013	0	0	0	0	0.0324537	0	0	0	0	0	0	0	0	0	0	0	1.18603	0	0	0
K01473	hyuA; N-methylhydantoinase A [EC:3.5.2.14]	0	1.59031	10.7667	4.61326	10.0529	5.70241	0	42.2416	8.2028	0	0	0.447145	0	0.736391	1.72598	0.0587901	1.61649	3.10597	0.698523	0.0480025	0.114374	0.533404	7.98167	1.26395	0.911743	2.72962	0.924379	1.80203	0.0234759	0.143775	39.1789	0	1.71014	0	2.11561	2.86806	1.92664	1.35096	1.63347	7.0394	0.156043	14.883	0.20062	0	12.6376	5.93075	3.97694	0.202402
K01474	hyuB; N-methylhydantoinase B [EC:3.5.2.14]	0	1.59031	10.7667	4.61326	10.0529	5.70241	0	43.2596	8.2028	0	0	0.447145	0	0.736391	1.72598	0.0587901	1.76344	3.20703	0.758889	0.0480025	0.114374	0.533404	7.98167	1.08135	0.911743	2.72962	0.924379	2.07763	0.0234759	0.0227013	39.1789	0	1.46722	0	2.34894	2.93127	1.92664	1.35096	1.63347	7.0394	0.156043	15.0547	0.20062	0	10.506	5.93075	3.97694	0.202402
K01476	E3.5.3.1, rocF, arg; arginase [EC:3.5.3.1]	69.1578	56.1234	145.374	48.8655	12.6384	58.1877	30.6896	156.519	63.2125	70.5215	42.6369	269.844	35.5514	163.814	143.522	7.8488	109.643	84.6007	58.6854	6.67535	2.99629	54.7881	102.845	123.3	43.9441	35.289	29.0112	52.3483	49.9165	58.0394	20.2505	55.9853	56.8933	93.1596	54.2513	73.7695	21.4962	13.8291	31.6266	49.4624	241.59	195.497	3.22054	100.911	59.4511	29.7383	77.6612	139.711
K01477	alc, ALLC; allantoicase [EC:3.5.3.4]	1.6361	0.93225	5.36769	2.14218	61.5471	2.94383	0.0304838	18.6702	10.9392	0	0	0.223573	0	0.368195	0	7.05592	36.9375	28.5499	12.9179	1.26145	1.03821	3.15871	5.22936	7.63967	0.550486	0.531214	0.688924	59.0641	45.5667	13.5406	14.8337	0.695968	5.83992	1.04997	69.7169	35.052	0.837997	0.610371	0.552499	0	0.127904	4.40895	0.0578713	0.0210015	12.5468	0.406949	0.0521566	0
K01478	arcA; arginine deiminase [EC:3.5.3.6]	82.161	75.2449	195.054	267.29	173.254	407.746	245.166	86.1111	233.605	265.257	77.0846	47.9899	95.4251	135.115	25.4606	272.04	210.55	159.744	250.948	303.814	309.914	270.829	257.615	220.556	52.7351	73.3321	51.3161	235.704	265.503	245.557	408.039	267.191	225.391	265.217	59.5979	90.1661	66.3221	73.1469	91.7228	59.2291	144.757	129.018	623.735	222.606	176.08	293.228	67.8204	170.329
K01479	hutG; formiminoglutamase [EC:3.5.3.8]	4.22218	3.45481	6.26677	3.59994	149.351	4.48173	0.381048	28.7652	10.8943	3.69755	1.78126	5.96939	2.82086	5.36513	415.013	9.41896	50.4078	73.4537	29.2718	2.21778	2.54379	12.3224	2.0618	11.9762	9.29961	20.2574	7.08737	72.7977	54.0722	26.0357	11.4944	2.95774	33.0074	1.48215	94.7183	74.5571	10.7334	4.95215	6.90111	12.8709	2.37582	124.331	4.27669	0.56704	118.53	23.304	8.79491	1.61393
K01480	speB; agmatinase [EC:3.5.3.11]	98.0362	61.4813	121.611	86.7791	150.683	46.0015	46.7676	256.48	43.6718	126.435	152.704	225.257	136.558	147.142	235.985	274.998	206.973	301.224	239.428	294.164	304.637	289.509	304.935	228.597	173.935	213.375	186.636	77.8145	39.3212	265.377	26.2554	280.308	147.595	312.801	192.149	259.025	193.125	229.089	251.617	163.788	47.7406	105.108	42.9627	224.238	152.278	267.01	161.839	70.168
K01481	E3.5.3.15; protein-arginine deiminase [EC:3.5.3.15]	0	0	0	0	0	0	0	0	0	0	0	0	0	0	0	0	0	0	0	0	0	0	0.526016	0	0	0	0	0	0	0	0	0	0	0	0	0	0	0	0	0	0	0	0	0	0	0	0	0
K01482	DDAH, ddaH; dimethylargininase [EC:3.5.3.18]	17.1988	3.71529	18.4682	166.046	6.64137	52.0817	219.301	7.27629	40.2922	251.617	43.6408	29.2768	68.6209	74.3754	18.4137	0.855723	5.2922	11.387	3.45536	0.222012	0.276905	2.98506	0.925631	1.90124	10.1281	31.6849	15.4441	6.58842	6.95755	1.64584	18.877	0.500251	16.051	0.541921	26.0397	20.5911	56.0194	80.1296	49.0843	12.0657	25.2547	14.1707	41.4503	0.301021	9.62448	7.25547	18.0136	1.96217
K01483	allA; ureidoglycolate lyase [EC:4.3.2.3]	26.5997	0.611446	9.39792	2.53167	192.461	4.52488	126.032	24.384	44.8668	0.0197579	0.0120763	0.357716	0.147702	0.289296	3.83207	277.696	193.756	104.333	202.049	286.769	298.753	255.888	237.97	202.113	5.48474	17.2249	6.9154	95.068	71.4606	244.621	15.343	260.197	43.0548	248.875	109.344	56.5189	12.0107	9.74967	39.7532	6.96147	0.528885	19.2834	0.119601	196.048	36.0024	5.29462	22.3687	32.3168
K01484	astB; succinylarginine dihydrolase [EC:3.5.3.23]	2.11109	0.145321	4.80855	0.463057	146.322	1.54044	0.0274354	3.41772	21.2131	0.0197579	0.0120763	0.357716	0.0387415	0	0.18275	275.808	187.157	98.5667	204.574	286.892	299.719	256.139	238.485	201.062	4.57798	13.485	6.18043	76.2997	58.2939	240.519	14.1697	261.135	40.2774	249.293	101.53	54.1883	8.6864	7.62557	37.3231	0.11689	0.554466	6.7178	2.73924	196.244	19.836	0.994455	17.9158	32.5042
K01485	codA; cytosine deaminase [EC:3.5.4.1]	107.623	40.9765	134.803	185.844	244.14	52.7055	66.0968	84.944	66.621	41.8105	43.6619	134.272	29.3467	60.4353	17.3708	275.28	241.163	211.024	274.363	309.271	313.81	313.415	330.437	307.807	27.5778	25.2917	21.2897	193.532	174.858	251.396	187.97	268.371	189.377	344.551	75.5291	117.928	15.9838	14.9842	45.5119	14.4035	125.754	166.263	662.361	221.474	235.165	545.805	29.0903	92.3615
K01486	ade; adenine deaminase [EC:3.5.4.2]	161.936	206.752	363.582	329.741	104.642	446.117	338.772	325.494	284.272	427.792	328.407	419.483	221.62	420.508	418.191	273.473	253.721	177.344	240.519	296.082	305.178	318.893	361.512	355.917	167.445	228.379	198.936	38.9978	49.7097	239.64	37.495	267.218	105.905	370.23	155.624	171.798	260.323	319.98	313.125	180.882	350.586	145.278	44.253	371.209	98.5445	36.1724	220.955	259.215
K01487	E3.5.4.3, guaD; guanine deaminase [EC:3.5.4.3]	134.017	110.075	157.939	92.9914	202.501	63.4855	34.9247	164.284	64.7347	49.7317	123.597	147.485	42.8759	78.338	68.5598	282.127	247.636	249.469	249.684	294.784	305.114	307.331	322.241	301.262	66.3613	118.619	69.8515	145.848	98.0832	264.15	36.5882	267.088	108.889	340.912	198.249	174.012	102.595	105.501	157.304	112.871	45.5419	98.6308	45.0485	223.24	98.0554	261.081	126.284	69.1088
K01488	add, ADA; adenosine deaminase [EC:3.5.4.4]	684.741	438.087	399.177	645.329	504.082	369.061	549.636	218.282	337.554	325.467	607.291	115.674	603.729	320.032	182.399	295.772	378.709	423.855	365.274	330.829	327.773	323.384	298.426	303.021	69.9128	83.1463	72.1254	805.304	786.698	322.989	729.845	297.585	618.484	306.275	276.18	263.127	47.2053	55.3509	103.059	160.647	459.522	159.591	391.539	290.581	525.938	708.837	182.268	206.491
K01489	cdd, CDA; cytidine deaminase [EC:3.5.4.5]	370.599	512.288	434.898	218.059	101.905	406.577	148.067	586.38	273.001	432.731	372.25	822.448	352.39	513.475	659.24	368.527	385.703	497.369	376.695	332.815	330.556	380.954	454.488	477.844	890.851	858.942	889.74	185.383	212.759	391.469	425.144	387.933	370.429	445.387	597.608	698.543	908.816	882.684	829.209	884.224	381.409	558.037	21.9575	386.218	235.665	141.964	817.185	669.252
K01491	folD; methylenetetrahydrofolate dehydrogenase (NADP+) / methenyltetrahydrofolate cyclohydrolase [EC:1.5.1.5 3.5.4.9]	953.937	989.025	896.189	1014.1	758.751	1004	979.946	819.668	918.614	1001.95	974.175	808.21	1025.65	911.481	805.19	385.758	561.814	700.723	514.927	380.649	358.449	432.162	420.74	501.875	923.565	904.654	907.828	887.146	931.091	454.154	976.005	418.837	885.535	406.023	808.336	805.671	905.216	880.862	832.219	919.077	838.398	874.712	997.654	517.273	913.689	876.087	902.048	723.78
K01492	purNH; phosphoribosylglycinamide/phosphoribosylaminoimidazolecarboxamide formyltransferase [EC:2.1.2.2 2.1.2.3]	10.5291	20.2627	2.94104	1.62286	0.112853	0.786714	0	24.6149	0.288718	2.4274	1.56992	6.21532	2.22764	2.97186	2.35545	0.51167	4.44869	12.0331	1.57116	0.168009	0.162531	1.55409	0.0834585	1.4877	24.1956	20.701	23.7243	2.36384	1.78417	1.94346	7.38253	0.41717	6.39358	0.27096	21.5519	22.4467	32.0373	31.1818	34.1108	63.5559	0.102324	18.1618	0.115743	0	4.94446	0.12851	34.7037	0
K01493	comEB; dCMP deaminase [EC:3.5.4.12]	446.505	546.17	611.774	495.989	139.2	746.974	402.342	648.087	484.828	699.857	452.798	773.366	454.813	617.096	705.409	20.1772	299.461	461.809	212.789	60.9698	37.539	119.705	164.1	276.325	897.303	846.231	886.552	727.342	832.425	137.584	909.156	111.95	784.578	146.806	570.163	659.734	883.636	863.682	781.057	882.794	808.776	581.835	950.992	270.112	665.123	523.683	841.755	391.238
K01494	dcd; dCTP deaminase [EC:3.5.4.13]	526.651	443.314	301.822	682.594	579.379	305.846	795.823	176.478	472.396	568.447	574.685	99.2103	650.3	384.433	116.952	365.052	257.976	239.02	302.664	319.429	321.899	312.419	253.101	232.57	40.96	66.8135	38.5447	152.716	94.7437	316.439	67.1855	306.806	101.403	258.987	240.189	159.943	34.0515	35.0804	79.2144	41.2493	39.2411	237.482	45.727	250.092	212.656	345.058	72.828	334.56
K01495	GCH1, folE; GTP cyclohydrolase IA [EC:3.5.4.16]	404.512	520.432	526.136	366.216	561.596	492.532	515.631	593.902	574.053	564.382	342.556	567.713	326.496	488.843	584.185	378.949	446.601	551.017	427.041	345.16	337.408	355.964	386.158	395.195	726.58	668.749	663.765	311.304	281.103	408.223	313.082	384.977	372.671	371.34	621.62	634.579	615.183	512.528	548.937	668.445	494.392	616.939	680.385	386.484	426.212	706.121	618.023	626.704
K01496	hisI; phosphoribosyl-AMP cyclohydrolase [EC:3.5.4.19]	511.711	513.68	432.509	765.193	452.785	406.401	692.113	401.848	356.515	676.91	661.114	326.089	718.069	584.708	137.412	7.84508	107.252	88.2749	59.5189	5.56769	3.83887	54.5544	82.9705	127.998	40.056	41.2466	34.6398	60.3276	56.7504	18.2646	70.3991	6.46204	66.2027	72.6581	60.9528	89.3428	26.2091	28.207	35.4302	35.1518	314.182	97.2036	55.6932	83.7157	109.102	114.685	24.2789	133.826
K01497	ribA, RIB1; GTP cyclohydrolase II [EC:3.5.4.25]	29.4629	3.32594	7.41971	1.40583	298.3	4.94107	182.976	8.13345	202.712	0.0197579	0.0120763	0.357716	0.0387415	0.473394	132.265	279.203	192.878	110.524	205.491	291.345	302.245	259.677	239.998	204.516	23.7483	44.0367	19.3136	84.9558	63.0771	250.129	18.9398	264.229	46.8801	249.307	152.565	78.2402	13.285	9.46076	45.1969	20.5143	26.5574	116.61	5.36756	198.417	104.393	41.1455	46.0521	40.5572
K01499	mch; methenyltetrahydromethanopterin cyclohydrolase [EC:3.5.4.27]	0	0	0.357846	0	0.112853	0	0	1.79976	0	0	0	0	0	0	0	0	0.113555	0.0225031	0.204124	0	0.124427	0.132348	0.166917	0.211285	0	0	0	0.848013	0.305187	0	0.103012	0.00473736	0.524701	0	0.213083	0.750594	0	0	0	2.33781	0.00856959	0	0	0	0.593015	0.12851	1.95587	0
K01501	E3.5.5.1; nitrilase [EC:3.5.5.1]	44.9003	30.5175	19.4344	14.2725	205.759	89.9037	203.403	134.306	225.051	21.903	4.64938	21.0046	7.86936	11.3089	7.87857	3.50454	14.0007	15.2469	6.16166	0.621032	0.389774	2.67039	2.06309	4.14976	17.9424	25.4329	12.732	32.0248	21.7915	6.66533	3.33072	0.650503	6.57508	0.0677401	40.7852	13.2487	4.50779	2.13223	5.26875	20.3649	14.7678	105.108	2.70934	0.644046	66.4858	39.0553	30.6811	6.82544
K01502	E3.5.5.7; aliphatic nitrilase [EC:3.5.5.7]	0.844436	0.137096	0.697799	0.0778975	4.46038	0.0913604	0	1.08713	6.49936	0	0	0	0	0	0	0.561772	3.08603	3.22954	0.776136	0.111006	0	0.770027	0.257963	0.537074	0	0	0	6.21169	4.06133	0.908052	1.85422	0.0424241	0.641301	0	6.25552	3.90309	0	0.0651063	0.0960867	0	0.0204647	6.79779	0.119601	0	4.51974	4.73774	0	0.157424
K01505	E3.5.99.7; 1-aminocyclopropane-1-carboxylate deaminase [EC:3.5.99.7]	1.50415	1.17902	5.97155	2.8346	196.539	3.69248	0	26.4946	12.4309	0.310481	0	0.871933	0	1.15719	283.222	2.89247	12.5846	12.9785	5.63992	0.37502	0.701292	4.34881	5.36919	4.20884	16.9791	28.2933	10.9356	26.5102	18.6399	5.8216	12.7392	0.459595	12.133	0	34.035	21.0904	4.03072	2.295	3.23492	19.7805	14.7218	19.3634	2.23769	0.525037	50.4944	29.1902	30.7333	5.86965
K01507	ppa; inorganic pyrophosphatase [EC:3.6.1.1]	522.633	463.449	325.946	589.458	651.343	332.612	656.351	286.627	459.111	455.432	639.075	209.518	703.632	440.618	445.509	367.039	271.159	293.858	309.088	318.929	321.43	326.84	254.191	250.422	185.763	172.193	192.279	161.046	102.273	327.434	79.2534	307.872	130.33	255.212	312.439	283.976	142.52	163.02	192.173	94.686	42.7147	258.859	49.4693	268.651	262.034	348.954	126.054	404.259
K01512	acyP; acylphosphatase [EC:3.6.1.7]	349.111	182.883	439.022	235.508	154.909	403.445	114.953	266.046	303.851	202.241	217.448	349.449	192.313	317.459	277.506	363.915	429.763	363.009	452.472	369.047	349.865	350.244	341.607	404.692	169.681	148.062	190.997	748.896	819.924	348.642	883.551	359.126	705.214	331.593	187.186	275.519	159.967	176.54	178.128	318.436	755.31	412.483	1003.74	463.085	675.145	788.299	256.663	596.333
K01513	ENPP1_3, CD203; ectonucleotide pyrophosphatase/phosphodiesterase family member 1/3 [EC:3.1.4.1 3.6.1.9]	0	0	0	0	0	0	0	0	0	0	0	0	0	0	0	0	0	0	0	0	0	0	0	0	0	0	0	0	0	0	0	0	0	0	0	0	0	0	0	0	0	0	0	0	0.641098	0	0	0
K01515	nudF; ADP-ribose pyrophosphatase [EC:3.6.1.13]	962.97	842.55	1073.6	1116.71	712.095	1290.08	849.353	792.264	915.958	926.457	973.978	888.763	933.764	1005.52	514.83	381.113	602.7	575.821	545.032	387.356	362.887	434.16	524.616	590.349	404.84	460.309	483.965	947.715	1035.32	434.44	1174.29	424.045	885.844	506.115	447.727	542.548	557.396	697.54	550.9	518.646	1064.19	702.304	997.66	615.716	795.57	855.166	487.772	865.885
K01518	NUDT2; bis(5'-nucleosidyl)-tetraphosphatase [EC:3.6.1.17]	0	0	0	0	0	0	0	0.399946	0	0	0	0	0	0	0	0	0	0	0	0	0	0	0	0	0	0	0	0	0	0	0	0	0	0	0	0	0	0	0	0	0	0	0	0	0	0	0	0
K01520	dut, DUT; dUTP pyrophosphatase [EC:3.6.1.23]	893.692	985.858	854.303	1012.27	712.184	996.15	977.858	814.806	910.434	996.734	971.523	792.545	1018.49	898.261	671.85	382.603	534.883	588.16	483.256	378.231	356.448	414.49	410.442	492.638	907.357	879.989	896.636	834.789	912.475	437.722	971.361	416.448	841.026	397.188	756.26	735.767	900.987	877.637	829.382	904.765	823.663	818.545	955.788	516.353	832.382	588.581	878.456	717.742
K01521	cdh; CDP-diacylglycerol pyrophosphatase [EC:3.6.1.26]	0.76527	0.00822574	3.86921	0.119876	0	0.702967	0.0274354	0.727175	0	0.0197579	0.0120763	0.357716	0.0387415	0	0.18275	267.896	145.642	64.5864	186.88	285.158	297.699	252.213	237.022	192.249	4.01322	12.932	5.43918	10.7265	7.82076	227.086	3.13603	259.444	33.2919	247.825	21.1035	13.7147	7.7873	6.81988	36.397	0.11689	0.554466	1.64795	2.64279	196.027	4.01167	0.820109	17.9158	32.4105
K01523	hisE; phosphoribosyl-ATP pyrophosphohydrolase [EC:3.6.1.31]	505.773	481.778	417.137	764.739	443.148	382.267	691.564	364.818	338.133	670.653	651.745	321.144	705.998	553.577	120.226	7.79413	104.834	81.8945	58.8175	5.54069	3.40744	53.3151	82.9326	126.369	33.3555	19.2952	26.1692	59.3143	56.2574	17.9694	69.4377	6.36305	60.431	72.6581	55.1615	76.1403	18.7442	22.3502	34.9471	29.7099	314.144	95.8818	55.6932	83.6317	106.266	114.642	21.5081	133.601
K01524	ppx-gppA; exopolyphosphatase / guanosine-5'-triphosphate,3'-diphosphate pyrophosphatase [EC:3.6.1.11 3.6.1.40]	1431.21	1208.92	1220.98	1618.66	961.481	1277.07	1312.61	868.966	1210.42	1156.83	1351.7	767.106	1415.45	1059.58	842.548	654.526	816.482	651.587	830.134	695.781	674.522	682.527	687.427	778.28	437.275	399.716	391.456	1557.99	1700.22	762.214	1768.03	812.575	1331.66	683.379	472.766	495.635	299.103	303.978	373.864	475.897	825.807	1177.92	2004.76	682.23	815.922	1275.32	471.169	622.003
K01525	apaH; bis(5'-nucleosyl)-tetraphosphatase (symmetrical) [EC:3.6.1.41]	37.4851	12.2372	6.07779	11.7056	295.299	1.94648	203.735	110.411	200.884	22.1204	4.14821	22.156	8.51344	9.57308	9.17245	361.592	231.787	124.59	267.521	316.883	318.063	259.021	240.692	204.374	9.57623	23.4447	11.4128	102.368	75.848	304.577	16.7765	304.134	51.2094	250.606	118.686	71.1557	15.4074	12.2441	44.93	11.3514	2.43466	195.683	3.53497	245.659	124.78	58.5158	25.2438	325.383
K01531	mgtA, mgtB; Mg2+-importing ATPase [EC:3.6.3.2]	197.545	97.8865	320.924	103.08	49.2944	379.005	30.7801	125.365	258.653	36.9241	29.7035	136.838	23.3635	128.286	50.4202	274.397	308.296	183.33	309.599	322.356	320.901	298.133	273.498	308.844	39.9799	26.3626	34.693	595.042	672.636	271.577	696.454	299.253	537.81	279.606	53.0559	60.5949	19.7796	22.0689	51.3001	45.4834	542.578	81.9484	322.685	331.559	369.875	166.263	83.5093	171.657
K01533	copB; Cu2+-exporting ATPase [EC:3.6.3.4]	286.821	379.514	279.02	227.695	344.142	399.761	478.931	514.348	427.792	497.842	239.202	276.054	227.399	271.577	393.911	12.4201	86.3676	329.315	58.5123	3.35237	4.85962	36.0733	20.5376	39.6022	671.249	582.837	648.853	93.8697	58.5524	53.0474	104.684	6.91032	202.352	3.78532	443.701	517.335	592.427	525.505	499	497.39	2.50104	329.382	42.6116	0.507116	287.414	281.37	489.42	2.55813
K01534	zntA; Cd2+/Zn2+-exporting ATPase [EC:3.6.3.3 3.6.3.5]	523.65	588.729	690.137	510.044	294.398	778.152	419.19	745.85	523.288	659.74	486.677	787.107	439.775	677.039	1141.43	298.754	507.725	701.377	450.848	350.903	338.296	403.134	422.526	481.981	773.607	825.267	814.524	859.588	907.123	400.739	938.946	376.44	882.16	413.003	703.148	748.306	911.346	946.487	866.345	882.063	842.88	863.401	1032.48	467.859	931.887	832.217	874.43	429.801
K01535	PMA1, PMA2; H+-transporting ATPase [EC:3.6.3.6]	0	0	0	0	0	0	0	0	0	0	0	0	0	0	0	0	0	0	0	0	0	0.0200528	0	0	0	0	0	0.0424006	0	0	0	0	0.1166	0	0	0.126416	0	0	0	0	0.0171392	0	0	0	0	0	0	0
K01537	E3.6.3.8; Ca2+-transporting ATPase [EC:3.6.3.8]	664.908	613.405	1037.26	714.545	222.096	1035.06	487.615	685.247	756.251	910.482	712.288	1514.8	574.257	1063.23	662.981	30.6937	581.98	671.212	401.359	124.913	74.1961	248.579	380.784	612.731	1083.13	997.876	1131.04	1278.29	1464.45	149.798	1460.47	87.7524	1319.41	358.771	742.38	868.741	1135.57	1241.61	1060.32	930.99	2007.53	532.233	1539.13	563.405	1309.36	805.808	971.677	699.538
K01539	ATP1A; sodium/potassium-transporting ATPase subunit alpha [EC:3.6.3.9]	0	0	0	0	0	0	0	0	0	0	0	0	0	0	0	0	0	0	0.0488966	0	0	0.0641689	0	0	0	0	0	0	0	0	0	0.00473736	0.2332	0	0	0.173822	0	0	0	0	0.00856959	0	0	0	0	0	0	0
K01545	kdpF; K+-transporting ATPase ATPase F chain	0.211109	0	0.357846	0.142163	49.3139	0.329912	0	1.81794	0.834074	0	0	0	0	0	0	0.0391934	0.0801566	0.165068	0.152813	0.00852044	0.00517692	0.00689816	0.204853	0.0429659	0	0	0	0.664206	0.117379	0	0	0	0.272067	0	0.330584	0.634292	0	0	0	0	0	0	0.0578713	0	0.0801372	0	0	0
K01546	kdpA; K+-transporting ATPase ATPase A chain [EC:3.6.3.12]	63.665	68.9605	136.766	110.977	207.116	63.4284	78.2422	152.254	70.5813	130.356	150.389	219.157	112.048	234.041	354.27	283.997	295.284	227.272	258.534	296.469	306.166	294.704	314.638	269.577	98.4729	106.304	126.878	142.123	114.827	268.866	71.3575	270.136	115.583	315.248	205.936	175.901	123.641	153.517	144.357	57.0347	321.398	29.4581	13.6401	297.563	56.9907	19.1913	77.2994	186.022
K01547	kdpB; K+-transporting ATPase ATPase B chain [EC:3.6.3.12]	66.4885	68.9056	145.824	111.54	217.093	68.9101	78.2422	157.38	76.8689	142.634	234.863	235.076	132	251.714	395.917	283.631	290.194	207.181	251.618	296.409	306.208	289.779	314.203	269.362	109.362	129.204	140.604	135.106	111.236	264.666	71.2201	269.839	106.081	315.248	205.403	174.826	128.027	162.908	173.776	62.7753	321.065	31.7584	13.6401	297.563	57.1029	19.3198	81.8239	186.022
K01548	kdpC; K+-transporting ATPase ATPase C chain [EC:3.6.3.12]	63.665	67.6992	136.766	110.977	207.116	63.4284	78.2422	152.254	70.5813	129.311	151.868	218.934	110.28	236.461	355.123	283.448	289.94	203.569	251.497	296.289	306.166	289.819	314.638	268.589	98.0945	103.754	126.651	135.297	111.142	263.962	71.5635	269.748	105.206	315.248	203.764	166.182	121.788	151.206	142.083	58.5933	321.065	29.4581	13.6401	297.563	57.0708	19.1913	78.9814	186.022
K01551	arsA, ASNA1, GET3; arsenite/tail-anchored protein-transporting ATPase [EC:3.6.3.16 3.6.3.-]	126.622	21.6817	86.1695	4.62927	6.19199	16.5225	1.61656	42.1647	17.9512	0.684187	0.761713	6.57303	0.336567	4.65294	3.04279	5.72877	49.1162	246.233	69.5247	2.65454	3.35175	39.4863	8.49001	16.9062	2.57008	2.34274	2.94109	95.0111	30.7863	34.6028	22.1064	4.85544	101.125	5.25663	60.4192	124.437	2.98538	3.43061	4.44673	4.30079	65.3087	145.011	89.6356	0.84118	122.083	538.974	5.11135	6.45302
K01555	FAH, fahA; fumarylacetoacetase [EC:3.7.1.2]	1.79443	2.65965	5.97155	2.44511	148.737	3.12148	4.23725	23.106	11.7733	1.2137	0.754769	2.66051	1.38017	2.86666	284.258	7.83326	42.7488	39.4578	15.186	1.69947	1.58299	3.96082	5.17375	9.20255	1.73747	9.57003	1.3168	67.6078	50.4262	15.1524	22.1819	1.07071	8.7419	1.11771	82.6389	42.7791	4.10411	2.56356	1.48134	6.80562	0.166276	94.0076	0.405099	0.0770055	87.2026	9.35983	4.60282	0.730896
K01556	KYNU, kynU; kynureninase [EC:3.7.1.3]	1.68887	3.56449	5.99392	3.18081	7.47084	4.14928	4.08483	30.7504	4.57137	3.38707	1.78126	5.5446	2.66348	4.91804	127.485	10.6312	54.9941	71.5226	23.0534	1.74609	1.69755	9.29246	6.659	10.5678	7.32835	13.1496	5.76429	93.1896	67.6106	26.3436	23.4524	1.37171	21.3779	1.11771	96.8642	56.4474	10.5905	5.72121	4.23582	16.1698	0.58836	33.1135	0.212195	0	56.1895	5.80438	11.4679	0.179913
K01560	E3.8.1.2; 2-haloacid dehalogenase [EC:3.8.1.2]	29.7424	89.3183	153.055	79.0248	244.071	215.89	83.6707	124.994	177.004	90.9004	191.674	26.1245	102.29	151.019	156.433	6.36514	35.024	77.8959	17.0481	1.60508	1.23169	11.7141	13.036	9.38108	55.1304	111.462	74.9284	57.9557	39.1763	19.8325	43.5885	3.31205	38.9645	1.82898	98.1985	72.9263	168.447	218.369	142.411	48.9966	34.9386	169.913	54.5336	52.3457	129.053	33.4748	59.7584	4.14024
K01561	dehH; haloacetate dehalogenase [EC:3.8.1.3]	0	0	1.29719	0.71406	1.99568	0.35529	0	7.65352	0.769914	0	0	0	0	0	0	4.56603	12.0101	11.6558	4.7603	0.261014	0.108354	1.06416	0.642403	2.0194	1.03216	3.07287	0.732527	26.4368	17.9121	46.4267	28.9464	50.9231	5.63257	0	16.722	7.01877	3.09492	1.75787	2.69043	5.46787	0.243018	152.126	0.289356	2.69519	2.13165	4.64779	3.54665	9.33297
K01563	dhaA; haloalkane dehalogenase [EC:3.8.1.5]	0	0.795154	4.5178	2.0989	3.9047	2.61392	0	21.1426	17.7164	0	0	0.223573	0	0.368195	0	0.0261289	0.881722	2.37832	1.36255	0.0480025	0.413371	0.735295	5.58413	0.29002	0	0.196141	0	2.05643	0.751228	1.51592	0.892771	0.0141414	1.06242	0	1.90253	1.09034	0.0122938	0.0488297	0	0.0259756	0.0383713	1.92261	0	0	3.39782	0.192765	0	0
K01565	SGSH; N-sulfoglucosamine sulfohydrolase [EC:3.10.1.1]	0	0	0	0	0	0	0	0	0	0	0	0	0	0	0	0	0	0	0	0	0	0	0	0	0	0	0	0	0.187807	0	0	0	0	0	0	0.015802	0	0	0	0	0	0	0	0	0	0	0	0
K01567	pdaA; peptidoglycan-N-acetylmuramic acid deacetylase [EC:3.5.1.-]	92.7318	85.5989	208.95	111.664	58.2114	83.4757	56.2207	159.797	84.6733	153.046	187.643	431.593	118.77	272.259	260.25	5.21795	108.256	135.545	57.7226	10.2659	6.80855	59.8133	149.726	143.832	189.589	188.204	239.49	27.5657	37.56	19.4378	25.48	6.18155	79.8427	134.892	140.459	213.868	215.783	281.61	234.705	107.492	322.843	22.5086	10.6269	102.579	10.6292	17.9814	103.078	153.797
K01569	oxdD; oxalate decarboxylase [EC:4.1.1.2]	0	0	0.697799	0.0778975	0.320501	0.0913604	0	2.66873	0.115487	0	0	0	0	0	1.73268	0.0675433	0.218827	2.03027	0.252589	0	0.124427	0.370255	0.169421	0.24888	0	0	0	0.663358	0.500975	0.0583424	0.103012	0.0424241	0.442303	0	1.32797	0.912564	0	0	0	0	0.0204647	0.0686646	0.0617293	0	0.0641098	0.0899571	0	0
K01571	oadA; oxaloacetate decarboxylase, alpha subunit [EC:4.1.1.3]	87.1442	142.394	122.217	72.5907	65.4658	168.236	25.1872	211.326	101.894	134.563	198.487	233.706	149.274	154.243	153.253	89.6024	65.6704	149.693	79.1291	34.0728	23.5294	15.914	51.3308	25.7114	298.219	351.36	375.443	17.0991	16.9066	123.035	17.306	114.008	80.3498	36.7666	223.399	297.228	415.242	510.671	399.223	373.944	15.3373	305.3	1.47572	56.5546	65.002	40.5664	361.619	319.109
K01572	oadB; oxaloacetate decarboxylase, beta subunit [EC:4.1.1.3]	99.316	161.889	153.848	127.838	109.783	118.261	47.1813	231.591	89.6472	249.949	257.718	390.691	211.708	252.021	186.696	92.9066	98.6582	232.991	92.4641	40.3221	27.3669	30.7919	93.1928	51.0854	656.722	605.257	670.984	30.3387	31.7687	136.184	54.8024	115.665	142.025	81.763	366.176	488.105	627.703	668.468	608.998	530.497	53.0787	327.29	1.46125	79.96	95.0134	41.8997	520.644	354.473
K01573	oadG; oxaloacetate decarboxylase, gamma subunit [EC:4.1.1.3]	2.92914	6.35438	0.827518	0.0432764	4.60438	1.26889	0	4.57484	14.8613	15.4817	12.8613	25.2693	23.2691	18.778	3.12706	83.847	43.1642	41.6713	68.8577	29.8576	18.9981	5.5608	1.82471	4.76277	83.4118	67.313	62.1427	6.64736	4.56019	63.206	10.4901	42.8484	21.4688	1.60951	41.6669	69.1496	51.0934	30.3802	48.6479	58.8738	1.59241	72.9389	0.212195	49.1645	39.9511	21.8789	106.328	289.826
K01574	adc; acetoacetate decarboxylase [EC:4.1.1.4]	32.091	18.1314	56.2205	28.702	0.112853	15.7482	13.2605	43.0488	20.0235	23.2014	5.64568	116.861	5.73858	26.0104	4.69059	0.455101	17.7467	6.13001	16.615	1.49948	0.799412	29.329	51.9041	77.6473	12.9192	1.96141	7.97059	3.43996	6.28379	1.3676	33.8566	1.20272	8.75492	55.0727	5.35052	20.983	2.28756	2.53915	4.75629	0.467562	10.68	0	0	3.90817	0	0	0	2.12522
K01575	alsD, budA, aldC; acetolactate decarboxylase [EC:4.1.1.5]	15.5363	24.8623	8.59389	40.81	3.80313	5.50065	12.666	29.8414	4.42701	14.5503	17.9786	0.313002	29.9133	13.4523	1.95949	5.84256	68.9576	78.7348	68.244	30.6119	16.886	18.8438	3.66846	26.5975	17.5569	19.5791	13.9853	170.408	187.99	25.0685	196.435	21.6536	168.641	2.9047	24.4123	44.9726	26.3697	23.2796	24.541	128.411	407.736	202.729	887.186	136.087	524.046	459.145	113.551	152.201
K01576	mdlC; benzoylformate decarboxylase [EC:4.1.1.7]	0	0.795154	4.36125	2.18546	3.9047	2.67737	0	19.8155	4.37889	0	0	0.223573	0	0.368195	0	0.0783868	0.0133594	0.195386	0.13798	0	0	0.244644	3.99083	0.021483	0	0	0	0.381606	0	0.0227013	0	0	0.226787	0	0.243524	0.381934	0	0.0325531	0	0	0	1.54495	0	0	6.6594	0	0	0
K01577	oxc; oxalyl-CoA decarboxylase [EC:4.1.1.8]	341.733	342.199	116.289	472.469	231.799	73.2667	351.109	31.6139	71.6768	247.727	457.04	10.3961	509.126	222.811	75.4201	269.34	164.42	77.7166	205.788	300.19	305.736	256.198	238.901	201.668	9.31234	15.3371	8.63335	64.3699	65.0986	233.918	71.021	267.399	90.1514	250.128	22.1707	16.5368	10.1176	10.4658	36.9666	33.8463	260.362	41.8167	267.655	251.267	328.151	120.671	75.1186	52.7819
K01578	MLYCD; malonyl-CoA decarboxylase [EC:4.1.1.9]	0	0	0.357846	0.0865527	0.112853	0	0	3.12685	0.256638	0	0	0	0	0	0	2.67822	10.0997	10.4363	2.16456	0.294015	0.18661	0.850238	0.569035	2.00511	2.42558	4.03723	1.9534	25.6736	17.6304	5.63749	28.6717	0.212121	3.40084	0	16.864	6.65263	2.01839	0.699893	2.72246	1.75336	0.0639522	2.2316	0.154323	0	15.0978	0.0856735	0.391175	0
K01579	panD; aspartate 1-decarboxylase [EC:4.1.1.11]	314.787	304.541	265.743	245.678	226.991	236.922	472.032	392.565	351.962	541.567	209.757	534.047	275.802	409.021	540.834	289.171	351.368	489.476	311.815	293.659	305.764	338.022	325.599	363.216	722.372	634.886	670.182	185.481	138.883	303.773	117.9	287.528	265.347	322.019	576.331	596.266	598.87	479.272	516.095	662.124	250.435	303.563	48.5588	277.691	255.264	345.85	607.781	158.135
K01580	E4.1.1.15, gadB, gadA, GAD; glutamate decarboxylase [EC:4.1.1.15]	4.6378	8.31074	27.869	7.17024	9.90845	13.0671	1.2666	58.2967	24.8381	8.18738	13.1973	10.5341	14.6721	20.3012	5.89025	803.877	439.583	205.8	561.809	855.403	892.904	757.854	717.214	578.49	27.8046	58.7712	27.8521	32.6917	24.3445	679.964	17.26	777.988	100.982	745.838	76.4158	60.1937	39.5062	32.3957	130.755	12.9131	3.4492	5.93949	0	588.301	16.5499	0.872798	68.7131	96.6131
K01581	E4.1.1.17, ODC1, speC, speF; ornithine decarboxylase [EC:4.1.1.17]	256.828	169.147	246.203	131.884	318.727	266.671	225.147	365.877	407.878	59.4119	25.958	151.459	44.3275	43.4339	51.3326	545.77	422.204	231.969	483.975	605.871	616.587	559.569	532.326	527.309	75.2854	98.61	69.4829	619.333	682.805	539.142	745.882	618.586	554.69	553.209	116.974	87.4153	76.0087	68.3046	137.382	202.467	334.222	410.556	320.519	507.199	445.083	171.857	269.702	99.6922
K01582	E4.1.1.18, ldcC, cadA; lysine decarboxylase [EC:4.1.1.18]	1.68887	1.15434	8.94614	2.03269	0.00744827	1.69778	0.0548709	1.90883	0.368917	0.985072	1.14121	1.22965	1.5424	0.920488	122.95	539.565	307.562	163.343	383.661	570.88	595.507	510.351	473.156	387.492	12.3866	31.0178	14.6132	51.9779	37.3769	464.173	9.07639	523.83	78.6307	495.941	68.8265	48.8283	19.2719	17.7252	75.9767	4.00025	1.60008	14.7286	3.58802	392.27	27.0024	4.56061	38.2764	64.6748
[truncated: 6,756 more rows]
[truncated: 56 more columns]
