# Supplementary material for: Composition and evolutionary characterization of the gut microbiota in pigs
Source: Int Microbiol. 2023 Nov 20;27(4):993–1008. doi: 10.1007/s10123-023-00449-8 (PMC11300507; doi:10.1007/s10123-023-00449-8)
Supplement: Supplementary file 18 — Supplementary file18 (XLSX 350 KB) [file 10123_2023_449_MOESM18_ESM.xlsx]

## Sheet: 工作表3
Table S7. Predicted KEGG pathway of the gut microbiota in pigs.
KEGG pathway A	KEGG pathway B	KEGG pathway C	WPDU1	WPDU2	WPDU3	WPJE1	WPJE2	WPJE3	WPIL1	WPIL2	WPIL3	WPCE1	WPCE2	WPCE3	WPCO1	WPCO2	WPCO3	CSBDU1	CSBDU2	CSBDU3	CSBJE1	CSBJE2	CSBJE3	CSBIL1	CSBIL2	CSBIL3	CSBCE1	CSBCE2	CSBCE3	LWDU1	LWDU2	LWDU3	LWJE1	LWJE2	LWJE3	LWIL1	LWIL2	LWIL3	LWCE1	LWCE2	LWCE3	IBDU1	IBDU2	IBDU3	IBDU4	IBDU5	IBDU6	IBDU7	IBDU8
Cellular Processes	Cell growth and death	Apoptosis	7718.9	16125.6	2383.85	326.8	23910.9	1107.8	12306.5	18513.5	11614.3	4098	1340	7111.55	3136.9	3375.5	997.94	3902.68	11510.7	25197.7	8018.56	785.63	1002.12	3728.91	960.38	5349.91	47464	42943.6	40991.9	9242.24	6381.44	9969.97	7200.9	836.28	9578.19	24.5	44252.6	34463.2	34865.8	24440.8	30358.6	59641.8	2081.82	10317.8	216.85	195.4	13597.3	3783.88	55008
Cellular Processes	Cell growth and death	Apoptosis - fly	16089.6	19777.2	21064.1	16659.2	34926.1	21384.9	24390.2	41151.4	24318.5	20260.6	11626.9	24961.7	13631.7	19643.2	27818.4	46344.5	32679.7	40062.7	43656.8	51897.1	52904	49082.6	45822.4	39223.4	43132.2	41394.8	38620.9	18445	14161.2	48414	12374.9	48722.5	18416	5064.58	47765.1	39059.4	33052	31034.4	33776.3	41560.8	35603.7	18723.3	35521.4	46354.1	32662.7	32250.6	44016.7
Cellular Processes	Cell growth and death	Apoptosis - multiple species	1065.5	466	571.6	315.8	13079.2	356.8	6329.5	4948.3	5663.55	81	42	148	62	170	147	1327.8	3004.5	3529.34	2578.75	326.25	444.5	862.43	493.34	1025.16	1686.66	2620	1178	3827.21	2279.25	2294.32	4179	149	870.02	3	7790.18	2879.25	872.18	492	801	2915	2052.8	3988.33	177.6	172	7606.35	3334.6	2930.16
Cellular Processes	Cell growth and death	Cell cycle	0	17	18	0	14	0	0	22	0	0	80	11	23	70	0	0	0	3	20.67	0	0	14	0	3	10	14	35	0	0	0	0	1.67	17	0	0	11	24	17	5	194	0.67	1.5	0	0	0	0	159
Cellular Processes	Cell growth and death	Cell cycle - Caulobacter	370203	367848	421520	447984	350896	390423	309270	519691	293251	345071	312353	410198	401655	351403	427042	702795	494226	603429	704870	741166	704532	642348	665507	567247	596024	611593	575461	445540	415716	694944	303308	681724	485777	72427.6	611726	579642	544620	588089	575511	807628	726096	262946	523711	847948	591653	435954	769965
Cellular Processes	Cell growth and death	Cell cycle - yeast	0	17	18	0	14	0	0	22	0	0	80	11	23	70	0	0	0	0	0	0	0	0	0	0	0	0	0	0	0	0	0	0	0	0	0	0	0	2	0	0	0	0	0	0	0	0	0
Cellular Processes	Cell growth and death	Cellular senescence	0	0	0	0	0	0	0	0	0	0	0	0	0	0	0	0	0	0	5.67	0	0	8	0	0	0	0	0	0	0	0	0	1.67	12	0	0	11	0	0	0	0	0	1.5	0	0	0	0	0
Cellular Processes	Cell growth and death	Ferroptosis	89664.5	103861	63600.8	103533	83935.2	54835.6	68756.1	102026	49997.3	72967.9	90806.8	65462.1	120435	71962	109450	117778	66797.5	111517	97983.3	108021	108126	95505.9	92224.2	75027.6	142754	127369	119048	24810	16572.7	112898	13379.2	99419	43447.8	9914.88	111589	119325	96829.9	77591.1	102327	146857	21462.4	35004.4	5047.7	82662.3	51442	33999.6	141779
Cellular Processes	Cell growth and death	Meiosis - yeast	3169.5	1303.5	2630.3	679.9	723.8	821.9	538.5	5060.5	1126.16	1120	1028	1175	1829	1313	582	1412.1	3809	11026.3	4301.17	298.5	432.34	2731	1667.66	1317.04	3712	4116	2948	4946.1	2334	3702.5	2707	402.67	3790.5	5	6525.82	7270	2764.5	2095	3408	9097.5	92.2	1322.48	2089.8	35.5	4997.37	11898.6	7622
Cellular Processes	Cell growth and death	Necroptosis	133809	141503	160753	172678	150497	137727	116028	185941	94778.1	144189	138322	154336	170922	146685	134135	276546	160555	208976	228472	277994	274675	232962	269510	197172	205648	220361	207551	78435.8	64291.5	254382	45100.7	254688	103454	29023.2	209791	215421	201216	231079	219982	276151	174584	71200.6	66463.7	281607	117235	125109	265274
Cellular Processes	Cell growth and death	Oocyte meiosis	0	0	0	0	0	0	0	0	0	0	0	0	0	0	0	0	0	0	5.67	0	0	8	0	0	0	0	0	0	8	0	0	0.67	12	0	0	12	0	0	0	0	0	0	0	0	0	0	0
Cellular Processes	Cell growth and death	p53 signaling pathway	1065.5	466	571.6	315.8	13079.2	356.8	6329.5	4948.3	5663.55	81	42	148	62	170	147	1327.8	3004.5	3529.34	2578.75	326.25	444.5	862.43	493.34	1025.16	1686.66	2620	1178	3827.21	2279.25	2294.32	4179	150	870.02	3	7790.18	2879.25	872.18	492	801	2915	2052.8	3989.83	177.6	172	7606.35	3334.6	2930.16
Cellular Processes	Cell motility	Bacterial chemotaxis	111255	111995	223333	110317	350561	116738	58030.7	331804	97445.8	131496	127120	379802	133774	229384	340462	976597	455733	428555	664025	1.07039e+06	1.0953e+06	782715	980375	575084	360172	423978	420285	107441	78368.4	796540	37013.2	887026	168299	106145	430324	449142	419061	544689	462808	723329	645487	90193.5	41439.8	953340	140224	118942	635536
Cellular Processes	Cell motility	Flagellar assembly	127851	140089	283373	142209	338111	154170	62570.4	427326	113142	168016	146328	485918	162922	292859	402473	1.64063e+06	672391	531765	1.03071e+06	1.90974e+06	1.97713e+06	1.38509e+06	1.63592e+06	941924	437505	531473	518790	112635	88581.9	1.28752e+06	48091.9	1.52152e+06	215259	181031	545071	525377	533407	691408	593281	910789	823665	85657.7	44595.9	1.52125e+06	160914	88432.9	790735
Cellular Processes	Cell motility	Regulation of actin cytoskeleton	0	0	0	0	3778	0	0	0	0	0	0	0	0	0	0	0	0	0	5.67	0	0	8	0	0	0	0	0	0	0	0	0	0.67	12	0	0	11	0	0	0	0	0	0	0	0	0	0	0
Cellular Processes	Cellular community - eukaryotes	Adherens junction	0	0	0	0	1851	0	0	0	0	0	0	0	0	0	0	0	0	0	0	0	0	0	0	0	0	0	0	0	0	0	0	0	0	0	0	0	0	0	0	0	0	0	0	0	0	0	0
Cellular Processes	Cellular community - eukaryotes	Focal adhesion	0	0	0	0	3702	0	0	0	0	0	0	0	0	0	0	0	0	0	5.67	0	0	8	0	0	0	0	0	0	0	0	0	0.67	12	0	0	11	0	0	0	0	0	0	0	0	0	0	0
Cellular Processes	Cellular community - eukaryotes	Signaling pathways regulating pluripotency of stem cells	0	0	0	0	0	0	0	0	0	0	0	0	0	0	0	0	3	18	4	0	0	0	0	0	0	0	0	0	0	0	0	0	0	0	12	0	0	0	0	0	0	0	0	0	4	0	0
Cellular Processes	Cellular community - eukaryotes	Tight junction	0	0	0	0	1851	0	0	0	0	0	0	0	0	0	0	0	0	3	25.67	0	0	16.5	0	3	10	14	35	0	0	0	0	0.67	17	0	0	11	24	15	5	194	0.67	0	0	0	0	0	159
Cellular Processes	Cellular community - prokaryotes	Biofilm formation - Escherichia coli	153408	149071	216902	170379	266209	176804	144701	272429	151379	167678	128801	246786	155109	179181	182019	1.87091e+06	653351	513470	1.14356e+06	2.01333e+06	2.0537e+06	1.40331e+06	1.44615e+06	904689	320470	342841	326042	178711	142400	1.42838e+06	87016.8	1.61457e+06	235254	165673	399663	382208	310559	351849	392149	424559	331155	130597	102081	1.43834e+06	237608	213299	431042
Cellular Processes	Cellular community - prokaryotes	Biofilm formation - Pseudomonas aeruginosa	93207.9	71037.2	79933	69134.4	353072	47489.4	98802.9	101317	103078	59149.3	71758.9	89056.9	84751	70569.2	115947	420681	191952	239585	296823	418553	424445	310804	323896	202174	125320	136709	132130	85485.6	49334.4	367245	18087.4	362097	80868.9	35546.9	208896	203380	123300	142827	140411	200990	77531.2	68508.2	28690.9	299443	128933	164806	186443
Cellular Processes	Cellular community - prokaryotes	Biofilm formation - Vibrio cholerae	159141	145152	179205	144690	358239	130487	176291	253401	194259	129532	104737	232637	136690	160983	237746	1.78999e+06	689291	539640	1.13743e+06	1.9608e+06	2.00032e+06	1.37926e+06	1.39628e+06	900126	283434	317228	271472	282815	235337	1.43108e+06	138719	1.59372e+06	285480	160438	451983	389649	258813	278927	349444	429269	426214	146607	170299	1.40356e+06	344279	210261	452498
Cellular Processes	Cellular community - prokaryotes	Quorum sensing	1.2087e+06	1.11606e+06	1.46459e+06	1.65024e+06	1.31239e+06	1.38875e+06	1.10058e+06	1.56068e+06	981935	1.23741e+06	1.16468e+06	1.21492e+06	1.44925e+06	1.21381e+06	1.48093e+06	3.03357e+06	1.7182e+06	1.83784e+06	2.5311e+06	3.31838e+06	3.26944e+06	2.63565e+06	2.79331e+06	2.05699e+06	1.37494e+06	1.50117e+06	1.41826e+06	1.43889e+06	1.31995e+06	2.80637e+06	941629	2.89193e+06	1.49547e+06	304854	1.61755e+06	1.57462e+06	1.36936e+06	1.65097e+06	1.57955e+06	1.86794e+06	2.15773e+06	759907	1.06248e+06	3.10835e+06	1.66153e+06	1.11152e+06	1.89864e+06
Cellular Processes	Transport and catabolism	Autophagy - animal	0	0	0	0	0	0	0	0	0	0	0	0	0	0	0	0	0	3	20.67	0	0	14	0	3	10	14	35	0	0	0	0	0.67	17	0	0	11	24	15	5	194	0.67	0	0	0	0	0	159
Cellular Processes	Transport and catabolism	Autophagy - yeast	3479.74	3866.62	10173.5	4366.35	2596.45	11554.9	2779.51	7113.58	6833.81	4352.25	4684	6209.37	4805.5	6508.75	21433.2	436.85	2722.38	4618.4	3533.17	328.5	197.75	4815.13	7197.01	7578.54	3286.99	5406	3668.13	1191.11	1089.77	1473.88	1306.67	348.67	2500.5	766	4607.79	5000.47	5673	8031.88	5179.88	7833.87	2277.31	3730.65	2843.7	258.55	9046.37	1298.5	5071.5
Cellular Processes	Transport and catabolism	Endocytosis	0	0	0	0	0	0	0	0	0	0	0	0	0	0	0	0	0	13	4	0	0	0	0	19.67	0	0	0	5	0	0	0	0	2	0	0	6.5	0	0	0	0	0	0	0	0	96	5	0
Cellular Processes	Transport and catabolism	Lysosome	39394.6	49208.8	27869.2	55531.5	27660.9	15805.2	27235.2	35970.6	12634.5	42512.7	41663.2	46681.5	60624.2	41017.1	40895.6	44746	31388.1	54354.5	38672.3	49846.9	51856.6	47696.5	53291.1	45206.8	115434	91408.1	93249.1	6461.22	5758.71	49924.4	7016.05	46095.9	23443.5	5947.68	69851.4	77473.5	68937.8	48617.4	69364.2	82081.2	18255.9	11488.9	406.1	39667.7	18872.5	1967.45	75589.8
Cellular Processes	Transport and catabolism	Peroxisome	154131	155475	127399	172258	217144	108202	134253	174626	120127	115491	145885	120908	189080	126144	238394	392013	203934	242678	301465	381942	379600	294779	300489	218280	219920	209788	194703	109897	83762.1	341390	55528.1	323954	112775	32610.3	245518	227579	163662	151440	179999	237095	130928	96053.9	65244.7	311085	183097	121435	234168
Cellular Processes	Transport and catabolism	Phagosome	0	0	0	0	3702	0	0	0	0	0	0	0	0	0	0	0	0	3	27.67	0	0	14	0	3	10	14	35	0	0	0	0	0.67	17	0	0	11	24	15	5	194	0.67	0	0	0	0	0	159
Environmental Information Processing	Membrane transport	ABC transporters	1.92484e+06	1.65132e+06	2.45532e+06	2.39537e+06	2.44422e+06	2.12999e+06	1.61548e+06	2.70522e+06	1.57612e+06	1.6662e+06	1.70661e+06	2.05186e+06	2.02658e+06	1.83441e+06	2.12439e+06	9.17783e+06	4.017e+06	3.56701e+06	6.57081e+06	9.85604e+06	9.83365e+06	7.15094e+06	7.61312e+06	5.21838e+06	2.04123e+06	2.35028e+06	2.17981e+06	2.41581e+06	2.1892e+06	7.61119e+06	1.54474e+06	8.3314e+06	2.60483e+06	858261	2.67767e+06	2.62474e+06	2.15142e+06	2.68834e+06	2.69224e+06	3.01728e+06	3.84381e+06	1.54335e+06	2.1789e+06	8.10232e+06	3.01509e+06	2.42212e+06	3.18475e+06
Environmental Information Processing	Membrane transport	Bacterial secretion system	378415	372777	437113	470798	625909	415205	433865	607304	394077	417014	306884	428335	416088	373360	490441	2.33736e+06	984518	873944	1.58857e+06	2.56655e+06	2.59876e+06	1.88704e+06	1.83245e+06	1.24693e+06	639521	697068	617922	533059	464420	1.95001e+06	299888	2.14294e+06	554324	208104	856093	716624	600496	660052	711454	870103	733718	335898	538780	1.91058e+06	730321	491163	890805
Environmental Information Processing	Membrane transport	Phosphotransferase system (PTS)	330213	242999	727695	516606	183284	704246	276778	492279	381371	370608	242381	516918	271313	456243	181556	2.3505e+06	1.08797e+06	611678	1.75444e+06	2.72072e+06	2.702e+06	1.94264e+06	2.08472e+06	1.53817e+06	189820	201214	194856	790670	807934	1.84333e+06	553010	2.17325e+06	833115	239440	255868	281743	201061	287254	326057	378927	1.78244e+06	237254	741161	2.49561e+06	929345	438876	443197
Environmental Information Processing	Signal transduction	AMPK signaling pathway	41885.9	32477.4	59858.2	30098.9	34454.5	48739.1	28437.4	74951.9	37753.8	44381.9	33929.6	83635.4	38182	50456.4	82551.6	120472	84795.3	115088	114559	116740	114113	110064	115987	94579.6	102943	106007	107195	62998.1	53175.9	118573	36298.4	109071	66797.3	12080.2	115120	118854	100794	124397	111823	127372	102081	33785	27148.4	128385	73162	67219.1	120978
Environmental Information Processing	Signal transduction	Apelin signaling pathway	0	0	0	0	0	0	0	0	0	0	0	0	0	0	0	0	0	3	20.67	0	0	16.5	0	3	10	14	35	0	0	0	0	0.67	17	0	0	11	24	15	5	194	0.67	0	0	0	0	0	159
Environmental Information Processing	Signal transduction	Calcium signaling pathway	0	0	0	0	0	0	0	1.4	0	0	0	0	0	0	176	1.8	0	4	2	0	0	0	0	0	0	0	0	15.8	16	0	0	0	0	0	13.83	2	0	0	0	0	0	3	0	0	28	2	0
Environmental Information Processing	Signal transduction	ErbB signaling pathway	0	0	0	0	0	0	0	0	0	0	0	0	0	0	0	0	0	0	0	0	0	0	0	0	0	0	0	0	8	0	0	0	0	0	0	1	0	0	0	0	0	0	0	0	0	0	0
Environmental Information Processing	Signal transduction	FoxO signaling pathway	16986	12116.5	17638.6	10355.5	47061.8	6690.26	18139	32034.4	18533.7	15996.4	9209.5	36759.5	14687.6	19590.1	77249.7	151594	71379	75707.6	107495	154445	156586	126636	123066	86963	49724.5	48572.5	44740.7	28845.8	18453.2	128990	8964.04	128691	25355.7	13842.4	76712.2	62713.5	36510.4	34674.4	43202.8	46056.1	40693.5	27847.9	6212.21	117078	48661.8	38278.9	49502.8
Environmental Information Processing	Signal transduction	HIF-1 signaling pathway	89242.7	82393.8	96213.7	106139	98208.1	87597.1	74239.4	117200	69997.7	78122	71713.1	88538.1	93346.8	79699.5	161316	165732	122351	157927	175619	184585	175248	168374	163882	136970	116512	128156	112475	113869	102262	168424	72424.1	162208	119070	17741.2	144260	136187	110775	120262	121188	166570	179889	71850.2	189718	211008	196077	155658	166571
Environmental Information Processing	Signal transduction	Hippo signaling pathway	0	0	0	0	1851	0	0	0	0	0	0	0	0	0	0	0	0	0	10.67	0	0	8	0	0	0	0	0	0	0	0	0	0.67	12	0	0	11	0	0	0	0	0	0	0	0	0	0	0
Environmental Information Processing	Signal transduction	Hippo signaling pathway - fly	0	0	0	0	1851	0	0	0	0	0	0	0	0	0	0	0	0	0	0	0	0	0	0	0	0	0	0	0	0	0	0	0	0	0	0	0	0	0	0	0	0	0	0	0	0	0	0
Environmental Information Processing	Signal transduction	MAPK signaling pathway - fly	12632.8	8948.24	12999.5	7684.03	18710.8	4541.96	10661.6	22549.6	9743.85	11039.8	5897.11	24214	8883	13242.1	40355.8	99579.6	43921.6	51898.8	70456.2	102815	104454	83177.4	81980.2	57404.8	41322.2	37998.9	35960.9	13798.8	8421.5	85862.2	5233.71	89103.1	18572.2	9363.8	43192	42332.7	28804.7	24249.1	31954.2	36424.8	37117.2	16958.7	5764.51	83621.3	27471.6	32675.5	35467.9
Environmental Information Processing	Signal transduction	MAPK signaling pathway - plant	46610.5	36740.6	44239.9	46283.7	81952.4	32171.6	50455	68742.4	46412.2	34891.7	34902.1	51449.6	45029.2	42059.7	96284	167990	96205.4	93175.3	140443	170802	166519	131259	131345	100606	58883.2	61662.6	54120.4	70978.5	60585.3	152400	38193.3	152840	62715.9	14373	92784.9	74143.3	48677	52830.1	59965	76615.4	107205	55314.5	88219.9	166115	107404	80881.9	79820.1
Environmental Information Processing	Signal transduction	MAPK signaling pathway - yeast	3370.75	2152.8	4017.53	2154.97	28112	1749.3	6990.9	7297.35	8496.87	1581.87	1195.73	5609.42	1422.6	2398.17	33723.8	50227.3	23018	17206.1	34302.9	51251.9	51839.1	38231.7	40040.1	27316.4	3157.95	4294.11	2308.03	10631.5	7006.65	39799	2679.33	39325.2	4985.18	4459.14	21024.9	11431.9	1684.53	1399.83	4193.51	2431.5	3463.5	10014.4	404.45	33450.8	17648.9	5246.34	4731.66
Environmental Information Processing	Signal transduction	NF-kappa B signaling pathway	0	0	0	0	0	0	0	2	0	0	0	0	0	0	0	0	8	17	34	0	0	0	0	0	0	0	0	17	10	0	0	0	0	0	54	5	0	0	0	0	0	0	0	0	0	0	0
Environmental Information Processing	Signal transduction	Notch signaling pathway	0	0	0	0	0	0	0	0	0	0	0	0	0	0	0	0	1.14	3.43	4.43	0	20.67	6.15	0	0.67	0	0	0	1.14	8	0	0	0	4.71	0	2.86	4.57	0	0	0	0	0	0	0	0	0	0	0
Environmental Information Processing	Signal transduction	PI3K-Akt signaling pathway	15793.5	19969.9	23130.2	17558.3	22506.7	20968.9	18590.2	39927.2	16741.8	27354	16591.5	41411.3	21978.2	27255.3	30795.2	59181.6	35108.3	49093.2	46220.5	55402.7	55008.6	50147	54292.4	40349.2	57192.3	60399.2	57269.4	13492.1	9463.23	52009	5315.58	47392.5	17766.1	5793.33	60383.1	56808.9	54400.5	61862.1	58229.6	71960.4	28847.7	12150.1	3094.59	53339.4	19451.6	17451.9	71227.3
Environmental Information Processing	Signal transduction	Phosphatidylinositol signaling system	68022.6	60070.6	74220.6	91392.7	78550.3	65971	71494.9	99301.5	57853.2	72254.6	63111.9	69587.2	80924.5	68019.3	62605.4	214219	106440	117730	168013	221364	218366	166932	167684	122587	89138.2	87667.4	82121.8	66997.8	56874.4	182379	39125.1	184854	71742.1	18757.7	97157.7	96770.2	73361.2	79456.8	86359.2	96236.8	105604	49734	92110.8	202026	108826	100851	97482.2
Environmental Information Processing	Signal transduction	Phospholipase D signaling pathway	8960.83	6330.17	16868.5	16875.8	17728.2	14363.9	18559.2	20122.7	13738.8	19774.2	9022.96	23974.2	10204.5	17939.8	7307.32	56521.7	26935.5	25562.2	41118.9	54731.7	54297.7	42799.1	48195.9	35115.7	16892.2	15176.6	14705.8	8224.83	5496.66	44761.3	1946.38	44202.9	8948.69	5512.59	20323.6	20607.7	13330.4	16345.4	17219.1	10086.6	27803.4	8898.36	3056.26	53275.7	16567.3	15763.9	12985.4
Environmental Information Processing	Signal transduction	Rap1 signaling pathway	0	0	0	0	3778	0	0	0	0	0	0	0	0	0	0	0	0	0	0	0	0	0	0	0	0	0	0	0	0	0	0	0	0	0	0	0	0	0	0	0	0	0	0	0	0	0	0
Environmental Information Processing	Signal transduction	Ras signaling pathway	0	0	0	0	0	0	0	0	0	0	0	0	0	0	0	0	0	9	0	0	0	0	0	19.67	0	0	0	5	0	0	0	0	0	0	0	6.5	0	0	0	0	0	0	0	0	96	5	0
Environmental Information Processing	Signal transduction	Sphingolipid signaling pathway	21	0	0	0	5	0	1	15	0	0	0	0	0	0	0	0.67	12	26.66	11	0.33	2.67	12.33	5.84	26.67	0	0	0	9.67	0	4.67	220	3	4.5	0	12.67	20	0	0	0	0	29	2150.5	24	14	1338.33	280.5	4
Environmental Information Processing	Signal transduction	TNF signaling pathway	0	0	0	0	0	0	0	2	0	0	0	0	0	0	0	0	8	17	34	0	0	0	0	0	0	0	0	17	10	0	0	0	0	0	54	5	0	0	0	0	0	0	0	0	0	0	0
Environmental Information Processing	Signal transduction	Two-component system	725221	577749	989202	775397	1.74562e+06	779637	706682	1.46265e+06	841320	660925	578008	1.18317e+06	675191	833095	1.24943e+06	6.77682e+06	2.85445e+06	2.38295e+06	4.57722e+06	7.63474e+06	7.77327e+06	5.43488e+06	5.68296e+06	3.66095e+06	1.26111e+06	1.4388e+06	1.33526e+06	1.46691e+06	1.27108e+06	5.53133e+06	778361	6.13425e+06	1.49979e+06	643659	1.887e+06	1.74341e+06	1.29782e+06	1.56933e+06	1.64028e+06	1.86952e+06	2.33352e+06	693350	1.30382e+06	5.65606e+06	1.61178e+06	1.19243e+06	1.89425e+06
Environmental Information Processing	Signal transduction	VEGF signaling pathway	0	0	0	0	0	0	0	2	0	0	0	0	0	0	0	0	8	17	34	0	0	0	0	0	0	0	0	17	10	0	0	0	0	0	54	5	0	0	0	0	0	0	0	0	0	0	0
Environmental Information Processing	Signal transduction	Wnt signaling pathway	0	0	0	0	0	0	0	0	0	0	0	0	0	0	0	0	1.14	3.43	4.43	0	20.67	6.15	0	0.67	0	0	0	1.14	16	0	0	0	4.71	0	2.86	5.57	0	0	0	0	0	0	0	0	0	0	0
Environmental Information Processing	Signal transduction	cAMP signaling pathway	772	628	486	477	343	362.5	336	1038	261.5	482	495	116	600	612	66	39	108	154	141.34	12	10	291.5	696	73.67	0	0	0	41	30	33	486	35.34	458	0	65	632.17	0	2	0	0	52.67	332.25	18	0	1927	131.5	4
Environmental Information Processing	Signal transduction	cGMP-PKG signaling pathway	0	0	0	0	0	0	0	0	0	0	0	0	0	0	0	0	0	0	11.34	0	0	16	0	0	0	0	0	0	0	0	0	1.34	24	0	0	22	0	0	0	0	0.67	0	0	0	0	0	0
Environmental Information Processing	Signal transduction	mTOR signaling pathway	0	0	0	0	0	0	0	0	0	0	0	0	0	0	0	0	0	3	20.67	0	0	14	0	3	10	14	35	0	0	0	0	0.67	17	0	0	11	24	15	5	194	0.67	0	0	0	0	0	159
Environmental Information Processing	Signaling molecules and interaction	Cell adhesion molecules (CAMs)	0	0	0	0	0	0	0	0	0	0	0	0	0	0	0	0	0	6.5	0	0	0	0	0	0	0	0	0	0	0	0	8	0	2	0	0	1	0	0	0	0	0	0	0	0	0	0	0
Environmental Information Processing	Signaling molecules and interaction	ECM-receptor interaction	0	0	0	0	1851	0	0	0	0	0	0	0	0	0	0	0	0	6.5	0	0	0	0	0	0	3	0	0	0	0	0	8	0	2	0	0	1	0	0	0	0	0	0	0	0	0	0	0
Environmental Information Processing	Signaling molecules and interaction	Neuroactive ligand-receptor interaction	0	0	0	0	0	0	0	0	0	0	0	0	0	0	0	0	0	0	4.5	0	0	1	0	0	0	0	0	1	0	0	0	0	4.5	0	0	5.5	0	0	0	0	0	0	0	0	2	0	0
Genetic Information Processing	Folding, sorting and degradation	Proteasome	15300	15105	10507.5	23695.5	12459.5	9585.33	12658.5	7403	7023.83	10117	16967.5	601	23023.5	10358.5	3989.25	32	150	335.5	225.68	16	10	233.5	1915	30	30	42	105	118	0	86.25	1104	30.68	183.5	0	111	195.51	72	47	15	585	112.48	619.15	33	5.5	2780.2	308.8	481
Genetic Information Processing	Folding, sorting and degradation	Protein export	433109	428840	511634	557070	412492	492033	425024	611966	376626	471707	376927	486272	491475	438264	552660	1.01839e+06	622292	729939	920030	1.07015e+06	1.02878e+06	860200	878062	699674	688329	706700	662859	517229	478494	971507	337994	982335	570475	95880.9	708140	688813	611796	667298	666500	909281	892744	341318	655510	1.11994e+06	772423	554280	901278
Genetic Information Processing	Folding, sorting and degradation	Protein processing in endoplasmic reticulum	36700.3	42073.7	51270.3	36844	27615.9	43261.7	29332	78442	29877.8	47480.8	23845.8	73576.6	33720.7	44423.5	39018.2	60381.6	56315.6	81287.3	73481.6	64715.7	60850	66123.8	79499	74791.1	96527.8	97495	90082.9	45803.5	42827.7	61990.2	32557.8	58238.5	57625.3	8539.03	84484.3	87657.5	85154.4	87807.2	88827.4	138306	86168.6	25804.7	54060.2	83498.3	60651.4	49466.5	128025
Genetic Information Processing	Folding, sorting and degradation	RNA degradation	420956	406041	482904	513558	385231	443465	355492	576299	329860	429593	372312	518073	481850	430331	551755	945028	592225	715403	867207	1.00155e+06	966886	824798	868289	699302	742577	735070	716302	490511	457526	905539	330132	909876	555652	95182.5	699656	706730	648970	710190	701801	899084	806050	305030	548511	1.04802e+06	669411	490571	885289
Genetic Information Processing	Folding, sorting and degradation	Sulfur relay system	126514	87424	175320	138070	234808	148985	149449	223054	158961	138076	91035.2	199264	99312.1	141865	195561	961977	406895	388761	680627	981915	972772	699192	737656	485538	201170	230647	211336	225594	192411	784639	125274	836194	239432	83107.7	301360	288537	206560	258191	256980	280567	344408	166728	228392	804373	316814	290915	294265
Genetic Information Processing	Replication and repair	Base excision repair	278808	273983	328671	358152	290918	324418	256768	402017	239433	286677	243678	311497	311262	281653	346444	763239	437037	471488	656944	815934	788669	633897	658585	507058	431178	448488	423879	381138	359501	705362	256352	730879	409138	71951	451656	431980	404081	452452	442914	581391	602770	229494	443794	826386	533030	339638	577627
Genetic Information Processing	Replication and repair	DNA replication	534441	528684	592269	696799	487660	560402	461655	671495	408314	510147	471163	553274	620811	508138	630596	1.10876e+06	692122	775785	1.0206e+06	1.19716e+06	1.14633e+06	980255	1018171	835198	781196	795458	752403	624984	597184	1.05854e+06	428643	1.08155e+06	687055	112378	764836	743631	703612	767676	755823	1.0192e+06	1.03497e+06	376879	785191	1.28039e+06	871005	583841	1.00441e+06
Genetic Information Processing	Replication and repair	Fanconi anemia pathway	0	0	0	0	6	0	0	3	0	0	0	0	0	0	0	0	0	43.83	59.68	0	0	52	0	6	20	28	70	6.33	0	0	0	3.68	58	0	0	44	48	30	10	388	2.68	1.5	0	0	0	0	318
Genetic Information Processing	Replication and repair	Homologous recombination	733394	729241	812942	948401	682242	789633	657663	928160	592340	715547	649985	758398	855361	702459	816314	1.6164e+06	969393	1.08802e+06	1.43977e+06	1.72341e+06	1.65444e+06	1.3912e+06	1.42055e+06	1.15075e+06	1.11447e+06	1.14065e+06	1.07709e+06	857073	817015	1.52179e+06	579872	1.55767e+06	945928	157068	1.09649e+06	1.05476e+06	1.01954e+06	1.11473e+06	1.09178e+06	1.45299e+06	1.35271e+06	525459	1.01349e+06	1.77938e+06	1.1558e+06	778626	1.42474e+06
Genetic Information Processing	Replication and repair	Mismatch repair	611289	600750	698849	746432	537027	630041	501475	807839	469481	560554	519638	707625	669012	589093	687307	1.33285e+06	852080	953298	1.24449e+06	1.43764e+06	1.37591e+06	1.1923e+06	1.2745e+06	1.04501e+06	931912	954613	903149	744498	709514	1.27258e+06	500381	1.30035e+06	823273	140616	914111	904811	849863	937117	915479	1.23285e+06	1.30448e+06	445100	913266	1.57187e+06	1.00622e+06	712913	1.20875e+06
Genetic Information Processing	Replication and repair	Non-homologous end-joining	770.5	385	1477.4	853.2	13689.2	1025.2	402	6494.1	1176.2	3676	4817	8711.5	4289	6068.5	12793.7	1379.34	3409.64	5243.5	2603.55	383	474	1572.17	3194	946.53	2003.5	2529.16	2565.16	3870.36	2217.34	3021.3	4166.5	294.67	2118.49	0	6737.43	5742.93	2644.84	4125.84	4280.34	2528.08	99.87	1469.75	61.4	0	4139.16	237.4	5431.87
Genetic Information Processing	Replication and repair	Nucleotide excision repair	342389	339548	380920	452067	287568	354005	290904	420678	251069	324593	305934	343313	394908	327765	350311	475625	376042	449107	517243	518340	483759	457871	506103	430038	455424	467004	440517	372195	356190	493374	254668	482219	405332	54371.4	446204	437851	412740	452157	435918	611558	654152	204739	462456	656392	481925	347404	591492
Genetic Information Processing	Transcription	Basal transcription factors	849.24	765.12	724.25	542.5	303.25	431.5	375	1290.63	308.63	908.5	848.75	1444.37	1346.5	1029	152	53.38	328.76	422.75	304.81	265	109.92	540.44	2065.71	263.54	799.99	1024	675.63	172.24	80.12	87.13	189	73.35	647.29	126.46	440.37	1098.55	434.5	333.88	479.88	3966.87	114.89	725.15	33	40.88	2521.2	299.3	5430
Genetic Information Processing	Transcription	RNA polymerase	149446	138121	167890	194955	128121	166784	131126	176063	119332	139423	130006	136256	168034	136692	152170	236591	175547	210370	254902	260750	242468	217087	217888	192597	184149	193963	182051	198992	190321	244196	135647	243767	207923	23623.3	190998	187825	175682	199139	187501	268853	299037	106239	257394	318525	256888	197082	261097
Genetic Information Processing	Transcription	Spliceosome	0	0	0	0	0	0	0	0	0	0	0	0	0	0	0	0	0	0	5.67	0	0	8	0	0	0	0	0	0	0	0	0	26.67	12	0	0	11	0	0	0	0	0.67	0	0	0	0	0	0
Genetic Information Processing	Translation	Aminoacyl-tRNA biosynthesis	885281	870580	1.01097e+06	1.16569e+06	799886	992062	805027	1.13628e+06	715616	884178	793749	894769	1.03281e+06	855469	993685	1.46341e+06	1.04569e+06	1.28314e+06	1.49461e+06	1.57846e+06	1.48546e+06	1.35045e+06	1.39619e+06	1.18481e+06	1.26334e+06	1.31695e+06	1.23878e+06	1.0442e+06	990369	1.49824e+06	707840	1.4826e+06	1.13084e+06	151286	1.27997e+06	1.23133e+06	1.17571e+06	1.31461e+06	1.25243e+06	1.69317e+06	1.66232e+06	623828	1.29412e+06	1.84511e+06	1.39231e+06	1.02058e+06	1.66358e+06
Genetic Information Processing	Translation	RNA transport	41233.2	27452.6	59290.7	36024.7	31814.3	48029	27095.6	55075.4	34126.5	35531.6	22957.7	67556.5	27252	40405.2	63275.9	158276	98798.4	111454	148438	174481	168602	140315	148681	117937	91533.8	87340.5	87972.1	85955.8	79876.4	139323	53741.4	140697	93273.3	16517.9	90874.6	93883.7	79134.9	86012.7	84742	110401	145881	34746.6	107270	182511	105370	100205	105623
Genetic Information Processing	Translation	Ribosome	1.92672e+06	1.923e+06	2.12657e+06	2.48683e+06	1.68978e+06	2.08513e+06	1.70591e+06	2.42831e+06	1.51925e+06	1.88069e+06	1.71055e+06	1.93557e+06	2.24624e+06	1.84459e+06	2.12285e+06	3.29137e+06	2.29244e+06	2.78501e+06	3.28589e+06	3.52073e+06	3.31828e+06	2.96406e+06	3.01232e+06	2.56881e+06	2.86411e+06	2.95073e+06	2.76937e+06	2.22948e+06	2.12291e+06	3.2977e+06	1.52665e+06	3.27574e+06	2.44432e+06	327003	2.81397e+06	2.71265e+06	2.62241e+06	2.86882e+06	2.77344e+06	3.80726e+06	3.62593e+06	1.34949e+06	2.83261e+06	4.10635e+06	3.04605e+06	2.19563e+06	3.72547e+06
Genetic Information Processing	Translation	Ribosome biogenesis in eukaryotes	55118	51447.4	51990.2	70993	63474.5	49207.7	51475.3	57408.6	42480	46353.6	49408.7	37139.3	65708.2	45186	44059.6	114695	60544.7	68548.6	94196.6	116108	112555	88317.9	87321	66086.4	53700.1	56684.5	52400.2	48299.9	43202.1	101740	29690.6	102537	50826.8	9572.35	62102.8	58899.6	50291	54925.6	54618.3	74183.5	65845.6	31370.1	53952.8	108999	67633.1	55334.8	73247
Genetic Information Processing	Translation	mRNA surveillance pathway	0	0	0	0	0	0	0	0	0	0	0	0	0	0	0	0	0	6	47.01	0	0	36	0	6	20	28	70	0	0	0	0	2.01	46	0	0	33	48	30	10	388	2.01	0	0	0	0	0	318
Human Diseases	Cancers: Overview	Central carbon metabolism in cancer	173005	148001	198371	213590	127139	175994	109602	180548	106298	147959	148708	173634	191661	161005	197126	361619	240004	265693	359648	412820	396933	348248	344895	283732	198409	198287	189590	220415	210144	340445	156800	352517	242402	37634.4	198390	216787	173093	195579	200463	245581	418035	102802	324204	465997	324600	239891	249526
Human Diseases	Cancers: Overview	Chemical carcinogenesis	16377	303.2	11166.5	1290.88	88243.4	2586.8	29451.4	14424.7	29671.6	8.8	1.6	280	43.4	94	7344.97	196604	98335.2	95812.9	135280	198761	205384	142478	130542	85235.5	2261.46	5783.48	2473.66	61107.6	36963.7	167083	12703.6	156291	23974.9	14896.3	87974.7	55006.8	4093.75	3527.25	11231.9	4605.36	560.05	19233.2	11214.5	119282	47118.2	65239.1	8110.29
Human Diseases	Cancers: Overview	Choline metabolism in cancer	9164.83	6650.42	17245.5	16875.8	17832.2	14750.4	18559.2	20377.5	14009.3	19969.2	9338.96	24254.5	10577.5	18167.8	7443.32	56539.8	27047.3	26181.8	41183.9	54731.7	54297.7	42905.5	48283.9	35141.4	17690.7	16167.4	15202.5	8261.58	5519.91	44846.6	1973.55	44205.8	9085.91	5512.59	20810.6	21071.4	13976.6	16786.2	18171.8	10281.6	27809.4	8975.36	3056.26	53305.7	17196.3	15773.9	13724.9
Human Diseases	Cancers: Overview	MicroRNAs in cancer	40805.7	37820	39745.1	38711.6	27790.4	23154.3	24271.3	50016.1	19511.3	34773.5	26005.3	48470.1	39418.6	34760.1	84037.4	180841	82716.7	105550	129972	198893	204349	154561	162076	106018	67903.6	74734.3	69699.4	28360.7	17589.1	162122	9873.64	172037	38263	18166.3	84348.5	84479.4	70561.3	82962.6	78770.7	79516.1	70300.8	24609.8	26137.8	150029	53683	75964.1	81417.5
Human Diseases	Cancers: Overview	Pathways in cancer	45768	28588.3	48605.5	29265.5	129217	39375.2	58083	80874.5	60563.8	30891.4	19216.1	43985.8	25028.5	30541.8	72123.4	274871	150762	167066	215841	269490	269752	205044	192459	141116	63183.1	71561.2	59604.9	108990	79692	236583	44798.5	217341	75594.9	21551.5	156004	118137	58123.6	61150.6	68261.8	84380	68148.8	48894.3	65340.4	203849	117471	121918	87826.5
Human Diseases	Cancers: Overview	Proteoglycans in cancer	38273.5	36014.1	41444.9	46788	35396.8	39657.7	32090.9	45047.8	28717.3	35447.9	32196.8	35556.8	42313.1	34407.5	39606.6	59285.6	43029.3	58963.3	62712.1	63273.7	59655.7	55524.5	54183.9	46962.9	53090.7	55331.3	51480	43348.8	39946.1	61441.5	28408	59457.9	47386.5	5872.83	54171.4	53560.2	49335.3	54112.4	51952.3	71124.5	65552.8	25184.8	53726.6	73901.4	57922.5	52309.5	69480
Human Diseases	Cancers: Overview	Viral carcinogenesis	42922.6	40114.9	54306.5	51864.5	30049.9	43573.5	28704.7	52995.3	26710.3	40592.8	35607.9	57126	45264.5	46535.3	40678.6	99925.4	63566.4	69149.3	94313.5	112163	109967	98353.3	108730	87162.9	56290.9	56627.1	53923.3	42585.7	40489.3	91855.8	29070.3	97363.1	52517.9	12084.9	51207.8	58293.4	50206.7	55214.7	55600.2	72819.3	108697	24589.7	54979.4	123816	58247.5	52807.1	71580.5
Human Diseases	Cancers: Specific types	Bladder cancer	1125	1255.3	848.7	583.57	574.2	436.8	336.9	2716.8	726.36	482.7	495.4	132	601.6	612	75	41092.7	11230.7	5490.64	22167.9	47579.8	49544.2	31843	32023	18037.7	268.17	925.19	332.86	636.24	398.64	30274	1371.58	36892.7	2388.8	3664.85	1731.47	2140.51	480.86	427.75	2391.76	187	78.95	563.25	156.7	28032.8	2769.3	177.99	1559
Human Diseases	Cancers: Specific types	Chronic myeloid leukemia	0	0	0	0	0	0	0	0	0	0	0	0	0	0	0	0	1.14	3.43	4.43	0	20.67	6.15	0	0.67	0	0	0	1.14	8	0	0	0	4.71	0	2.86	4.57	0	0	0	0	0	0	0	0	0	0	0
Human Diseases	Cancers: Specific types	Colorectal cancer	1065.5	466	571.6	315.8	13079.2	356.8	6329.5	4948.3	5663.55	81	42	148	62	170	147	1327.8	3004.5	3529.34	2578.75	326.25	444.5	862.43	493.34	1025.16	1686.66	2620	1178	3827.21	2279.25	2294.32	4179	149	870.02	3	7790.18	2879.25	872.18	492	801	2915	2052.8	3988.33	177.6	172	7606.35	3334.6	2930.16
Human Diseases	Cancers: Specific types	Glioma	0	0	0	0	0	0	0	0	0	0	0	0	0	0	0	0	0	0	0	0	0	0	0	0	0	0	0	0	8	0	0	0	0	0	0	1	0	0	0	0	0	0	0	0	0	0	0
Human Diseases	Cancers: Specific types	Hepatocellular carcinoma	17151	1545.9	13371	2862.58	79364.3	3160	24176.2	14890	24009.5	1306.1	683.2	5108	877.7	1662	20211.2	159292	86948.3	92623.1	119370	153167	156742	115737	105355	73478.3	2438.62	4662.62	2323.3	56703.7	34077.1	137868	10927.8	121273	23977.5	11977	80400.6	53645.8	3400.73	2877.5	8812.97	3930	1065.67	17711.5	11148	96247.4	42147.9	65285.4	6144
Human Diseases	Cancers: Specific types	Prostate cancer	14811	18954.4	22508.6	17041.8	20340.7	20569.9	18103.7	37739.7	16448.8	23979.4	14474.8	34475.3	17596.2	23305.5	27625.2	57394.9	30668.9	42489.8	43463.6	55024.7	54716.3	44908.2	53246.9	38111.5	51938	54105.8	50762.8	9076.65	6438.23	48679.8	4264.58	47129.4	15950.8	5773.83	47887.8	47849	48355.3	52821.6	51169.6	64566.5	28734.2	11275.3	3051.34	53333.9	15891.4	17094.8	61765
Human Diseases	Cancers: Specific types	Renal cell carcinoma	12740.5	7622.05	12154.3	9045.27	18284	15288.5	9473.65	23294.5	14442	5524.95	4016.15	4254.5	6492.6	5404.25	24140	56856.4	30131.7	28403.4	50389.8	60972.1	57827.6	43530.8	33363.6	28500.8	7119.87	10172.9	5340.86	39364.3	36871.4	47741	25427.1	48789.6	34792	3797.64	19868.7	13752	5495.37	4959.5	7478.26	12968.5	36296.2	15919.2	50963.4	54096.1	51825.9	36202.9	16987.3
Human Diseases	Cancers: Specific types	Small cell lung cancer	1065.5	466	571.6	315.8	13079.2	356.8	6329.5	4950.3	5663.55	81	42	148	62	170	147	1327.8	3012.5	3546.34	2612.75	326.25	444.5	862.43	493.34	1025.16	1686.66	2620	1178	3844.21	2289.25	2294.32	4179	149	870.02	3	7844.18	2884.25	872.18	492	801	2915	2052.8	3988.33	177.6	172	7606.35	3334.6	2930.16
Human Diseases	Cardiovascular diseases	Arrhythmogenic right ventricular cardiomyopathy (ARVC)	0	0	0	0	3702	0	0	0	0	0	0	0	0	0	0	0	0	0	0	0	0	0	0	0	0	0	0	0	0	0	0	0	0	0	0	0	0	0	0	0	0	0	0	0	0	0	0
Human Diseases	Cardiovascular diseases	Dilated cardiomyopathy (DCM)	0	0	0	0	3702	0	0	0	0	0	0	0	0	0	0	1066.5	2668.5	2040.5	1389.5	192	149	350.5	70	587.5	32	32.5	39.5	2712.5	1912	1767	212	84	274.5	15.5	4486.5	2164	45	37.5	34.5	0	0	0	0	0	0	0	0
Human Diseases	Cardiovascular diseases	Fluid shear stress and atherosclerosis	109293	97556.6	125874	121515	172281	103008	109951	166819	98435.2	108018	90062.6	142077	111091	112214	150045	336547	208884	253701	288659	334942	331171	272118	294004	215727	176876	182895	175151	137101	106068	313426	65486.8	292425	122290	32183.7	242915	223745	166244	192163	186660	216648	174634	86614.4	137556	318812	170096	184801	213063
Human Diseases	Cardiovascular diseases	Hypertrophic cardiomyopathy (HCM)	6	0	7	19	3702	20	0	123	301.26	0	0	0	0	0	0	1188.5	2953.5	2439.5	1900.5	244	282.67	448	152.33	665.17	32	32.5	42.5	3093.5	2128	2108	266	96	313.5	15.5	5106.5	2410	49	46.5	44.5	0	3	48	0	0	230	3	0
Human Diseases	Cardiovascular diseases	Viral myocarditis	1065.5	466	571.6	315.8	14930.2	356.8	6329.5	4989.3	5663.55	81	42	148	62	170	147	1333.8	3004.5	3529.34	2578.75	326.25	444.5	862.43	493.34	1025.16	1686.66	2620	1178	3827.21	2279.25	2294.32	4179	149	870.02	3	7790.18	2879.25	872.18	492	801	2915	2052.8	3988.33	177.6	172	7606.35	3334.6	2930.16
Human Diseases	Drug resistance: Antimicrobial	Cationic antimicrobial peptide (CAMP) resistance	132432	131966	156590	123495	222233	120134	89877.6	287480	118737	98896.6	84287.1	207432	100474	124635	219376	1.84984e+06	661762	486266	1.16564e+06	2.03673e+06	2.065e+06	1.39358e+06	1.42919e+06	909025	317975	322291	297865	266490	241632	1.44339e+06	159443	1.64938e+06	311934	165309	363759	333175	263210	268405	343472	370987	404650	161866	329562	1.46296e+06	341789	248793	404638
Human Diseases	Drug resistance: Antimicrobial	Vancomycin resistance	202514	198285	240813	265554	181829	220482	171873	271857	156217	208746	187537	260689	243379	219106	232810	384393	268258	346867	380318	418090	400915	362054	403002	321172	335768	349135	331088	226295	210017	383711	148302	374654	259135	43739.1	334039	337449	319836	361871	344693	425896	381576	137178	267140	468214	301415	245771	421291
Human Diseases	Drug resistance: Antimicrobial	beta-Lactam resistance	311010	282008	375404	352017	298833	348365	243473	435780	255344	275636	236478	345331	298959	278518	417478	1.15281e+06	598274	570628	896983	1.27727e+06	1.27566e+06	974324	1.00021e+06	741120	464420	475329	448827	523711	494950	1.03925e+06	351143	1.10292e+06	520696	112836	530531	484643	420414	467616	487576	575527	561101	236585	192814	1.09454e+06	400259	241083	588935
Human Diseases	Drug resistance: Antimicrobial	Antifolate resistance	142292	148403	158119	173792	149873	150564	126008	195205	118606	137779	129471	157206	168838	142246	169721	293056	188491	228085	267443	299529	287431	241051	251946	210131	257085	254513	245330	147499	137675	283155	97945.2	279012	168301	27166.6	238878	238356	225221	233789	235689	328167	244101	107665	188476	325642	217526	146296	302173
Human Diseases	Drug resistance: Antimicrobial	EGFR tyrosine kinase inhibitor resistance	0	0	0	0	0	0	0	0	0	0	0	0	0	0	0	0	0	3	20.67	0	0	14	0	3	10	14	35	0	0	0	0	0.67	17	0	0	11	24	15	5	194	0.67	0	0	0	0	0	159
Human Diseases	Drug resistance: Antimicrobial	Platinum drug resistance	48596.4	28707.3	41820.2	40299.4	125270	29323.2	64513.7	54542.8	58044.4	24491.8	29256	30689.5	35920.5	29037.8	39089.3	214012	125313	124658	168795	214218	214982	158174	152898	111027	31413.1	38567.5	31278.7	100954	75625.6	193007	42518.7	178342	61982.4	17080.4	122082	84366.6	32534	39887.5	44056.5	48438.4	70204.2	45684	61089.7	165552	103957	97851.2	51166.8
Human Diseases	Endocrine and metabolic diseases	Cushing syndrome	12740.5	7622.05	12154.3	9045.27	18284	15288.5	9473.65	23294.5	14442	5524.95	4016.15	4254.5	6492.6	5404.25	24140	56856.4	30131.7	28403.4	50389.8	60972.1	57827.6	43530.8	33363.6	28500.8	7119.87	10172.9	5340.86	39364.3	36879.4	47741	25427.1	48789.6	34792	3797.64	19868.7	13753	5495.37	4959.5	7478.26	12968.5	36296.2	15919.2	50963.4	54096.1	51825.9	36202.9	16987.3
Human Diseases	Endocrine and metabolic diseases	Insulin resistance	89043.9	90458.9	105227	118174	70291.2	91819.9	73152.1	106178	61044.3	89460.2	89850.6	100771	114703	93799.3	70080.5	172235	99283.1	120023	146637	173053	168119	155091	171530	131810	120678	124303	122687	55504	49440.2	151479	35324.2	151664	71944.8	18597.1	120504	124190	116689	136037	125939	160840	123872	42574.2	58493.8	186807	81361.1	76271.6	153340
Human Diseases	Endocrine and metabolic diseases	Non-alcoholic fatty liver disease (NAFLD)	4155	532	1332.45	773.6	52702.9	889.6	24662.5	9555	24775.4	81	42	160	79.5	233	510	3300.65	7297	9494.31	6995	983.25	1161.5	2667.58	1458.34	2722.52	5136.29	7893.5	3564	9233.3	5524.5	6885.45	6229.25	508.81	2689.65	11.64	22488.5	9220.5	2015.05	1136.75	1865.5	8716	8208.27	15498.8	657.95	718	23655.1	12512	10182.6
Human Diseases	Endocrine and metabolic diseases	Type I diabetes mellitus	37098.8	36931.2	41627.5	47625.9	32529.5	40351.6	32499	49596.5	29801.6	36219.9	33128.9	36143.9	43519.1	35791.4	39962.7	182144	74897.6	67375.1	125036	205769	207904	148360	149477	100495	55274	58953.9	53616.9	43397.5	40700.1	149992	29409.7	169249	50798.3	16879.1	58221.6	54822.6	51477.7	56119.7	60141.1	72071.8	65896.3	25646	51736.6	157917	58577.6	41045.1	74894.7
Human Diseases	Endocrine and metabolic diseases	Type II diabetes mellitus	44795.6	43751.4	54983	52062.5	30059.4	43626.5	28704.7	60252.3	26763.3	40998.3	35959.9	57832	45996.5	46769.3	40768.6	99969.7	63776.4	70063.4	94366.7	112193	109998	98391	108743	87259.2	57495.4	58463.6	54845.3	42690.2	40569.3	92628.6	29115.3	99845	52759.2	12084.9	52426.4	59220.9	51970.5	56704.2	57660.2	82928.2	108702	25781.7	54985.4	123822	58723.5	52871.1	82123.8
Human Diseases	Endocrine and metabolic diseases	Primary immunodeficiency	58217.1	48180	54302	75656.6	53604.6	52017.3	49484.1	48200.8	38251	43338.1	50259.3	33867.6	63184.5	42338.1	45755.7	103270	67351	70873.7	97639.5	118054	113546	91691	93278.1	73617.3	51310.7	49721.2	48335.2	77156.3	72152.5	94461.7	48345.4	93441	73466.3	10375.2	62541.1	57278.5	41525.3	42674	46329	69836.4	101443	23603.7	69917.7	114846	85450.5	61500.5	66558.9
Human Diseases	Immune diseases	Systemic lupus erythematosus	0	0	27	13	5	7	0	93	8	0	0	0	0	0	0	0	0	64	15	0	0	2	69.33	2.67	0	0	0	5	8	0	0	1	0	0	35	9	0	0	0	0	7	10.5	0	0	31	0	0
Human Diseases	Infectious diseases: Bacterial	Bacterial invasion of epithelial cells	6.74	1.72	1047.25	15.08	1886.67	187.4	1.8	19.13	46.63	7.4	2.05	98.37	12.2	7	73	245964	65092.9	28691.6	129689	285104	296574	188424	187016	107410	1473.83	4828.46	1932.63	2762.41	1930.12	179010	564.21	220033	9843.92	21961.9	7855.64	5542.12	2669.12	2660.63	13638.3	156.09	253.74	194.5	0	168038	1204.6	54.5	8439.58
Human Diseases	Infectious diseases: Bacterial	Epithelial cell signaling in Helicobacter pylori infection	45489.7	55430.4	59402.2	57720.2	54098.9	47261.1	42761.4	100584	35293.9	52226.8	44445	84039.6	55470	56725.6	55052.3	144822	75187.6	87967.3	107120	155104	157272	131846	165199	117411	106500	107687	105208	19963.7	15321.2	133379	8510.64	144328	34710	18588.5	99224.9	98279.2	100667	111536	108156	137664	63175.8	32858	4524.68	134232	30493.9	26007.5	128265
Human Diseases	Infectious diseases: Bacterial	Legionellosis	106364	109379	115705	127417	118649	101412	93299.9	151116	84900.8	96790.7	93736.9	109428	123942	102132	129904	208270	136544	172444	190473	226353	223128	190344	199260	151567	177620	186580	175239	105029	93510.5	208744	68054.3	209513	116694	21299.6	189552	176605	167866	181564	172175	279380	193812	76159.7	109284	231118	148925	108814	250628
Human Diseases	Infectious diseases: Bacterial	Pathogenic Escherichia coli infection	0	0	1557	0	1851	243	0	0	0	0	0	144	0	0	81	368747	97440	42309	193975	427486	444668	282165	279996	160884	2088.66	7110.66	2763	3997.34	2853	267747	819.66	329807	14229	32907.3	11328.3	7101	3816	3771	20205.7	81	351	234	0	252009	1728	81	12366
Human Diseases	Infectious diseases: Bacterial	Pertussis	7911.2	13581	4421	279.98	49992.1	1782	8510.5	15172	5363.26	7555.5	2198	11765.1	5628.7	4944	29239.7	554581	175024	101339	309018	590566	607284	384768	378581	225183	47256.1	44848.3	39812.1	38011.9	26229.8	412191	7666.15	465121	32295.2	44159.1	90395.8	62598.7	31545.5	23206	53689.7	38020.4	1036.4	20888.9	2540.5	364483	27817.2	8375.77	48374.6
Human Diseases	Infectious diseases: Bacterial	Salmonella infection	22042.6	23171.8	39302.8	14821.8	38699.5	16707.5	12756.8	61640.6	20091.8	15911.3	10634.5	58176.9	12989.4	30504.3	36510.5	307237	120268	91138.2	195182	345007	355212	248725	274334	174632	58389.1	67581.1	62231.7	21280.4	15939.2	237249	7661.99	273233	33769.1	31233.8	80988.7	74072.3	63055.6	69034	71175.8	124503	99833.6	18196.6	6594.47	255185	29047.3	26881.1	103127
Human Diseases	Infectious diseases: Bacterial	Shigellosis	8	0	519	0	1946.42	81	0	0	34	0	0	48	0	0	27	123021	32623.5	14488.4	64999.1	142651	148385	94296.9	93514.8	53748	705.3	2377.92	921	1417.83	969.5	89779.5	295.17	110074	4917.55	11009	3874.31	2963.64	1273.12	1257.75	6743.92	27	117	80	0	84003	576	27	4122
Human Diseases	Infectious diseases: Bacterial	Staphylococcus aureus infection	28650	12370.2	41133.9	40385.1	21298.2	53980.4	7617.21	16232	29454.5	4132.93	6706.36	20517.5	6138.05	13773.2	11477.1	5798.65	56410.8	46803.3	75900.1	41413.8	24229.4	30374	44047.2	52330.4	10603	6616.08	7558.93	136043	139170	27183.8	99080.9	21532.2	125073	5298.83	11855.4	16224.8	4955.57	6588.62	5306.92	25474	191905	29748	227228	120950	144780	103637	28376
Human Diseases	Infectious diseases: Bacterial	Tuberculosis	122719	107745	126006	141982	117393	112686	103229	140711	89850.9	106828	97407.8	109579	126708	105159	125463	209384	146569	208797	216578	234636	227121	201742	199852	160814	161444	166162	156736	141425	124629	215810	91600.8	208595	152186	21662.2	173282	176798	145938	160095	156994	209576	200840	78728.6	167496	246937	189494	196170	208663
Human Diseases	Infectious diseases: Bacterial	Vibrio cholerae infection	4	0	16	13	1851	7	0	53	309.26	0	0	0	0	10	0	46.75	281.5	1302.97	771.75	28.5	53.25	353.56	81.92	212.19	922.14	1349	624	187.25	86.5	1134.47	42.75	49.81	495.28	2.64	1377.82	2010.5	141.03	64.25	137	1419	1140.67	184	106	75	645	1354	2200
Human Diseases	Infectious diseases: Bacterial	African trypanosomiasis	15632	15237.8	10347.7	23581.6	24660.5	9461.63	12661.4	6175.2	7608.69	11577.7	17822.9	3705	25561.6	12386.5	18745.8	42415.7	14743.6	9920.7	24524.6	47881.1	49872.7	32767.1	31677.8	19170.4	3242.05	4888.36	2712.86	4003.45	2656.14	33104.4	1854.83	37046.4	3677.16	3680.4	8862.58	8075.21	2661.64	2483.5	4743.59	2433.36	138.1	1151.65	181.2	28040.1	5703.33	353.29	4276.79
Human Diseases	Infectious diseases: Bacterial	Amoebiasis	2854.49	2425.85	7486.03	2414.59	827.29	3309.36	1021.78	10174.5	2413.88	3643.24	2342.48	14809.1	2886.65	8314.67	7882.18	1279.38	8517.45	7468.98	6969.13	1316.9	681.55	7005.79	14724	12050.1	4892.39	4154	3847.18	2561.22	2184.69	7941.06	689.05	7937.62	3403.81	1440.85	5132.85	6862.97	3154.22	3507.73	5469.38	5903.37	19003.2	5924.25	166.95	14451.8	4340.83	1402.45	8118.5
Human Diseases	Infectious diseases: Bacterial	Chagas disease (American trypanosomiasis)	15584.5	15164.8	10261.7	23561.6	18345.6	9396.63	12658.4	6086.3	7676.95	10842.2	17074.9	1555.5	24619.1	10638	18122.8	41417.8	12165.2	7795.46	23440.2	47716.3	49837.9	32176	31601.6	18445.2	2612.55	4221.36	1930.86	1584.65	911.14	31549.8	1550.33	36924.3	2926.16	3664.9	4453.21	4742.01	1958.14	1412.5	3499.09	2073	125.75	1128.65	178.2	28040.1	5691	356.29	3506.5
Human Diseases	Infectious diseases: Bacterial	Leishmaniasis	0	0	0	0	0	0	0	2	0	0	0	0	0	0	0	0	8	17	34	0	0	0	0	0	0	0	0	17	10	0	0	0	0	0	54	5	0	0	0	0	0	0	0	0	0	0	0
Human Diseases	Infectious diseases: Bacterial	Malaria	0	0	0	0	0	0	0	0	0	0	0	0	0	0	0	0	0	6.5	0	0	0	0	0	0	0	0	0	0	0	0	8	0	2	0	0	1	0	0	0	0	0	0	0	0	0	0	0
Human Diseases	Infectious diseases: Bacterial	Toxoplasmosis	1065.5	466	571.6	315.8	13079.2	356.8	6329.5	4948.3	5663.55	81	42	148	62	170	147	1327.8	3004.5	3529.34	2600.75	327.25	444.5	862.43	493.34	1032.16	1686.66	2621	1179	3827.21	2279.25	2294.32	4179	149	870.02	3	7790.18	2879.25	872.18	492	801	2915	2052.8	3988.33	177.6	172	7606.35	3334.6	2930.16
Human Diseases	Infectious diseases: Bacterial	Epstein-Barr virus infection	1065.5	466	571.6	315.8	13079.2	356.8	6329.5	4948.3	5663.55	81	42	148	62	170	147	1327.8	3004.5	3529.34	2578.75	326.25	444.5	862.43	493.34	1025.16	1686.66	2620	1178	3827.21	2279.25	2294.32	4179	149	870.02	3	7790.18	2879.25	872.18	492	801	2915	2052.8	3988.33	177.6	172	7606.35	3334.6	2930.16
Human Diseases	Infectious diseases: Bacterial	Hepatitis B	1065.5	466	571.6	315.8	13079.2	356.8	6329.5	4948.3	5663.55	81	42	148	62	170	147	1327.8	3004.5	3532.34	2599.42	326.25	444.5	876.43	493.34	1028.16	1696.66	2634	1213	3827.21	2279.25	2294.32	4179	149.67	887.02	3	7790.18	2890.25	896.18	507	806	3109	2053.47	3988.33	177.6	172	7606.35	3334.6	3089.16
Human Diseases	Infectious diseases: Bacterial	Hepatitis C	0	0	0	0	0	0	0	0	0	0	0	0	0	0	0	0	0	3	20.67	0	0	14	0	3	10	14	35	0	0	0	0	0.67	17	0	0	11	24	15	5	194	0.67	0	0	0	0	0	159
Human Diseases	Infectious diseases: Bacterial	Herpes simplex infection	1065.5	466	571.6	315.8	13079.2	356.8	6329.5	4948.3	5663.55	81	42	148	62	170	147	1327.8	3004.5	3535.34	2631.43	326.25	444.5	906.43	493.34	1031.16	1706.66	2648	1248	3827.21	2279.25	2294.32	4179	151.68	928.02	3	7790.18	2923.25	920.18	522	811	3303	2054.81	3988.33	177.6	172	7606.35	3334.6	3248.16
Human Diseases	Infectious diseases: Bacterial	Human T-cell leukemia virus 1 infection	0	0	0	0	0	0	0	0	0	0	0	0	0	0	0	0	0	6	47.01	0	0	36	0	6	20	28	70	0	0	0	0	3.01	46	0	0	33	48	30	10	388	2.01	1.5	0	0	0	0	318
Human Diseases	Infectious diseases: Bacterial	Human cytomegalovirus infection	1065.5	466	571.6	315.8	14930.2	356.8	6329.5	4950.3	5663.55	81	42	148	62	170	147	1327.8	3012.5	3546.34	2612.75	326.25	444.5	862.43	493.34	1025.16	1686.66	2620	1178	3844.21	2289.25	2294.32	4179	149	870.02	3	7844.18	2884.25	872.18	492	801	2915	2052.8	3988.33	177.6	172	7606.35	3334.6	2930.16
Human Diseases	Infectious diseases: Bacterial	Human immunodeficiency virus 1 infection	1065.5	466	571.6	315.8	13079.2	356.8	6329.5	4948.3	5663.55	81	42	148	62	170	147	1327.8	3004.5	3529.34	2578.75	326.25	444.5	862.43	493.34	1025.16	1686.66	2620	1178	3827.21	2279.25	2294.32	4179	150	870.02	3	7790.18	2879.25	872.18	492	801	2915	2052.8	3989.83	177.6	172	7606.35	3334.6	2930.16
Human Diseases	Infectious diseases: Bacterial	Human papillomavirus infection	42922.6	40114.9	54306.5	51864.5	31900.9	43573.5	28704.7	52997.3	26710.3	40592.8	35607.9	57126	45264.5	46535.3	40678.6	99925.4	63574.4	69163.3	94297.2	112163	109967	98291.3	108730	87159.9	56280.9	56613.1	53888.3	42602.7	40499.3	91855.8	29070.3	97362.7	52483.9	12084.9	51261.8	58276.4	50182.7	55199.7	55595.2	72289.3	108696	24591.2	54979.4	123816	58247.5	52807.1	71199.5
Human Diseases	Infectious diseases: Bacterial	Influenza A	1065.5	466	571.6	315.8	14930.2	356.8	6329.5	4948.3	5663.55	81	42	148	62	170	147	1327.8	3004.5	3532.34	2599.42	326.25	444.5	876.43	493.34	1028.16	1696.66	2634	1213	3827.21	2279.25	2294.32	4179	149.67	887.02	3	7790.18	2890.25	896.18	507	806	3109	2053.47	3988.33	177.6	172	7606.35	3334.6	3092.16
Human Diseases	Infectious diseases: Bacterial	Kaposi sarcoma-associated herpesvirus infection	1065.5	466	571.6	315.8	13079.2	356.8	6329.5	4950.3	5663.55	81	42	148	62	170	147	1327.8	3012.5	3546.34	2612.75	326.25	444.5	862.43	493.34	1025.16	1686.66	2620	1178	3844.21	2289.25	2294.32	4179	149	870.02	3	7844.18	2884.25	872.18	492	801	2915	2052.8	3988.33	177.6	172	7606.35	3334.6	2930.16
Human Diseases	Infectious diseases: Bacterial	Measles	0	0	0	0	0	0	0	0	0	0	0	0	0	0	0	0	0	3	20.67	0	0	14	0	3	10	14	35	0	0	0	0	0.67	17	0	0	11	24	15	5	194	0.67	0	0	0	0	0	159
Human Diseases	Neurodegenerative diseases	Alzheimer disease	42712	38447.9	43070.6	50921.5	103881	44206.2	63905.8	57326.2	62382.5	36385.6	33764.4	37548.8	43561	36872.8	61185.3	104755	64888	74111.9	92221.6	112997	110961	94808.8	92787.8	70478.3	60129.7	67047.5	56872.6	55157.2	47972.4	100829	35117	96898.1	52201.1	10210	87521	67634.8	54455.8	58810.4	58856.8	81191	78032.4	44047.9	52574.9	106345	89980.2	53914.7	82383.1
Human Diseases	Neurodegenerative diseases	Amyotrophic lateral sclerosis (ALS)	7251.75	3410.1	8484.63	6108.92	51159.2	3742.05	16086.5	16307.6	20252.4	2332.07	4751.88	7789.42	2612.95	4516.92	42548.6	107574	46328.3	40016.8	72703.7	105515	106001	74794.6	78239.4	49278.5	6531.4	10400.5	5241.97	22116.3	13615.7	84885.1	7702.41	82954.9	11197.9	8818.03	41573	23908.8	3868.03	3673.25	10086.9	6782	9839.07	19774.9	2813.3	72435.4	34718.9	23082.6	10088.3
Human Diseases	Neurodegenerative diseases	Huntington disease	19603.3	10271.5	18227.5	12095.8	81305.7	7067.51	38090.2	36166.6	40611.2	11790	9453.26	26406	10090.9	15423.8	49543.7	158899	71524.4	80674.5	113279	157736	159334	121551	121145	81064.3	48145.3	49378.9	41280.9	30689.6	18275.8	135539	12307	133093	26616.5	13731.3	78438.4	61161.8	32131	27167.2	38912.1	46576.3	49648.9	38229.7	8653.71	123152	60590.3	59689.2	48077
Human Diseases	Neurodegenerative diseases	Parkinson disease	4155	532	1332.45	773.6	52702.9	889.6	24662.5	9555	24775.4	81	42	160	79.5	233	510	3300.65	7297	9491.31	6974.33	983.25	1161.5	2651.08	1458.34	2719.52	5126.29	7879.5	3529	9233.3	5524.5	6885.45	6229.25	508.14	2672.65	11.64	22488.5	9209.5	1991.05	1121.75	1860.5	8522	8207.6	15498.8	657.95	718	23655.1	12512	10023.6
Human Diseases	Neurodegenerative diseases	Prion diseases	2815.5	791.3	3895.5	3638.15	9968	1635.95	2766.15	4062	6092	669.2	3514.15	2032	1128.35	1948.75	8677.8	56018.8	20305.8	19281.4	35822	53937.1	53717.8	35700.4	37706	20936.9	1686.79	3486.44	1755.94	7657.5	4329.81	42791.7	844.08	43480.7	5342.7	4355.89	12757.9	9597.64	1311.32	1781.42	5092.34	1435.5	4322.77	5772.17	2231.25	38812.6	9463.62	14501.7	2426.5
Human Diseases	Substance dependence	Alcoholism	309.43	132.52	660.54	269.19	6636.22	305.61	17.03	2772.37	531.76	22.74	25.23	545	21.4	66.92	104.6	247.5	842.8	2291.76	1729.67	301.9	309.8	941.47	2134	1042.54	272.9	154.83	220.63	784.51	443.4	848.93	840.8	87.67	773.37	121.6	1344.1	1461.1	206.87	268.77	274.17	272.5	5652.26	2387.36	432.14	464.43	2281.86	480.28	297.79
Human Diseases	Substance dependence	Amphetamine addiction	309.43	132.52	660.54	269.19	6636.22	305.61	17.03	2772.37	531.76	22.74	25.23	545	21.4	66.92	104.6	247.5	842.8	2291.76	1729.67	301.9	309.8	941.47	2134	1041.87	272.9	154.83	220.63	784.51	451.4	848.93	840.8	87.67	773.37	121.6	1344.1	1462.1	206.87	268.77	274.17	272.5	5652.26	2387.36	432.14	464.43	2281.86	480.28	297.79
Human Diseases	Substance dependence	Cocaine addiction	309.43	132.52	660.54	269.19	6636.22	305.61	17.03	2772.37	531.76	22.74	25.23	545	21.4	66.92	104.6	247.5	842.8	2291.76	1724	301.9	309.8	933.47	2134	1041.87	272.9	154.83	220.63	784.51	443.4	848.93	840.8	87	761.37	121.6	1344.1	1450.1	206.87	268.77	274.17	272.5	5652.26	2387.36	432.14	464.43	2281.86	480.28	297.79
Metabolism	Amino acid metabolism	Alanine, aspartate and glutamate metabolism	694175	695774	792363	866974	682521	712660	593382	1.0314e+06	532898	688219	627055	795502	793703	697374	826030	1.58247e+06	975575	1.14676e+06	1.40959e+06	1.74159e+06	1.70863e+06	1.38128e+06	1.53876e+06	1.16052e+06	1.11596e+06	1.13346e+06	1.07381e+06	737896	678578	1.48281e+06	496267	1.5075e+06	831821	168761	1.0967e+06	1.10412e+06	1.00075e+06	1.09442e+06	1.09411e+06	1.40222e+06	1.22656e+06	437946	895922	1.70084e+06	978238	764326	1.36543e+06
Metabolism	Amino acid metabolism	Arginine and proline metabolism	238706	233273	278447	293609	372427	223297	200969	399434	184588	233851	206663	323156	254264	254065	406783	1.00151e+06	522910	574498	778105	1.10062e+06	1.10868e+06	850341	942235	622331	423273	428646	396176	300301	251472	900222	168780	942136	320478	105097	500047	481254	355588	378170	421685	525168	432862	206226	272322	907337	367223	319104	512734
Metabolism	Amino acid metabolism	Arginine biosynthesis	385662	390547	432440	524569	477768	370544	395439	566874	292686	438998	383311	454177	493393	424519	446719	1.08421e+06	546345	603315	822739	1.12123e+06	1.12181e+06	867379	976452	677149	516014	537298	503676	232961	190567	942053	144201	984304	288741	107651	551024	568079	460698	519885	533962	665672	505887	230241	280022	965855	383663	363806	652428
Metabolism	Amino acid metabolism	Cysteine and methionine metabolism	737440	761047	802517	907547	761606	714775	608733	999948	543268	662292	684789	793520	864505	737268	991423	1.76015e+06	1.02346e+06	1.19905e+06	1.48898e+06	1.87921e+06	1.85605e+06	1.48744e+06	1.656e+06	1.19663e+06	1.03991e+06	1.10412e+06	1.03374e+06	669583	598518	1.67043e+06	437615	1.72122e+06	758921	182155	1.10905e+06	1.10273e+06	995710	1.12638e+06	1.10257e+06	1.4085e+06	1.20942e+06	504374	825494	1.83323e+06	906783	762747	1.35801e+06
Metabolism	Amino acid metabolism	Glycine, serine and threonine metabolism	731739	751537	759147	883281	857404	713759	646414	973179	574423	678864	674632	720751	868754	687870	954341	1.96982e+06	1.058e+06	1.20987e+06	1.58144e+06	2.08441e+06	2.06238e+06	1.58641e+06	1.64921e+06	1.20359e+06	1.11212e+06	1.13967e+06	1.07199e+06	720908	642337	1.78205e+06	461497	1.81823e+06	795295	181069	1.16541e+06	1.12841e+06	992308	1.06741e+06	1092342	1.38255e+06	1.04983e+06	489140	818990	1.84037e+06	1.0048e+06	731988	1.36091e+06
Metabolism	Amino acid metabolism	Histidine metabolism	301096	320859	311058	394998	364875	268129	312382	554738	230964	362493	315518	405075	405211	360080	504648	556239	358992	485359	479147	513265	504715	445636	542183	391605	485600	507803	476587	144703	102178	562865	57775	532146	187250	56884.3	513843	513827	462857	532649	501067	585939	382289	210144	88493.9	526071	285080	233599	562305
Metabolism	Amino acid metabolism	Lysine biosynthesis	473404	459433	518756	627830	430358	487084	404114	595067	356442	443902	443841	473126	560939	456571	523456	840142	584792	667924	833336	913570	870372	749107	801639	658384	665452	695727	659016	573029	549711	846428	395352	857454	603859	87591.9	670460	645976	627654	709545	683019	864919	760749	328430	780214	981187	603929	527177	829704
Metabolism	Amino acid metabolism	Lysine degradation	70876.3	58070.7	75588.5	74727.1	213801	88675.1	94011	140773	102795	62564.9	54315.2	97887.4	72423.6	73177.5	251294	607983	275254	235492	414304	661735	673097	485285	498606	320778	117934	125742	115033	160005	129282	503753	84471.5	529813	130556	54944.1	221389	180939	105330	119343	141155	118813	157994	94048.6	104501	472055	224554	88324.7	131288
Metabolism	Amino acid metabolism	Phenylalanine metabolism	104488	110967	126068	141947	243869	109964	140661	258798	104155	131314	94801.9	143080	125568	126953	346537	340948	250645	289870	292251	326357	327518	277561	320751	220780	198795	211269	188784	159367	111950	346408	60230.1	297595	106562	33079.1	334218	271365	178612	185883	200361	274548	150892	112203	86957.8	280075	217618	122795	247022
Metabolism	Amino acid metabolism	Phenylalanine, tyrosine and tryptophan biosynthesis	546427	604545	575858	672379	581485	484776	510402	831297	402812	572157	547464	656775	692784	586650	711680	1.2004e+06	663558	851510	956672	1.16454e+06	1.15307e+06	974830	1.09337e+06	796162	896298	924173	886352	254412	194592	1.12133e+06	137244	1.12792e+06	356703	117874	902066	900847	817855	905273	888867	1193543	622229	361396	265735	1.09056e+06	494454	464233	1.11776e+06
Metabolism	Amino acid metabolism	Tryptophan metabolism	61181.1	41032	62926.5	66781.5	255188	55925.3	98319.3	122490	93834.7	46066.7	42395.8	62266.3	55592.9	52994.8	236762	439629	227089	208456	318507	460351	468340	348027	362470	234045	52476.4	64955.1	53773.4	142203	103970	375446	58598	363415	90750.6	38597	192601	139405	54366.5	66867.4	77387.6	62421.3	112445	89503.5	59741.1	325877	206133	78193.3	72306
Metabolism	Amino acid metabolism	Tyrosine metabolism	129301	119087	145034	159477	224418	130433	129637	200691	119875	105473	100603	116608	125273	112927	209250	420474	265004	268900	366281	451958	442633	338981	369456	262730	162459	172724	153215	222378	191469	384466	128374	367803	189502	40342.8	251073	212781	145849	153221	163556	226038	270606	117461	296123	407710	291850	210039	219629
Metabolism	Amino acid metabolism	Valine, leucine and isoleucine biosynthesis	336582	347725	338426	401812	362052	273244	309288	482067	240965	337459	338709	366612	429755	350694	418793	917678	437639	512774	671517	908253	910063	695306	761084	518964	425059	452594	430673	165834	121172	799502	75249.4	825612	213092	82695.4	473091	484905	410891	493488	473789	601170	370711	194510	90785.5	768703	288270	291036	579898
Metabolism	Amino acid metabolism	Valine, leucine and isoleucine degradation	171430	149841	179397	203790	448439	163617	216139	301907	208007	157565	135134	193500	189306	161587	480012	579221	385550	408196	488994	593311	594175	487107	516778	372132	255273	256826	231025	296710	232312	563986	146358	521376	216329	54230.4	426834	351637	210157	219285	247100	282735	265374	193979	181324	505238	403085	183935	272315
Metabolism	Biosynthesis of other secondary metabolites	Acarbose and validamycin biosynthesis	63567.5	67752.1	65322.3	78592.3	49907.5	61024.6	57920.8	83948.9	37668.3	72464.6	62407.5	70817.2	82817	67534.6	74522.2	103429	65505.4	89914.8	92816.5	111916	110374	91084.9	95947.3	78372.3	106867	103545	102211	38174.9	33533.8	94322.5	32715.8	91635	51598	10344.4	93275.6	97696.6	92889.9	99189.7	96554	133784	105040	26188.4	67191.4	128217	94473.1	59679.3	128727
Metabolism	Biosynthesis of other secondary metabolites	Betalain biosynthesis	3787.59	941.57	3010.23	410.42	13744.5	1359.25	6263.4	4080	6547.93	1069.7	746.4	2226	879.6	1817	14519.7	43430.6	16780	17952.1	28404.1	48046.8	49962.4	34583.9	32772.2	19509.8	1334.29	2067.02	1425.69	7247.11	3954.39	40575.9	1200.33	44527.8	4994.9	3684.47	10499.9	8645.54	1563.57	1688.67	3806.43	1468.5	134.15	7961.4	2223	28463.1	10003.2	12201.6	2841
Metabolism	Biosynthesis of other secondary metabolites	Biosynthesis of secondary metabolites - unclassified	33129.6	36682.6	49839.9	33555.9	30018.6	44659.8	22738.5	67787.3	31024.7	35174.6	26794.3	64343.3	30106.9	40727.3	74520	61671.6	59328	81020.5	78552.9	68416.8	62914.1	68912.5	84135.4	71641.6	91036.4	97336.2	89930.8	55155.6	53361.2	69584.1	42847.7	62493.4	64632.7	8805.71	85503.2	88001	85648.9	98108	90485.6	114435	105128	34921.2	85745.4	100747	79951.9	60443.1	112577
Metabolism	Biosynthesis of other secondary metabolites	Caffeine metabolism	0	29	211	97	178	105.5	5	1039	126.5	0	0	10	0	14	10	0	21	29	49	2.5	0	65.5	526	2	0	0	0	34	0	21	10	0	11.5	0	25	40.17	0	0	0	0	6	41	0	0	255.5	5	0
Metabolism	Biosynthesis of other secondary metabolites	Carbapenem biosynthesis	60061.6	51843.7	65613.3	78722	56662.4	58034.9	59900.4	73265.6	46056.9	68020.7	61355.6	63451.6	79194.7	64275.5	45659.7	116168	65948.2	81771.4	100499	113797	111745	88126.9	94747.9	71230.3	72473.4	75227	73454.5	39294.4	33782.4	107861	30638.5	110430	45175.4	10133.2	73846.3	80258.6	69702.2	86940.2	80865	95617.1	72771.7	40871.8	73969.7	117480	62487.6	78548.7	92984.9
Metabolism	Biosynthesis of other secondary metabolites	Clavulanic acid biosynthesis	0	0	0	0	0	0	0	0	0	0	0	0	0	0	0	0	0	0	0	0	0	0	0	0	0	0	0	0	0	0	0	0	0	0	0	0	0	0	0	0	5	0	0	0	0	0	0
Metabolism	Biosynthesis of other secondary metabolites	Flavone and flavonol biosynthesis	70.25	32.55	179.25	0.4	0	27.7	13.15	220.5	0	153.7	125.4	194.25	299.85	122.75	95.75	41341.9	11011.1	5118.75	21967.5	47531.8	49467.4	31421.4	31130.2	17923.1	591.75	1355.25	694.75	520.6	357.75	35249.8	133.25	43891.4	1716.75	3656.8	1696.5	1098.75	824.9	839.25	2829.25	821.75	39	4567.75	43	28386.8	768.3	298.5	2016.75
Metabolism	Biosynthesis of other secondary metabolites	Flavonoid biosynthesis	4	0	9	0	201	0	0	0	0	0	0	0	0	0	0	24	5	21.5	9	6	7	32	0	30	27	0	31	11	0	0	0	9	17.5	0	53.23	19	0	0	0	0	14.2	62.5	0	0	53.5	8.75	0
Metabolism	Biosynthesis of other secondary metabolites	Glucosinolate biosynthesis	28528.4	29282.4	27136.6	37601.3	27974.2	20374.7	29822.9	44410	19028.4	34072.4	30639.3	33361.8	39712.4	32092.8	37456	57826.5	29471.4	38047.8	43811.8	54503.7	54370.3	43017.4	48606.9	34088.1	37336.5	39741.5	37543.8	9327.57	6303.48	53281.3	3887.33	54350.3	14276.8	5179.12	38231.1	39986	36173.8	43655.6	41527.3	51046	27358.4	16778.2	3142.59	48465.3	19601.3	22275.9	49364
Metabolism	Biosynthesis of other secondary metabolites	Indole alkaloid biosynthesis	0	29	206	97	184	103	0	1033	116	0	0	10	0	14	0	3	3	34.5	12	0	0	11	631.33	2.67	0	0	0	17	0	0	8	0	6.5	0	7	25	0	0	0	0	0	0	0	0	10	0	0
Metabolism	Biosynthesis of other secondary metabolites	Isoflavonoid biosynthesis	2	0	16	13	0	7	0	87	8	0	0	0	0	0	0	104	405	1742	829.5	17	0	622	0	106	6	0	0	330.67	166	673	15	58	546	0	365	639	0	0	0	0	33	10.5	0	0	11.33	10	0
Metabolism	Biosynthesis of other secondary metabolites	Isoquinoline alkaloid biosynthesis	37924.9	49657.7	42844.5	50504.2	55713.5	38107.6	37834.5	69831	29972.8	40929.7	36047.7	56148.1	45820.9	46165.4	51757.2	102331	60162.6	65667.9	78335.7	107187	107651	89363.8	114039	75025.8	84566.5	81485.9	76400.1	21727.4	18707.6	92601.1	15635.5	95482.4	29509.2	12656.6	80869.9	74056.2	66795	61200.4	71232.5	106565	65247.9	25160.3	2410.07	101456	30126.2	8490.06	97434.1
Metabolism	Biosynthesis of other secondary metabolites	Monobactam biosynthesis	199399	198216	200299	269541	197617	180312	178229	226972	136059	199149	190980	189173	253135	188632	237028	505427	267014	301262	398651	538705	537315	422292	440515	318906	310117	311013	294665	187728	169430	457434	119925	470565	206038	48797.7	311780	291837	270458	284366	292765	352110	215242	114065	156099	458679	183510	165827	345511
Metabolism	Biosynthesis of other secondary metabolites	Neomycin, kanamycin and gentamicin biosynthesis	41404.6	39402.4	54669.3	49424.4	23201.1	45395	26692.8	55015.9	26080.4	43394.5	36254.9	64087.3	47259.7	47659.4	31877.1	45898.6	49833.5	60495.5	61740	59400.7	57303.7	60775.7	75104.4	68074.7	73594.4	70626.6	68806.1	40488.4	39991.2	48200.4	29497.8	47068.3	50940.8	7987.65	55259.2	64669.7	62873.6	67900.5	68753.8	90336.3	102553	16429	52183	88101.5	51084.6	37521	82915.2
Metabolism	Biosynthesis of other secondary metabolites	Novobiocin biosynthesis	93532.8	109039	100513	129226	104171	89485.7	99366	155686	72602.7	106855	97779.1	118377	124607	110132	126037	228904	119557	134487	172574	223574	220519	175752	214025	145933	155695	162133	151148	39442	33144	203098	26634.3	210415	60366.4	23358.7	149585	146252	141745	152062	154352	211064	126317	60577.9	38249.3	214518	78228.6	53095	196882
Metabolism	Biosynthesis of other secondary metabolites	Penicillin and cephalosporin biosynthesis	14801.3	7992.23	17138.8	7952.22	8262.58	13748.1	2794.2	31051.9	8581.37	4787.99	2325.57	15498.3	3877.85	7998.38	29606.5	4441.51	22173.9	27461.4	25625.8	10271.1	6533.11	13850.6	16017.7	22149.4	11294.8	13061.6	10031.7	42802.3	40289.8	24755.1	31405	23686.2	38758	1533.49	17027.6	17222.2	12455.8	14346	14137	22950	67726.7	15560.2	32101.2	28412.8	52185.8	25496.1	25818.3
Metabolism	Biosynthesis of other secondary metabolites	Phenazine biosynthesis	37272.3	41339.2	31458	30930	45882.1	25427.2	29960.5	51328.9	31451.9	30852.5	33886.2	41292.3	42377.1	30554	68336.7	73779.1	38128.8	65012.8	59255.3	60401	58592.5	50192.7	55987.1	42201.5	75765.1	73544	72768.8	16933.4	10601.8	76097.4	7790.67	71115.2	24500.9	5927.6	69424.6	74386.5	61641.3	63639	65106.8	99473	6955.49	33799.8	4829.7	46559.7	39388.9	38046.5	90674.6
Metabolism	Biosynthesis of other secondary metabolites	Phenylpropanoid biosynthesis	79983.3	89038.3	82999	92306.2	67932.2	61512.5	50956.3	88269.3	42415	69042.4	79829.6	74518.6	97819.1	64898.5	81645.5	144013	72492.1	105436	112543	152313	155772	139220	153778	116303	125311	118801	109259	20257.4	13420.7	122620	8746.97	123316	39854.5	17228.2	106207	118883	94818.8	91897.8	108271	132451	21062.8	15419.4	8321.15	106272	38002.7	40977.5	129621
Metabolism	Biosynthesis of other secondary metabolites	Prodigiosin biosynthesis	65049.2	64762.8	86467	66083.6	119709	77081.5	72776.2	147674	73166.5	89725.2	57977.8	132467	70906.1	90941.8	167913	183226	138734	197353	185673	181233	174605	169090	176735	140085	193039	201729	185838	101680	87204.5	186372	74169.3	163148	113018	18021.1	209668	196568	174868	189743	187439	241203	175576	83393.8	130098	230416	165169	128073	230407
Metabolism	Biosynthesis of other secondary metabolites	Staurosporine biosynthesis	8	0	46	216	0	174	0	1163	913.4	0	0	0	0	0	0	994	2462.28	2717.86	2156.86	270	177	752.3	190	498	0	0	9	3160.28	1901	1287	543	82	381.93	0	5359.72	2368.14	12	55	72	0	14	62	0	0	329	6	0
Metabolism	Biosynthesis of other secondary metabolites	Stilbenoid, diarylheptanoid and gingerol biosynthesis	4	0	9	0	201	0	0	0	0	0	0	0	0	0	0	24	5	21.5	9	6	7	32	0	30	27	0	31	11	0	0	0	9	17.5	0	53.23	19	0	0	0	0	14.2	62.5	0	0	53.5	8.75	0
Metabolism	Biosynthesis of other secondary metabolites	Streptomycin biosynthesis	227364	234673	240247	281614	193265	209634	185694	304398	140781	235068	215093	242625	281150	228000	222341	261721	219444	315277	291672	296022	287047	267120	295563	254791	362659	353243	344280	167142	150833	269413	130320	246974	208806	31079.2	317002	336298	311724	328041	326931	465480	386885	101453	245465	374810	308204	229765	440055
Metabolism	Biosynthesis of other secondary metabolites	Tropane, piperidine and pyridine alkaloid biosynthesis	70044.2	83744.2	72538.7	89415.9	91374.4	63061.2	74485.8	120994	57056.5	75957.5	67997	90518.9	86767.1	80057.4	101502	256245	118429	123796	175852	262444	264447	197560	227574	147382	134425	136300	125986	35411.2	27988.9	217219	21461.6	230296	51223.6	25468.8	134302	125533	115559	115045	126487	174498	92018.7	47165.1	7548.12	216108	60223.5	32603.6	163054
Metabolism	Carbohydrate metabolism	Amino sugar and nucleotide sugar metabolism	936808	896421	1.14202e+06	1.22605e+06	743288	1.0136e+06	756349	1.19515e+06	682102	891537	811478	1.03628e+06	1.04401e+06	929161	800472	2.66462e+06	1.44437e+06	1.46948e+06	2.23052e+06	2.92449e+06	2.86094e+06	2.25242e+06	2.41988e+06	1.87044e+06	1.32695e+06	1.33872e+06	1.26004e+06	1.06793e+06	1.02286e+06	2.29597e+06	740703	2.45693e+06	1.23709e+06	270490	1.25632e+06	1.29701e+06	1.18029e+06	1.29865e+06	1.3202e+06	1.736e+06	2.17362e+06	572937	1.31327e+06	2.93482e+06	1.53618e+06	1.06511e+06	1.72391e+06
Metabolism	Carbohydrate metabolism	Ascorbate and aldarate metabolism	61033.8	63522	95201.9	119314	104019	95331.1	98755.4	95207.9	60589.1	103484	60347.5	70402.7	85902.6	77662.5	90230.7	666393	224701	156589	393437	704409	717885	478103	500539	307519	71313.4	85955.2	68107.4	44900.7	30854.9	505245	13250.5	568047	53642.4	57292.8	113385	97407	73177.4	80007.8	103769	105184	102802	56611.5	8976.88	498025	79421.7	45892.1	111742
Metabolism	Carbohydrate metabolism	Butanoate metabolism	360433	379017	410719	409376	519159	371113	315416	676832	324561	334971	292852	480881	381414	374764	589158	1.63827e+06	833796	832687	1.23569e+06	1.79729e+06	1.80156e+06	1.33361e+06	1.44598e+06	985439	658927	699563	638503	531292	464892	1.45866e+06	325040	1.54676e+06	535538	160597	793695	729514	602645	651830	709584	859242	794402	352523	566934	1.47424e+06	705169	455107	856764
Metabolism	Carbohydrate metabolism	C5-Branched dibasic acid metabolism	197370	215680	174522	238256	219447	137447	187717	292929	132061	195603	201618	185674	257517	193151	251474	678134	278099	291115	456164	686196	688885	491827	513555	331828	234055	248292	235597	87998.6	63742.7	563032	41278.2	605489	119723	56559.5	266498	267915	223422	263932	265445	356151	201030	123650	110884	532952	212059	174213	336342
Metabolism	Carbohydrate metabolism	Citrate cycle (TCA cycle)	356795	393661	321650	350536	473530	286919	298526	615048	288143	317859	293222	411989	398288	332890	667303	1.60216e+06	724431	804837	1.12986e+06	1.6828e+06	1.69188e+06	1.25905e+06	1.23922e+06	833800	757650	785358	698931	403657	339875	1.40153e+06	237711	1.48128e+06	451516	139270	845456	752217	636011	632703	723559	884536	432777	338758	310544	1.29322e+06	583337	398272	872717
Metabolism	Carbohydrate metabolism	Fructose and mannose metabolism	412113	419149	600788	529771	325722	565567	330981	635769	344807	461844	340970	542963	420083	451215	415686	2.44144e+06	1.04338e+06	894491	1.7241e+06	2.72822e+06	2.73353e+06	1.94815e+06	2.01273e+06	1.41957e+06	767255	782173	741275	640135	619919	1.9747e+06	444911	2.24403e+06	759874	229021	725757	731211	696067	752758	804661	1.04156e+06	1.19381e+06	318274	650268	2.25892e+06	868110	497033	1.04265e+06
Metabolism	Carbohydrate metabolism	Galactose metabolism	573968	568677	746210	773535	413719	676936	412977	630798	409634	499363	558711	579674	689243	571772	382953	1.96808e+06	935116	798233	1.48401e+06	2.30982e+06	2.31269e+06	1.70727e+06	1.85095e+06	1.34139e+06	779077	757486	751866	604041	599830	1.64536e+06	427991	1.87824e+06	732191	209857	653627	711728	673620	743754	785634	1.0039e+06	1.25839e+06	269339	801956	1.98538e+06	790006	506345	979088
Metabolism	Carbohydrate metabolism	Glycolysis / Gluconeogenesis	891982	853317	1.05666e+06	1.1002e+06	778368	978695	681393	1.13683e+06	671094	805963	738106	980161	948210	860611	1.0148e+06	2.38156e+06	1.43452e+06	1.50672e+06	2.12551e+06	2.71233e+06	2.64708e+06	2.12765e+06	2.23486e+06	1.74465e+06	1.32777e+06	1.3518e+06	1.27251e+06	1.24893e+06	1.19552e+06	2.1832e+06	857905	2.29132e+06	1.35978e+06	247705	1.30922e+06	1.31974e+06	1.19509e+06	1.30568e+06	1.32483e+06	1.68719e+06	2.10892e+06	608724	1.55481e+06	2.71049e+06	1.63108e+06	1.11676e+06	1.6859e+06
Metabolism	Carbohydrate metabolism	Glyoxylate and dicarboxylate metabolism	441391	452710	478853	477300	735652	411803	403421	714074	384528	409717	398777	490424	505789	429752	722142	2.27192e+06	991353	1.02943e+06	1.55269e+06	2.44758e+06	2.48814e+06	1.78674e+06	1.84963e+06	1.20755e+06	804152	850478	770982	465304	364741	1.96458e+06	246840	2.10232e+06	500299	206414	967911	885259	728299	783181	838273	999738	530944	393273	331802	1.75742e+06	676082	499339	983251
Metabolism	Carbohydrate metabolism	Inositol phosphate metabolism	84030.4	86086	76732.5	106974	110351	65015.1	71439.8	117906	55733.6	63674.2	72340.7	49714.1	94972.4	63172.4	80160.7	169264	109662	143702	154683	175892	170536	138174	136612	98187.6	93759.2	96708.6	86622.4	88597.1	72308.6	162520	48515	143866	82673.1	14410.1	130230	118429	80203.5	78828.9	89133.6	130574	113245	55242.9	123607	155702	122345	112547	122825
Metabolism	Carbohydrate metabolism	Pentose and glucuronate interconversions	174525	178254	203987	238612	168977	164141	142433	225944	119070	163379	185255	199677	218284	170888	236373	1.23726e+06	443780	345890	772311	1.40005e+06	1.43034e+06	985762	1.04069e+06	667052	294896	311021	289290	152100	141237	977336	95536.2	1.1349e+06	211573	119467	280212	291473	262465	297524	337470	364806	236458	110502	210581	958464	210110	133850	377680
Metabolism	Carbohydrate metabolism	Pentose phosphate pathway	560656	556701	719140	719174	516632	678510	444596	746014	449552	549884	526880	614654	640134	575352	615782	1.68935e+06	903898	935548	1.38224e+06	1.87774e+06	1.85083e+06	1437566	1.51868e+06	1.12181e+06	829449	854477	823755	684889	647039	1.52607e+06	467225	1.63426e+06	763426	168417	836231	841595	778274	894619	875441	1.06253e+06	1.16732e+06	394010	867561	1.72401e+06	895566	654186	1.05023e+06
Metabolism	Carbohydrate metabolism	Propanoate metabolism	382197	353312	433960	465567	577198	381798	358400	563448	348449	334667	355342	470281	439352	398435	623857	1.96142e+06	920344	857674	1.42329e+06	2.14967e+06	2.15882e+06	1.58725e+06	1.67852e+06	1123340	558055	599380	552546	524515	450141	1.69532e+06	307941	1.82882e+06	518131	187822	758453	699654	530592	620081	658934	645493	771499	372534	742026	1.7189e+06	757587	566782	661752
Metabolism	Carbohydrate metabolism	Pyruvate metabolism	673771	618945	810831	760786	809326	736728	550405	1.05756e+06	582808	606035	546792	901314	681792	696540	1.03085e+06	2.71555e+06	1.43823e+06	1.48501e+06	2.18666e+06	2.92278e+06	2.88251e+06	2.21522e+06	2.34633e+06	1.69473e+06	1.13775e+06	1.20797e+06	1.11542e+06	1.04172e+06	949337	2.39715e+06	681938	2.49968e+06	1.09173e+06	260853	1.31562e+06	1.26569e+06	1.06234e+06	1.20245e+06	1.23184e+06	1.39467e+06	1.59366e+06	621117	1.28796e+06	2.65723e+06	1.3432e+06	1.04909e+06	1.42394e+06
Metabolism	Carbohydrate metabolism	Starch and sucrose metabolism	1.06263e+06	971358	1.40069e+06	1.37922e+06	717820	1.20189e+06	735152	1.1565e+06	743604	885716	937275	1.19332e+06	1.12936e+06	1.07539e+06	719926	2.37756e+06	1.50952e+06	1.32006e+06	2.20861e+06	2.80584e+06	2.74044e+06	2.30656e+06	2.59754e+06	2.13019e+06	1.07698e+06	1.05557e+06	1.06544e+06	1.28025e+06	1.28062e+06	2.08537e+06	896279	2.28676e+06	1.42973e+06	290838	977483	1.11513e+06	1.00674e+06	1.19842e+06	1.16317e+06	1.44494e+06	2.64943e+06	436790	1.26153e+06	3.03916e+06	1.42331e+06	894216	1.42354e+06
Metabolism	Energy metabolism	Carbon fixation in photosynthetic organisms	384201	393727	469021	486005	357691	453244	353346	535507	327893	399619	337670	406556	433040	382565	457369	1.09035e+06	581456	679280	889803	1.17089e+06	1.1516e+06	907761	944651	699875	639348	657876	620169	423854	387251	988455	279421	1.02736e+06	486886	105025	649074	632698	585768	632601	630659	823629	675167	275353	464262	1.07485e+06	595901	460274	799026
Metabolism	Energy metabolism	Carbon fixation pathways in prokaryotes	563216	587992	594810	620884	666282	536425	476366	930155	467669	520169	473486	750376	613504	580474	816202	1.79029e+06	978367	1.1223e+06	1.43945e+06	1.91893e+06	1.89998e+06	1.50403e+06	1.62686e+06	1.15735e+06	1.10596e+06	1.11978e+06	1.0392e+06	653019	585287	1.66288e+06	440451	1.73769e+06	733941	180818	1.13847e+06	1.08409e+06	949130	1.00057e+06	1.06537e+06	1.32636e+06	1.01174e+06	490302	653490	1.74344e+06	885820	645423	1.29879e+06
Metabolism	Energy metabolism	Methane metabolism	540374	516801	610478	649314	543272	572074	459574	743061	437443	505721	454617	555028	584812	503895	551113	1.70077e+06	885240	974829	1.37428e+06	1.83572e+06	1.8042e+06	1.37118e+06	1.43689e+06	1.04241e+06	836116	864891	810151	681034	627282	1.50924e+06	461771	1.58053e+06	754570	159486	871607	862563	754770	820268	842033	1.09934e+06	1.03509e+06	392753	729652	1.66038e+06	914004	691111	1.08726e+06
Metabolism	Energy metabolism	Nitrogen metabolism	253241	258296	302396	282996	375690	225852	227262	446032	213994	233867	219750	330990	270105	267316	244962	1.12752e+06	520329	530957	799290	1.2187e+06	1.24183e+06	932261	1.03122e+06	697731	411898	438290	397234	177153	135281	980020	96788.6	1.07591e+06	224222	115382	466695	451618	373945	402911	432841	556627	410350	198840	121426	966416	261116	268351	535959
Metabolism	Energy metabolism	Oxidative phosphorylation	655064	609377	695902	636947	821944	620983	565726	945724	580654	582708	497730	754444	638721	603278	1.00795e+06	1.99566e+06	1.15426e+06	1.45252e+06	1.69977e+06	2.15982e+06	2.15516e+06	1.73327e+06	1.70297e+06	1.29843e+06	1.29152e+06	1.28755e+06	1.21576e+06	872319	755038	1.8637e+06	526188	1.85974e+06	942211	187015	1.39132e+06	1.31235e+06	1.11893e+06	1.17414e+06	1.1908e+06	1.54382e+06	1.13376e+06	530879	779700	1.87262e+06	1.14464e+06	967298	1.50946e+06
Metabolism	Energy metabolism	Photosynthesis	376264	289469	388263	375161	253003	323491	256631	367356	235677	279669	254093	271701	329013	269741	310011	485364	387680	699155	599023	510039	483892	466716	434724	382389	431660	444397	422726	406833	335695	541945	230178	484183	444417	47137.6	475843	537832	415253	471206	417542	582034	526702	201922	491546	592190	520099	778500	534187
Metabolism	Energy metabolism	Photosynthesis - antenna proteins	26100	228	19392	0	0	2424	0	228	2016	0	0	0	0	0	0	3972	16092	87816	37070	1224	2256	21372	180	5100	156	132	0	22500	5772	18864	756	3108	24204	48	18914	38436	180	144	156	0	120	2352	24324	324	23652	139344	0
Metabolism	Energy metabolism	Sulfur metabolism	193559	176119	230155	183231	386591	160564	169597	371250	171480	150218	137676	268213	165382	196479	396325	1.51303e+06	649505	582672	1.01436e+06	1.61715e+06	1.65008e+06	1.18751e+06	1.25366e+06	827447	301498	321993	294135	263588	194069	1.22095e+06	126690	1.31029e+06	239111	142700	507949	432953	273513	293614	340402	378899	339661	170172	165547	1.17236e+06	342563	326503	398447
Metabolism	Glycan biosynthesis and metabolism	Arabinogalactan biosynthesis - Mycobacterium	39785.5	35216.7	33371	60185.5	25627.3	34211.4	34476.4	21571.5	20823	34996.4	39638.5	12615.7	55285	30017.9	21206.2	55571.6	23928.2	26351.5	44696.3	58460.8	56243.4	38740.6	36875.3	25491.2	9075.7	12733.2	10177.9	29788.5	28568.6	51374.2	23503.2	57348	31347.8	4009.02	12271.7	15347.7	13097.2	17520.8	18001.9	24557.7	29718.4	17506.6	18888.2	53030.9	37268.6	26278.1	28604.8
Metabolism	Glycan biosynthesis and metabolism	Glycosaminoglycan degradation	30893.2	41604.2	27771.4	29434.4	27626.5	16771.4	21239.6	50820.9	18374.2	31629.9	30017.1	48725.1	41429.4	34231	17992.4	100499	48614.5	61484.9	69585.8	102520	104214	79508.1	89339.9	62787.1	101102	90473.6	90095.7	11722.3	9187.82	90040	8466.5	92924.1	25086	9774.01	77397.4	78443.4	76167.9	68046	80037.5	107469	28922.9	21653.4	2151.54	86302.5	26298.7	8752.62	99823.8
Metabolism	Glycan biosynthesis and metabolism	Glycosphingolipid biosynthesis - ganglio series	8199	18025.8	5036.51	1540.17	366.2	2064.6	489	19090.2	1931.86	11769.7	3201.31	22002.4	7766	8877.69	1886.31	1925.61	9306.72	30390.7	8109.04	662.71	814.13	7764.55	7970.79	12385.7	76749	60400.6	62672.8	2768.17	2574.39	9165.61	4646.5	1290.54	13915.7	780.14	45560.6	49284.6	47672.1	32603.1	44391.9	58120.5	325.47	4721.67	213.2	321.5	8911.16	832.8	54201.5
Metabolism	Glycan biosynthesis and metabolism	Glycosphingolipid biosynthesis - globo and isoglobo series	66552.9	76803.9	58532.2	82953	37913.3	44712.5	40967	58714.4	29780.5	52835.7	65711.6	60578.1	85788.5	53836.4	26865.4	45588.7	42546.8	63982.1	54407.2	55519.3	54768.6	62487.8	77576.8	74205.2	126326	106422	108554	30477.3	31140.4	50065	21271.6	46575.5	48387.2	8642.61	80439.7	91453.2	86213.1	76057.3	89002.9	110724	39678.2	12551.4	35587.5	54592.1	26622.3	18787.5	98493
Metabolism	Glycan biosynthesis and metabolism	Glycosphingolipid biosynthesis - lacto and neolacto series	0	0	0	0	0	0	0	0	0	0	0	3	0	0	0	13	0	0	0	0	0	0	0	0	0	34	0	10	0	0	0	0	18	0	20.4	40	46	0	0	0	0	0	0	0	0	0	0
Metabolism	Glycan biosynthesis and metabolism	Lipoarabinomannan (LAM) biosynthesis	27381	26762.5	16277	45650	29651.9	12552	23721	14780.5	9964	17911.5	30830	1027	42560.5	17608.5	7545.5	144	754	1035	1265.83	70.5	90	570.17	4931.33	110.33	87.5	45.5	88.5	697.33	227	220.83	3417	34	355.17	0	1120.67	708.5	30.17	28	27	73.5	712	2957	239	55	2717	2489.5	124.5
Metabolism	Glycan biosynthesis and metabolism	Lipopolysaccharide biosynthesis	132741	212602	65199.1	39362.1	232074	30038.8	103788	408640	103487	85858.9	40656.1	110732	94353.4	64937.4	237245	1.55334e+06	502923	470444	911762	1.54405e+06	1.56353e+06	1.03939e+06	951599	607140	469060	484324	399932	107466	70261.5	1.2835e+06	44343.4	1.44369e+06	164361	110631	499140	393831	354260	267303	390772	669497	38452.1	265215	21281.2	1010088	230370	171230	637039
Metabolism	Glycan biosynthesis and metabolism	Mannose type O-glycan biosynthesis	0	0	0	0	0	0	0	0	0	0	0	0	0	0	0	0	0	0	0	0	0	0	0	0	0	0	0	0	0	0	0	0	0	0	0	0	0	0	0	0	0	0	0	0	0	0	0
Metabolism	Glycan biosynthesis and metabolism	N-Glycan biosynthesis	20083	25902.6	8802.8	22748	16934.8	6167.55	12101.5	20578.5	4169.47	16088.5	19548.8	11337.8	28633.7	14919	22117.8	1529.11	5239.76	19373	4747.04	400.7	784.83	3239.61	1371.07	3351.92	38789.5	35542.5	32897.3	2423.2	1729.69	10835.2	2888.7	9753.25	8278.73	8	26546.2	26485.2	27332	21111.4	26958.1	44938	1057.56	9530.88	105	626.35	9606.9	1168.18	41354.7
Metabolism	Glycan biosynthesis and metabolism	Other glycan degradation	102050	137690	84649.4	119760	58135	60147.3	57846.1	109359	40107.1	96112.1	103713	110957	138612	95401.1	71933.3	146979	101773	169764	136552	165618	164905	141096	148540	129625	352819	292723	303822	56340.7	55737.3	145373	52023.4	130883	106011	16701.2	220215	238436	234022	184891	231859	319110	109398	33894.1	96323.8	141015	104256	44873.5	294664
Metabolism	Glycan biosynthesis and metabolism	Other types of O-glycan biosynthesis	0	0	0	0	0	0	0	0	0	0	0	0	0	0	0	0	0	0	0	0	0	0	0	0	0	0	0	0	0	0	0	0	0	0	0	0	0	0	0	0	0	0	0	0	0	0	0
Metabolism	Glycan biosynthesis and metabolism	Peptidoglycan biosynthesis	603626	614395	672479	779840	547893	632556	532852	793462	459970	600337	551551	658838	708221	601217	720956	1.20529e+06	794686	979532	1.14432e+06	1.30913e+06	1.25663e+06	1.0708e+06	1.14167e+06	905994	955748	996185	942306	691743	648530	1.18276e+06	461175	1.18329e+06	772557	124514	951402	940010	910993	1.02357e+06	971157	1.28964e+06	1.15397e+06	439613	902669	1.42071e+06	961570	722684	1.24971e+06
Metabolism	Glycan biosynthesis and metabolism	Various types of N-glycan biosynthesis	8277	18419.8	5094.51	1540.17	366.2	2064.6	489	19988.2	1937.86	11769.7	3209.31	22002.4	7766	8917.69	1886.31	1928.61	9343.72	30465.2	8178.05	685.71	814.13	7849.05	7970.79	12432.7	76839	60638.1	62739.8	2789.17	2589.39	9170.61	4646.5	1297.88	14011.2	780.14	46917.6	49532.6	47732.1	32657.1	44469.9	58488.5	1211.15	4760.67	225.2	375.5	8977.16	834.8	54571.5
Metabolism	Lipid metabolism	Arachidonic acid metabolism	12538.7	21244.1	15716.9	12614.2	36286.4	18154	22009.6	26232.3	21867.5	14268.9	6784.26	15486.2	9395.9	13004.8	26019.6	88434.4	42939	39018	57203.5	98078.8	101411	71708.1	74048.6	49546.3	32447.3	34655.3	29980.3	16221	11548.4	73487.6	4803.49	76640	13533.1	8470.98	46130.9	34468.1	28380.9	25608.6	29530.2	54278.6	36219.7	15542.6	2659.03	82680.8	29082.8	7623.24	50776.6
Metabolism	Lipid metabolism	Biosynthesis of unsaturated fatty acids	67186.2	51861.7	80606.9	77410.6	164336	69933.6	96345.5	108142	87099.9	80102.7	62030.6	92503.2	75752.9	78708.1	173167	309356	166177	190259	238529	317303	319380	245598	253006	172444	116153	129745	116783	98173.6	75024.3	269125	50278.8	257838	90368.1	27005	181811	160768	113823	129013	131910	152205	125557	69706.9	66076.9	273808	150862	108506	150022
Metabolism	Lipid metabolism	Cutin, suberine and wax biosynthesis	0	0	0	0	0	0	0	0	0	0	0	0	0	0	0	0	0	7	0	0	0	0	0	0	0	0	0	0	0	0	0	0	0	0	0	0	0	0	0	0	0	0	0	0	0	0	0
Metabolism	Lipid metabolism	Ether lipid metabolism	1699.75	1027.8	2095.25	5567.54	10875	1166.2	7358.15	3581.15	6879.76	576.45	1370.4	1951.5	853.1	1818	677.22	46086.7	24177.5	20239.2	30292.2	49698.4	51059.1	36404.8	41035.3	22714	2622.58	4137.8	2024.72	14238.1	9451.03	40316.1	2130.83	37508.3	5301.37	4607.68	22583.4	12548.8	2215.21	1947.75	4172.44	3741.39	10168.9	5751.28	710.14	31993	9027.91	2052.25	5750.08
Metabolism	Lipid metabolism	Fatty acid biosynthesis	321350	325242	357391	334898	414868	317154	263738	557805	275875	304987	287011	480004	359561	353885	733869	832084	540655	709442	778971	835274	805009	724595	769425	595708	695105	724578	666710	371219	328495	795701	278398	755304	425928	81693.2	714796	699662	624856	690616	681122	852898	673253	318309	622671	965421	623239	530193	829875
Metabolism	Lipid metabolism	Fatty acid degradation	177840	163952	169811	224105	365764	160266	195114	243743	170007	139028	160542	134705	205683	150473	308238	655097	360693	334851	498789	689151	691180	510979	539253	368187	181072	187862	168394	257363	209680	562426	132933	547528	196956	57930	329614	267301	156906	165802	192039	217372	248126	137185	223350	532066	343071	167135	224735
Metabolism	Lipid metabolism	Fatty acid elongation	0	0	0	0	0	0	0	12	0	0	0	0	0	0	0	0	5	0	0	0	0	0	69.33	7	0	18	0	2	0	0	0	0	0	0	6	0	0	0	0	0	0	0	0	0	24	0	0
Metabolism	Lipid metabolism	Glycerolipid metabolism	267579	222976	341024	363289	251916	301773	230525	341833	210608	241161	216049	297031	261947	248707	269318	791551	467522	444913	708223	905422	882557	721709	791797	613709	287412	307181	296299	412987	393462	707883	265331	756644	422729	88691.9	337635	346297	290642	362114	340538	403635	652156	198036	553541	903995	492622	391353	393219
Metabolism	Lipid metabolism	Glycerophospholipid metabolism	338019	315246	421382	427053	400174	389972	308872	486044	303798	321239	286917	416904	347394	343463	460976	1.50935e+06	745160	688244	1.15088e+06	1.63461e+06	1.61645e+06	1.23476e+06	1.28826e+06	933591	515927	541170	515862	512213	472229	1.27947e+06	320134	1.34903e+06	536481	144641	622082	576254	494368	563096	559538	697112	842180	281523	533489	1.4361e+06	677667	408839	697441
Metabolism	Lipid metabolism	Linoleic acid metabolism	1339.75	386.8	459	46.97	6673.5	319.7	5999.65	722.15	6405.01	388.7	453.4	518.5	720.85	443.75	544.19	43812.3	17893	11501.3	25463.4	48053.3	49918.7	32759.4	31817.4	19815.9	2244.58	3910.05	1735.22	7915.15	5334.53	34902.7	1778.58	36966.5	2839.22	3689.47	14731.7	7177.74	1685.87	1311	3898.19	2539.75	1234.95	3367.67	285.25	28115.8	8659.38	1839.47	4905.58
Metabolism	Lipid metabolism	Primary bile acid biosynthesis	25121.2	20829.7	30158.5	36831.1	15494.9	29794.3	16515.4	20330.5	18066	15945.4	23854.8	19727.8	28612.7	21653.7	23398	3159.97	26227.9	19297	30700	14557.6	8386.13	16883.7	23287	31472	12817.4	13032.7	11235.5	43547.2	44169.1	10320.9	31895.7	7060.97	39642	2475.73	14639.8	14189.7	11566.4	14708.4	13036.2	19247.1	87838.9	9533.45	95242.1	47240.9	64542.5	39398.1	20793
Metabolism	Lipid metabolism	Secondary bile acid biosynthesis	46734.9	44428.2	68697.9	60952.9	50232.4	55367.3	43084.3	71249.4	44005.7	40912.2	43620.6	72618.7	46257.7	56214.9	61465.4	104399	84250.2	75210.1	108639	119923	114327	105330	135878	111534	55366.4	61443.8	58172.2	59054	56244.2	98200.2	35784.4	99739.5	59759.1	14926.7	69506.6	69246.2	58074.3	73937.4	65720.6	85915.4	161862	31093.4	99405.9	155712	88372.2	61119.6	78844.2
Metabolism	Lipid metabolism	Sphingolipid metabolism	124135	135869	112718	165757	78841.5	91409.4	81717.8	91644.1	59262.8	93772.9	133977	84403.2	168260	100276	69835.5	146431	100379	123709	139357	170465	166665	140718	157766	135334	213850	184480	192684	80732.8	80033	136539	57825.2	135849	104455	17714.2	148981	160496	153769	143153	161584	209763	128047	30174.8	131323	155288	98450.2	60388.7	194350
Metabolism	Lipid metabolism	Steroid biosynthesis	2229	135	1621.33	3	5	202	1	209	168	15.67	17.33	43.67	47	79.67	5642.66	341	1426	7379.5	3131.5	106	232	1813.33	17	449.68	104.5	280.5	99.17	1888	481	1583.5	240	261	2048.39	4	1673.33	3264.5	171.83	160.33	215.67	415.5	10	455.5	2027	27	2149.83	11631	330.5
Metabolism	Lipid metabolism	Steroid hormone biosynthesis	259.25	301.8	682.58	222.4	458	380.7	20.15	2495.25	366	324.37	262.73	470.17	543.85	499.42	5500.08	43329.7	17119.2	10408.9	25255.5	47960.9	50186.7	32754.4	32447.6	19395.2	2915.83	2537.33	2435.67	6567.35	4455	33746.5	1875.58	36905.7	2840.33	3695.47	12631.7	7392.15	1807.93	1351.83	4486	919.75	47.01	2987.25	34.5	28021.3	6200.13	506.5	2979.25
Metabolism	Lipid metabolism	Synthesis and degradation of ketone bodies	30879.7	17647.8	36687.8	24573.9	122035	38979.4	50491.7	52305.9	64325.6	14607.9	14386.6	35980.9	16799.2	22792.9	135629	102594	94561.8	83779.7	110085	116802	113251	94225.4	100780	84235.4	27711.8	31275.4	29679.8	113100	98544.4	111314	65554.4	95813.8	78097.9	10296.4	89343.6	64397.9	29063.4	37171.9	36287.6	43161.7	104970	50166.9	98145.3	107298	140830	57749.2	47630.5
Metabolism	Lipid metabolism	alpha-Linolenic acid metabolism	4029.75	1938.9	2080.95	1234.71	24873	1260.7	12854	5559.35	13552.9	1620.6	1489.2	1109	2188.05	1833.25	21197	139257	45017	27109.4	78303.5	147384	151738	97711.2	96651.9	56608.3	3547.21	6929.74	2964.08	12251.8	8004.59	100163	2438.24	113095	8825.9	11025.3	21416.8	14241.6	3297.08	2714.5	9087.61	3963.75	1518.65	9848.34	623.7	91004.4	21261.1	4737.85	8421.08
Metabolism	Metabolism of cofactors and vitamins	Biotin metabolism	147470	142759	174479	148247	284637	144571	159450	310184	162594	168959	119604	265263	151679	179906	322376	791632	387491	454846	588986	810768	808864	627185	661143	442955	407982	416957	382721	195789	158351	705093	126942	722494	223629	72719.3	453953	420764	346445	367168	390955	492694	335344	195817	247598	715201	322895	282898	500618
Metabolism	Metabolism of cofactors and vitamins	Folate biosynthesis	299377	316456	325183	273610	446896	227221	287951	573991	283265	255201	196411	400806	245794	277163	409909	1.38479e+06	663901	713148	1.03041e+06	1.40359e+06	1.39827e+06	1.06604e+06	1.16018e+06	804225	590889	589331	538909	286028	228613	1.22116e+06	152376	1.28035e+06	340012	128955	660344	618113	479084	461880	528489	752627	549208	340317	341904	1.1725e+06	473698	448910	734114
Metabolism	Metabolism of cofactors and vitamins	Lipoic acid metabolism	34127.8	28531.7	22883.6	31389.7	41242.9	16699.9	28901.5	34191.9	23247.3	26477.1	26423.7	27231.5	36695.7	26259	74630	156887	66898.3	90932.1	111535	158384	159180	123960	106058	69268.5	65972.6	60485.5	57821	29840.4	19282	128442	11976.7	126295	34982.4	12087.9	77443	72731.2	47502.4	39619.1	53459.9	58000.2	16068.5	30317.5	41879.1	113934	64943.4	70463.3	54488.8
Metabolism	Metabolism of cofactors and vitamins	Nicotinate and nicotinamide metabolism	411992	417267	406867	493732	485573	371908	375106	484061	321910	343093	364809	348809	467706	355471	439060	1.09063e+06	578687	661317	863848	1.18327e+06	1.17922e+06	894424	940510	671880	562946	569770	540487	408912	355259	972998	243642	988303	429813	104568	627348	597787	506092	537362	545213	712122	539061	239867	420050	995356	529488	418999	699105
Metabolism	Metabolism of cofactors and vitamins	One carbon pool by folate	354081	382150	389730	428581	369933	374386	310811	506522	284341	354808	314021	399074	410634	355082	442488	782120	477465	603627	690706	814358	789825	650232	687661	537437	660719	663677	629815	359229	329642	759651	240971	760708	420879	74872.2	624081	613052	586485	611986	615200	843417	588338	274269	439766	832120	526818	387572	796792
Metabolism	Metabolism of cofactors and vitamins	Pantothenate and CoA biosynthesis	394028	406313	432326	467324	386077	386322	346272	597030	306527	402190	357737	483672	460447	417258	518541	1.22014e+06	624784	703006	947277	1.29414e+06	1.28884e+06	986826	1.07717e+06	760698	644118	660678	633925	354209	310019	1.07784e+06	214277	1.12798e+06	421111	118371	657912	662853	589844	658522	653992	862608	655341	268378	369763	1.14066e+06	516730	416774	838363
Metabolism	Metabolism of cofactors and vitamins	Porphyrin and chlorophyll metabolism	381215	348286	495876	298245	514413	335513	235922	842561	296275	300217	302981	688239	293742	432428	665140	1.24127e+06	738053	994404	1.03822e+06	1.27253e+06	1.28413e+06	1.1513e+06	1.37421e+06	930725	711510	786596	741294	264331	166351	1.31289e+06	100834	1.3951e+06	354183	148534	850826	898564	733060	882483	847201	1.0595e+06	779833	425036	114580	1.2283e+06	419149	611587	959274
Metabolism	Metabolism of cofactors and vitamins	Retinol metabolism	14195.2	8614.35	18237.6	14033	40027	17537.5	14367.8	25041.1	19294.6	3209.07	5592.13	2370.67	4958.25	6014.92	29077.6	88172.8	50449.1	41272.5	77248.1	108945	107429	73858	71251.1	49792.6	9572.13	9312.72	8182.64	56376.6	52030.4	75977.1	36393.6	80141.7	47226.2	7928.32	26644.4	21712.2	7181.56	6563.83	11309.7	20476.5	53302.7	18764.6	115198	82146.4	72158.5	61299.5	20544.3
Metabolism	Metabolism of cofactors and vitamins	Riboflavin metabolism	106922	118253	117504	85088.6	135006	96034.4	76879.1	217044	92250.2	81319.5	73076	141733	83698	96790.6	190410	507313	246168	266652	374622	531400	532514	411125	425468	295496	257676	260283	243240	132579	113661	444794	80106.4	467278	152512	47114.1	277913	252242	220430	217378	233124	329714	192200	107356	98975	426080	167519	130123	310023
Metabolism	Metabolism of cofactors and vitamins	Thiamine metabolism	304415	301342	375494	371267	286156	335978	246935	458183	251707	297570	271917	409761	328679	327240	367370	767891	496442	578034	713411	863771	839284	697291	792804	591268	524982	546304	519818	390324	361837	761777	243657	783674	432318	87250.4	542615	548081	488212	553004	536013	718412	693712	257912	551851	869397	522615	419883	687604
Metabolism	Metabolism of cofactors and vitamins	Ubiquinone and other terpenoid-quinone biosynthesis	94149	88359.4	69581	47343.1	164376	33185.4	68738.1	149396	73768.3	50372.2	35839.2	77435.3	58822.8	50275.8	225622	1.05477e+06	377131	375702	685288	1.05454e+06	1.05803e+06	718445	672227	436536	213935	209381	177484	134796	95685.8	851184	53320.5	919802	157452	77339.1	282914	255187	147962	109098	179174	265262	112085	150959	156111	737344	252710	255416	258337
Metabolism	Metabolism of cofactors and vitamins	Vitamin B6 metabolism	151103	164115	139165	190850	167502	122355	152439	191793	111364	157479	141648	140550	186563	144232	182864	484688	222241	241704	344970	519116	524027	375864	391498	266015	239218	238605	224467	106841	91804.4	407614	70818.5	434761	129957	43668.6	231735	228063	202294	205910	226002	301229	162777	83620.1	126853	403721	158396	127462	288685
Metabolism	Metabolism of other amino acids	Cyanoamino acid metabolism	139299	151761	166709	150558	139476	148244	102560	234230	108625	124946	121638	167292	146943	128605	167961	311712	190637	244074	278718	338640	331418	280630	314551	244119	271335	269710	252430	136810	124672	286947	84081.5	285909	165630	34562.7	242775	250587	233885	244084	253228	325814	217265	81600.9	159342	328249	193061	147311	315395
Metabolism	Metabolism of other amino acids	D-Alanine metabolism	89992.5	79405.3	104710	114797	77753.6	107000	67784.3	106190	72827.7	72252	66492	87073.2	86701.7	74517.6	92949.2	206201	140986	155515	209796	242283	230241	187206	204523	164226	117164	121553	112608	158215	151696	207634	106398	211679	160820	23101.3	126283	125906	107350	120178	117427	160076	217758	69025.4	203491	256836	185112	141643	161877
Metabolism	Metabolism of other amino acids	D-Arginine and D-ornithine metabolism	1761.01	2012.08	4612.83	2222.04	5086.63	7492.66	955.29	9718.5	3932.34	1244.74	1192.73	7119.5	743.9	2936.42	7199.8	1311.67	5148.3	6870.43	5515.5	1782.9	931.8	6044.13	14403.7	9287.7	3339.4	4315.33	2676.63	2704.92	1878.07	8500.48	1316.8	8859.17	2445.93	1637.1	5626.44	4626.27	2460.37	2559.27	2834.17	6238	6484.35	6170.08	761.7	7688.66	3022.67	3730.39	5835.5
Metabolism	Metabolism of other amino acids	D-Glutamine and D-glutamate metabolism	115747	110835	130384	145394	104247	121535	98163.4	146415	89059	110622	98403.8	121748	127369	110952	152600	267250	174784	199803	246167	290019	281045	233665	241759	192165	170082	171470	163228	150011	135661	262075	90909.9	263183	151978	26675.5	192680	179700	152343	166030	164861	222435	237944	84188.4	173789	300410	203173	153989	220269
Metabolism	Metabolism of other amino acids	Glutathione metabolism	197087	157370	187666	185724	325504	150785	174013	219136	177692	114719	129178	138696	172078	131736	182377	1.02463e+06	468837	432641	738227	1.1024e+06	1.10742e+06	788213	774140	531178	196279	206767	181894	296798	244591	861652	161700	911247	263896	87597.7	339949	287989	165606	168861	210360	267201	372557	173652	330776	873456	416898	343453	276728
Metabolism	Metabolism of other amino acids	Phosphonate and phosphinate metabolism	32665.9	33862.8	33225.4	41853	49859.3	26717.6	29971.3	48203.9	23259	37617.1	30939.7	44212.6	46192.9	38873.8	55204.1	388836	129977	94000.9	228694	438896	453167	302517	304905	186587	63955.8	72983.6	61845.6	29838.5	24275.7	298149	24689.6	348309	40902.1	35329.5	78735.7	67591.7	61857.3	65098.6	83718.7	94126.6	37988.8	29047.7	37689.5	282750	44828	36474.2	103092
Metabolism	Metabolism of other amino acids	Selenocompound metabolism	220301	222471	265490	299504	225995	244654	195850	305666	172191	223976	206793	241308	261457	235862	344348	846747	406013	409336	635096	914505	910671	676384	723852	498158	346591	368337	339778	238233	215653	733509	160765	789981	272872	80631.5	371066	352107	322222	356451	359359	438324	441892	174930	301353	808039	359335	268888	433878
Metabolism	Metabolism of other amino acids	Taurine and hypotaurine metabolism	84966.8	80836	101225	104460	104448	95737.6	73041.5	110202	71151.2	81016.4	76749.1	94842.6	95964.9	87440.1	92910.5	329462	162662	171607	253854	370801	370902	275064	291828	201817	130623	134509	123843	104932	93119	291809	66360.6	310771	116900	32618.2	139138	140342	113651	123308	133307	151349	176479	72403.1	123944	324651	172674	118397	161245
Metabolism	Metabolism of other amino acids	beta-Alanine metabolism	69776.4	60910.8	82827.3	83115.5	166390	55243.6	82871.9	154715	66559.6	79802.7	53467.6	118909	70656.7	86662.5	151508	580686	267231	243494	391515	641624	660604	478138	528211	329353	126276	134742	124792	102550	70031.9	482364	37020.8	514583	86854.6	58003.3	219971	186197	119036	127998	147637	169210	144058	73505.4	45966.7	454005	134609	90659.9	164097
Metabolism	Metabolism of terpenoids and polyketides	Biosynthesis of 12-, 14- and 16-membered macrolides	0	0	0	0	0	0	0	0	0	0	0	0	0	0	0	3	3	17.5	0	0	0	0	0	0	0	0	0	0	0	0	0	0	10	0	0	3	0	0	0	0	0	0	0	0	0	0	0
Metabolism	Metabolism of terpenoids and polyketides	Biosynthesis of ansamycins	48510.9	57711.9	86108.2	72995.3	46155.2	74301.6	50803.6	95773.6	47017.3	70969.7	61989.6	92935.4	71692	81180.4	71001.8	144476	84426.3	87568.8	115645	160833	160730	135266	168410	119262	92909.9	99432.1	98539.3	24811.2	21874.5	131917	15134.4	141785	41200.4	18290.1	92801.4	98155.3	96857.8	119155	108124	126794	134551	33372	51221	164895	62013.5	44199.8	118212
Metabolism	Metabolism of terpenoids and polyketides	Biosynthesis of enediyne antibiotics	0	0	0	0	0	0	0	0	0	0	0	0	0	0	0	0	5	5	16	0	0	0	0	0	0	0	0	0	0	0	0	0	35	0	0	6	0	0	0	0	0	0	0	0	4	0	0
Metabolism	Metabolism of terpenoids and polyketides	Biosynthesis of siderophore group nonribosomal peptides	3701.95	8672.3	4960.68	1048.12	8415.69	2099.95	156.55	16354.6	2090.06	4255.07	1320.96	6955.41	3834.66	3306.59	21246.6	511251	151652	94196.9	282864	576447	597486	385320	376248	220719	34264.5	36291.2	29783.8	21925.4	14798.9	390400	4804.68	455098	31546.3	44004	57361.6	49394.6	25860.3	19497.3	46121.5	29419.7	967.95	13126.7	1425.6	343750	14617.2	4901.18	43003.8
Metabolism	Metabolism of terpenoids and polyketides	Biosynthesis of type II polyketide backbone	0	0	0	0	0	0	0	0	0	0	0	0	0	0	0	0	3	27.5	40	0	0	0	0	0	0	0	0	0	0	0	0	0	175	0	0	37.5	0	0	0	0	25	0	0	0	20	0	0
Metabolism	Metabolism of terpenoids and polyketides	Biosynthesis of type II polyketide products	0	29	195	97	173	105.5	0	953	119.5	0	0	10	0	14	0	0	15.14	23.43	43.43	0	0	36.65	612	2	0	0	0	20.14	0	3	8	0	151.55	0	9.86	61.24	0	0	0	0	10	53	0	0	414.5	7	0
Metabolism	Metabolism of terpenoids and polyketides	Biosynthesis of vancomycin group antibiotics	32031.8	33977.1	32650.9	40206.4	24223.6	29488.7	29052.3	43395.1	18599.4	37715.6	31600.9	37347.4	42105.8	34761.6	30638	58290.6	36013.2	48110.9	53184.7	59656.1	57487.4	46417.4	48181.1	40163.6	57157.9	54577.3	54153.6	21950.2	19708.5	51678.3	18410	49324.9	28961.5	5145.18	48251.4	50892.7	48538.1	51556.7	50186.7	68499.9	56687.1	16115.1	49673.1	69125.4	53133.1	38447.8	66313.6
Metabolism	Metabolism of terpenoids and polyketides	Carotenoid biosynthesis	12330.8	1354.98	12336.4	2164.39	10362.5	2563.61	688.78	10134.2	3021.5	1277.16	449.56	6302.92	613.9	1907.84	28366.9	3005.92	11321	42275.3	21275.5	1634.4	2053.89	13457.8	10915.1	10713	4807.9	4776	3522.72	13218	4780.32	10004.9	2812.3	1632.5	11640.2	986.06	15395.4	21432.8	2190.45	1396.93	2491.17	2963	534.6	3432.59	10179.2	360.31	20610.3	59988.8	1967.5
Metabolism	Metabolism of terpenoids and polyketides	Geraniol degradation	7045	2889	5820.75	3356.55	105608	3270	25727	23221.2	29147.8	1939	1618	1266.5	2324	2461.5	42233.5	205837	92096.8	62485.2	127480	201781	206460	135886	137465	82915	3152.72	7233.12	3096.3	48110.5	32139	155983	11973.1	153731	16924.7	14864.2	76389.2	43956.1	4103.62	3431	11180.1	3663	838.55	21399.3	1021.25	125811	48917.2	10348.7	7719.5
Metabolism	Metabolism of terpenoids and polyketides	Insect hormone biosynthesis	20879.4	17565.9	18685	38382.1	30926.9	15781.1	26880.8	25233.2	11437.4	25152.5	22900.5	19295.6	32271.9	21852.2	53190.6	3320.81	14599.9	22686.2	13241.8	2250.9	1816.39	12646.1	21516.5	17000.6	13049.1	16131.5	14054.9	8750.13	5939.2	9048.77	3468.8	1416	8316.62	1840.31	19035.7	18147.1	16598.8	22592.5	17849.4	13298.3	26789.5	10229.7	1048.06	18065	22860.6	3527.26	12595.8
Metabolism	Metabolism of terpenoids and polyketides	Limonene and pinene degradation	24706.9	19130.8	22459.1	40581.9	76260.5	17918.6	39941.5	39775.3	26469.8	26123.6	23891.7	19647.6	33490.2	23221.2	53777.8	103832	54539.5	47185.8	73847.2	102728	104791	79331.8	91522	56802.2	13975.5	18437.1	15095.5	26427.1	17632.1	82201.4	10344.8	78010.8	15369	9242.68	47048.3	34155.2	17902.5	23766	23031.7	13945.3	27258.8	20333.9	1658.61	80969.1	43360.3	8932.4	15511.8
Metabolism	Metabolism of terpenoids and polyketides	Nonribosomal peptide structures	11207.7	6640.29	14584.2	9563.39	4737.5	15734.2	2206.25	16576.5	10262	3747	5258	8338	4567.15	5444.75	11817.1	3968.3	18962.8	28689.1	23434.2	9477.9	5839.76	9568.46	7672.99	11043.1	8508.79	12520.4	9580.44	40516.7	37656.7	13627.6	24755	7334.85	34580.1	923.75	18149.3	16437.8	11895.2	16207.9	15126.4	18040.1	37361.4	8243.17	50436.4	22394.9	39902.2	31191.5	18709.7
Metabolism	Metabolism of terpenoids and polyketides	Polyketide sugar unit biosynthesis	109201	118990	116085	135373	91241.3	101889	94930.3	164448	63367.8	130375	108120	131768	140891	120700	131103	111707	102745	162097	129671	121731	117609	116434	131543	117293	202407	197671	193567	69928.8	60785	119416	61105.7	102785	93294.2	13520.4	178563	185252	176014	186266	179644	262449	201675	45631.9	103958	172991	167741	108041	250159
Metabolism	Metabolism of terpenoids and polyketides	Sesquiterpenoid and triterpenoid biosynthesis	4418	212	3648.66	200	351	610	0	2300	576	24.34	34.66	71.34	69	187.34	5650.99	681	2806	14735.5	6200.5	213	446.01	3588.33	1104	949.36	214.5	496.5	184.84	3847	994	3157.5	897	520	4088.06	8	3296.66	6505	297.16	277.66	327.34	1005.5	30	781.5	4054	54	4084.83	23230	808.5
Metabolism	Metabolism of terpenoids and polyketides	Terpenoid backbone biosynthesis	383886	382822	434783	472656	379927	417548	332794	533162	316804	359171	324860	423204	418923	371009	435578	726552	516557	612292	724411	792577	755243	671834	714514	590050	589080	604741	573006	486058	457003	729879	322939	728227	518011	77089.9	605038	586588	544038	598264	576817	798880	773883	284001	601416	884545	645438	459292	770680
Metabolism	Metabolism of terpenoids and polyketides	Tetracycline biosynthesis	0	0	0	0	0	0	0	0	0	0	0	0	0	0	0	0	4.14	27.43	44.43	0	0	6.15	0	0	0	0	0	5.14	0	0	0	0	165.55	0	2.86	48.57	0	0	0	0	20	3	0	0	43	0	0
Metabolism	Metabolism of terpenoids and polyketides	Type I polyketide structures	0	0	0	0	0.33	0	0	0	0	0	0	0	0	0	0	0	5	9.5	16	0	0	0	0	14	0	0	0	0	0	0	0	0	10.5	0	0	12	0	0	0	0	0	3	0	0	16	0	0
Metabolism	Metabolism of terpenoids and polyketides	Zeatin biosynthesis	39320	44241.8	40834.2	46788	31563.8	39990.7	32103.2	51999	28835.3	39714.4	33395.8	42271.2	46243.6	37009.3	40149.3	59527.4	44488.8	63088.2	61755.9	63276.9	59671.1	55072.9	54237.3	48641.6	84895.5	81341.3	77834.7	42199.9	40222.5	62751.2	29939.5	59498.3	50639.2	5871.83	70664.6	69169.1	69479	68070.4	70494.5	101469	65554.1	27158	51699.6	73878.6	58007	40819.8	99200.8
Metabolism	Nucleotide metabolism	Purine metabolism	1.76697e+06	1.71744e+06	1.96902e+06	2.24011e+06	1.76903e+06	1.84698e+06	1.56386e+06	2.26153e+06	1.37926e+06	1.64183e+06	1.54137e+06	1.8007e+06	1.96803e+06	1.6702e+06	1.95517e+06	4.70746e+06	2.66222e+06	2.86392e+06	4.00009e+06	5.09305e+06	4.97572e+06	3.92406e+06	4.14666e+06	3.16502e+06	2.5883e+06	2.65105e+06	2.49295e+06	2.11328e+06	1.97437e+06	4.27091e+06	1.43456e+06	4.4208e+06	2.28523e+06	460277	2.66606e+06	2.58991e+06	2.32887e+06	2.51279e+06	2.53283e+06	3.35017e+06	3.30257e+06	1.2663e+06	2.7048e+06	4.92788e+06	2.78138e+06	2.12601e+06	3.29206e+06
Metabolism	Nucleotide metabolism	Pyrimidine metabolism	1.34777e+06	1.33949e+06	1.54064e+06	1.70114e+06	1.22761e+06	1.46109e+06	1.15429e+06	1.76942e+06	1.07266e+06	1.28589e+06	1.15427e+06	1.47956e+06	1.49166e+06	1.30001e+06	1.54104e+06	3.50767e+06	2.04161e+06	2.25366e+06	3.05308e+06	3.84386e+06	3.735e+06	2.99875e+06	3.16785e+06	2.45034e+06	2.18605e+06	2.24046e+06	2.10534e+06	1.70796e+06	1.6211e+06	3.24776e+06	1.16758e+06	3.37092e+06	1.89114e+06	351472	2.13313e+06	2.10215e+06	1.99426e+06	2.17037e+06	2.15266e+06	2.84091e+06	2.7776e+06	994529	2.1317e+06	3.81051e+06	2.24884e+06	1.61901e+06	2.79634e+06
Metabolism	Xenobiotics biodegradation and metabolism	Aminobenzoate degradation	33132.2	17513.7	43991.3	25750.3	96862.9	40983.8	22732.7	61776.2	38832.7	19703.3	18224.4	43087.7	22298.2	30856.3	37447.7	255319	143220	125418	199251	270690	268323	199746	201662	142322	29149.7	32829.7	30427.1	128995	107065	220253	63757.5	214319	90954.1	21940.3	110194	83160	27975	33574.2	42968.3	55551.7	122574	41229.3	109805	221536	129743	96915.3	54695.1
Metabolism	Xenobiotics biodegradation and metabolism	Atrazine degradation	9962.2	2466.7	13091	5162.8	42357.6	3841.2	9742.8	18615	6810.38	2521.8	640.4	14899.5	769.2	3245.6	1535.96	5648.59	17986.7	25682.3	17636.1	2477.69	2043.11	16076.9	23876.8	25780.9	2520.91	1292.19	1866.59	16617.3	9930.02	11664.6	4340.4	1652.63	7679.55	2522.3	23401.3	18856.4	985.11	1010.47	1586.6	1642	930.35	10494.3	4493.6	813.8	19746.3	28199.7	1400.5
Metabolism	Xenobiotics biodegradation and metabolism	Benzoate degradation	73937.7	61615.9	88164.4	83201	295292	89034.1	98959.3	173382	102672	54769.3	52549.5	73611.5	64879.3	66734.5	218257	344206	289035	258993	312022	339041	332811	261963	264775	210242	79997.7	97356.1	84137.5	281566	223839	360710	107893	296925	151987	27139.2	325137	208801	85517.7	106266	106302	131353	198197	116771	196596	277384	295663	130419	141009
Metabolism	Xenobiotics biodegradation and metabolism	Bisphenol degradation	0	0	0	0	0	0	0	43	0	0	0	0	0	0	0	6	14	12	27	0	0	28	0	0	0	0	0	4	0	0	0	0	5.67	0	0	16	0	0	0	0	0	3	0	0	0	0	0
Metabolism	Xenobiotics biodegradation and metabolism	Caprolactam degradation	4002	1785.9	5135.25	2972.41	65918.5	3008.6	13228.7	23145.2	16421.9	1094.6	1222.7	628	1409.3	1881	858.6	108520	60368.2	45727	73742.3	102018	104469	71589.5	72350.5	44877.3	4514.59	5436.93	3756.94	38894.7	25969.1	87974.3	10462.5	77516.4	11598.4	7497.37	62190.3	34393.8	2756.24	2247.5	6922.71	3627	1728.65	14031.6	761.75	62993.1	29773.9	7197.57	6226
Metabolism	Xenobiotics biodegradation and metabolism	Chloroalkane and chloroalkene degradation	67285.3	56641.6	83377.5	99875.1	111809	77435.5	67427.8	92741.3	59187.8	56734.7	63949.9	46279	74492	59831.6	107208	191913	118090	112052	171432	223818	219303	168475	191937	132766	43767.5	60158.6	47191.8	109256	98887	174138	68591.8	178944	98646.3	20940.3	80297.1	70976.7	58877.9	78802.7	71516.8	81088.2	152160	53094.3	171450	216450	150171	104579	84148.7
Metabolism	Xenobiotics biodegradation and metabolism	Chlorocyclohexane and chlorobenzene degradation	4438.09	4211.62	11279.6	5186.47	34300.9	10206	3651.82	19204.2	9339.13	3750.4	6871.55	1490.5	4925.7	6535.25	14913.4	96218.1	56331.5	49780.1	65845.9	97858.4	101329	71296.9	70083.6	44283.8	4287.37	9856.85	5538.44	38520.5	25092.6	90971.9	7634.08	82655	12038.6	7491.24	60607.5	33495.3	11615.1	15464.7	14450.3	7118	3555.53	16304	5595.01	64696.9	27755.9	20741	9683.5
Metabolism	Xenobiotics biodegradation and metabolism	Dioxin degradation	6340.5	2314.45	9351.2	6819.47	14489.7	10699.4	1525.86	13270	6291.6	1153.3	519.1	2024.5	1481.8	957	10010.2	4582.72	18938.3	23704.9	23708.5	8901.21	5338.59	9280.19	5367.08	9743.77	4878.87	5731.69	3900.69	41031	38341.2	19144.6	26688.4	12694.6	33380.1	239.7	16098.1	11302.9	2727.59	3394.67	1776.93	13029.9	39258.2	12528.9	49113.9	20685.3	44197.2	26152.9	13431
Metabolism	Xenobiotics biodegradation and metabolism	Drug metabolism - cytochrome P450	27522.2	8858.77	27342.7	15123.5	119296	19680.1	37678.5	37419.5	42590.8	3223.91	5614.56	2969.67	4946.95	6122.84	29934.1	240728	130032	120381	184937	259761	262814	182554	170393	115964	10981.6	13876.7	9706.07	107971	83345.2	206997	47557.2	199153	66916	19246	100575	67372.6	10521.5	9458.6	20076.3	24152	59419	36197.3	124638	173814	111538	113586	26592.1
Metabolism	Xenobiotics biodegradation and metabolism	Drug metabolism - other enzymes	265602	260989	290993	294682	274097	256251	207594	349109	204985	227848	208416	310768	274318	249964	343342	841303	480003	516541	697850	895205	879469	682785	734139	551717	471365	476242	448562	354663	322955	758652	226007	771565	375179	81671.3	492656	473818	422297	445342	459815	584243	553534	200839	369725	846795	448074	312305	572239
Metabolism	Xenobiotics biodegradation and metabolism	Ethylbenzene degradation	1984	996.1	1281.15	749.34	18397.7	644.1	6552.3	4246	7145.97	788.9	565.8	580.5	924.2	860.5	20725.5	97405.8	31656.4	19690.2	54839.3	99640.4	102079	65403.6	64457.2	37844.1	1363.34	3329.05	1308.22	9804.98	6219.2	68866.8	1572.66	76269.3	6284.23	7351.37	13717.1	9777.39	1776.88	1516	5285.35	1692	288.9	6606.34	365.65	62888.6	13732	3002.51	3848.5
Metabolism	Xenobiotics biodegradation and metabolism	Fluorobenzoate degradation	3406	891.1	4146.8	1258.77	42344.3	1621.3	915.3	9020	3276.54	649.9	522.8	456	726.2	806	772.32	92262.6	47864.8	37622.5	59667.7	97151.9	100767	68491.4	67579.3	42497.7	1148.62	2803.02	1239.36	29559.9	19109.1	77966.9	6629.66	74692.7	8813.56	7433.24	44632.1	24316.3	2145.06	1857.5	5382.59	2802	435.27	6802	2600.8	56097.9	14941.3	21540.5	4789.5
Metabolism	Xenobiotics biodegradation and metabolism	Furfural degradation	224	52	399	103	1421.55	96	7.5	1195.5	1482	0	0	0	4.5	11	6	24	47	64	267	0	23.5	18.18	18.68	8.82	0	0	0	20	8	17.32	1.5	0	35.68	0	234.68	75	2.68	0	0	0	0	23	0	0	153	21	0
Metabolism	Xenobiotics biodegradation and metabolism	Metabolism of xenobiotics by cytochrome P450	27220.8	8755.25	26888.2	14951.3	112843	19477.5	37661.5	35687.1	42192	3201.17	5589.33	2438.67	4925.55	6082.92	29829.5	240491	129193	118203	183237	259459	262548	181650	168890	114924	10708.8	13785.8	9485.44	107207	82901.8	206148	46724.4	199066	66174.6	19124.4	99268.2	65964.5	10315.4	9189.83	19860.2	23879.5	53766.8	33809.9	124206	173349	109288	113106	26438.3
Metabolism	Xenobiotics biodegradation and metabolism	Naphthalene degradation	42413.2	30799.1	55241.9	57391.3	59055.2	52129.1	37640.9	46147.1	40791.2	26974.5	30951.2	23014.4	35490.2	30012.4	43241.4	188512	102168	81970.6	155808	220407	216309	153282	160999	111952	21616.5	27021.6	22406.9	101730	93733.9	158144	62857.4	166055	87234.9	18138.9	53491.4	44796.6	24963.5	33435.7	33687.7	38459.8	119691	31071.4	167708	186814	117483	99140.2	44448.6
Metabolism	Xenobiotics biodegradation and metabolism	Nitrotoluene degradation	17207.8	14892.6	29433.6	15101.7	24325	9596.41	14435.1	72338.9	14240.7	16655.4	8901.85	59044.3	11106.1	29023.6	22531.3	298911	113316	72644.7	185311	340480	350704	251037	280177	179119	21389.6	39017.2	22303.4	18631	13755	241919	4571.36	290146	26178.2	32567.5	50913.1	42034.1	31674	36294	54830.1	33203	68977.5	25387	3606.99	249065	19756.2	17860.2	36949.3
Metabolism	Xenobiotics biodegradation and metabolism	Polycyclic aromatic hydrocarbon degradation	290	148	1590.8	827.4	14419.9	1019.4	164.5	7154.7	1402.4	0	0	30	13.5	99	38	4565.34	10410.4	8662.02	4698.53	751.36	562.91	1760.58	2413.74	2371.24	132.42	178.72	145.72	12526.8	8118.28	7844.35	1796.5	452.51	1771.82	33	15501.6	7264.08	327.34	313	184.86	596	145.25	1711.55	527.8	19.5	8448.07	475.76	470
Metabolism	Xenobiotics biodegradation and metabolism	Steroid degradation	29	348	2340	1164	2314.5	1236	23	11299	1437	0	0	120	0	168	85	1087.5	3222.9	2738.33	2544.2	214.9	515.8	1100.3	6487.73	688.9	32	50.5	39.5	3165.83	1949	1816.4	2799	95.6	679.67	15.5	5102.7	2612.2	45	37.5	34.5	0	41	2832.25	24	14	6608.5	503.5	52
Metabolism	Xenobiotics biodegradation and metabolism	Styrene degradation	8335.68	5904.8	7994.37	4731.3	87173.1	6735.32	15112	30730	18564.9	6445.93	5156.86	10205.5	6951.55	8777.34	44225.9	10167.3	25628	37508.1	19398.9	3092.28	2564.53	9283.91	10770.2	8440.27	6652.94	9263.79	6833.06	28406	17557.9	21492.3	10234.1	2154.06	10182.7	567.02	41616.7	29621.2	6897.77	8295.71	9323.95	11092.6	13736.5	21927.2	6039.97	6189.93	44793.6	21962.2	11366.5
Metabolism	Xenobiotics biodegradation and metabolism	Toluene degradation	3521.5	971.85	4521.3	2800.02	22947.2	2346.05	908.8	8674.25	3457.04	542.9	539.8	325.5	741.2	821	5644.94	95021	56290.7	43894.5	67495.8	99879.5	102385	70148.9	67524	44694.7	1517.7	3250.02	1521.36	40800.2	28791.5	82593	8461.91	75258.6	14182.2	7473.24	55453.7	29169.5	2435.92	2173	5432.09	3645	10244.9	7843.37	35558.6	66371.9	26113.9	28886.4	5570.33
Metabolism	Xenobiotics biodegradation and metabolism	Xylene degradation	6715	2412.2	10538.9	8692.72	32933.8	12074.8	1840.62	15716.6	6982.7	1298.3	536.1	2182	1641.3	1065	22162.6	9815.07	34894	38787.6	36670.9	12396.7	7411.03	13287.4	6148.33	14426.6	5657.62	6294.19	4484.69	59077.2	52518.2	28765	32737.2	13896.2	40745.2	310.7	36986.5	22801.2	3183.28	3845.17	2178.43	13988.4	48985.9	23750.8	82190.7	31761.3	68359.1	47234.8	14253.5
Not Included in Pathway or Brite	Poorly characterized	Function unknown	1.31223e+06	1.2436e+06	1.66082e+06	1.60719e+06	1.9123e+06	1.43021e+06	1.19777e+06	2.15383e+06	1.20253e+06	1251399	1.10509e+06	1.70379e+06	1.34525e+06	1.35992e+06	2.08029e+06	6.83147e+06	3.22052e+06	3.10421e+06	5.0485e+06	7.36613e+06	7.34952e+06	5.43126e+06	5.74013e+06	3.96219e+06	2.19321e+06	2.35502e+06	2.20532e+06	1.93045e+06	1.70885e+06	5.81551e+06	1.10858e+06	6.2223e+06	2.04822e+06	643067	2.71464e+06	2.55721e+06	2.16201e+06	2.50919e+06	2.51356e+06	3.00096e+06	3.12197e+06	1.20552e+06	2.12107e+06	6.1681e+06	2.60433e+06	1.9068e+06	3.0085e+06
Not Included in Pathway or Brite	Poorly characterized	General function prediction only	403824	371049	465398	504826	608889	416543	355578	548031	356486	355615	326367	415169	426803	367596	776324	3.36382e+06	1.34002e+06	1.02472e+06	2.24885e+06	3.74977e+06	3.78631e+06	2597230	2.60983e+06	1.72983e+06	596002	611895	552496	707269	638269	2.66853e+06	419370	2.9718e+06	735544	298793	782999	694669	492893	500668	629261	739806	1.05332e+06	361413	965342	2.77403e+06	1.04705e+06	647056	815681
Not Included in Pathway or Brite	Unclassified: genetic information processing	Others	20821.8	15034.8	15140.7	24274.6	10588.6	5568.9	12821.2	8312.53	5679.09	11389.6	16600.5	12143.4	22351.8	14890.5	32112.2	124507	43203.2	37358.2	78556.8	143603	149288	113623	105055	67790.5	4242.16	4267.71	3981.35	7391.91	3838.07	95683.6	998.49	111484	12710.5	12125.6	15143	17217.5	2997.94	3789.88	8702.73	2906.87	22131.7	1708.01	4886.39	95076.6	8916.37	24183.5	5807.29
Not Included in Pathway or Brite	Unclassified: genetic information processing	Protein processing	189326	166135	221852	184756	278338	170542	172496	319126	158072	155836	132734	246175	164762	181512	227442	816884	411869	405193	616514	884250	892208	690700	733684	523458	246453	268704	242948	220712	182692	737387	112395	800852	227103	81958	352357	327022	231811	260910	278141	374856	364918	182437	212923	733827	301866	282006	369031
Not Included in Pathway or Brite	Unclassified: genetic information processing	Replication and repair	278179	255198	298991	318585	295323	291056	211652	357144	212409	214681	209550	253128	279131	222800	336471	2.07085e+06	830072	672289	1.38925e+06	2.33787e+06	2.37021e+06	1.63211e+06	1.61984e+06	1.0845e+06	370620	411232	365938	476152	432717	1.68656e+06	297812	1.90059e+06	495363	186922	513206	456322	366552	401747	451788	519885	640143	228524	520788	1.6864e+06	598661	380891	576371
Not Included in Pathway or Brite	Unclassified: genetic information processing	Transcription	23322.6	21430.5	32427.3	25457.2	42131.4	27728.3	21412	44411.9	27947.3	18463.6	16517.7	39554.7	18901.4	24042.1	47896.1	314902	120491	91880.5	207043	357511	362036	246891	253002	169440	59261.8	63817.5	57752	60132.9	56150.5	246019	37904.8	282114	66672.4	29312.6	67168.2	63582.7	55845.6	62395.5	69852.1	78941.9	91128	37364.1	118599	262803	86718	72471.7	85590.2
Not Included in Pathway or Brite	Unclassified: genetic information processing	Translation	7454.18	9260.17	14342.7	6427.71	19475.2	12337.9	2441.45	28183.7	7490.73	10122.1	9959.04	29763.4	11455.4	15429.8	25915.8	44313.9	27173	32271.4	39211.6	54054.7	53627.6	43316.6	48004	36431.6	26649.6	37019.2	32746.8	12548.1	11804.7	45893.7	9062.14	52143.8	18091.2	5209.24	29497.9	32023.5	40176.7	55864.1	46691.7	52740.7	56244.7	20331.3	48452.4	69586	50655.8	25649.7	51969.1
Not Included in Pathway or Brite	Unclassified: metabolism	Amino acid metabolism	41636.7	43721.9	60492.2	52206.4	43805	41799.7	35922.7	72305.5	32083.6	43421	40596	70814.3	47248.1	58628.5	59039.7	571543	193809	130400	338734	637852	655823	439745	467643	281699	67520.3	77917.4	67899.5	22398.5	16662.8	440440	8218.17	520454	47238.7	53811.4	81851	80412.4	65233.8	75265.2	98327	88085.4	138746	37934.4	9253.93	470025	41469.1	43228.2	98628.1
Not Included in Pathway or Brite	Unclassified: metabolism	Carbohydrate metabolism	25547.8	42963.8	27738.2	10490.5	30095.6	20651.6	5233.94	64682.5	14710.2	23452.2	19415.5	43286.9	23293.5	26905.3	50540.4	302580	97726.7	100263	183379	307867	311503	208381	216093	129283	84059	89483.5	75250.6	11583.9	8025.75	253912	5906.97	288547	35159.7	24323.1	76416.1	78200.1	68593.3	68439.4	83717.5	107913	33990.1	46944.4	3683.99	215267	34380.4	26294.1	108758
Not Included in Pathway or Brite	Unclassified: metabolism	Cofactor metabolism	34803.8	26609.1	47840.7	50735	62643.2	33463.5	33755	43568	35117.9	21269.2	29055.6	38123.8	31416.3	33277.8	47286.7	251402	106498	73821.1	176577	269698	267610	186494	208721	138028	24359.3	27734.7	20602.3	57233.9	52330.5	192877	34251.6	212384	55185.3	24090.8	47488.7	39692	19835.9	19215.6	31629.5	41141.4	95517.2	34168.4	85043.9	223874	83910.1	56987.4	44578.9
Not Included in Pathway or Brite	Unclassified: metabolism	Energy metabolism	106382	124334	146918	120945	206330	122393	113418	319100	116373	148154	126845	257665	147196	182513	207135	1.80317e+06	594302	449338	1.06708e+06	1.85415e+06	1.87399e+06	1.23209e+06	1.29727e+06	778710	320568	361278	319306	102864	74928.7	1.35811e+06	37685.9	1.52484e+06	165076	148767	377194	354241	307402	364631	400729	391687	298661	151226	69343.7	1.35114e+06	202929	160079	436314
Not Included in Pathway or Brite	Unclassified: metabolism	Enzymes with EC numbers	1.49578e+06	1.4314e+06	1.84455e+06	1.8397e+06	1.71302e+06	1576028	1.23886e+06	2.15035e+06	1.22879e+06	1.37925e+06	1.30926e+06	1.95034e+06	1.61181e+06	1.56892e+06	2.00097e+06	7.02698e+06	3.34516e+06	3.10623e+06	5.18904e+06	7.87875e+06	7.92296e+06	5.91758e+06	6.31398e+06	4.40607e+06	2.33562e+06	2.43831e+06	2.28359e+06	1.97998e+06	1.79993e+06	5.95348e+06	1.22684e+06	6.48325e+06	2.17067e+06	712263	2.63973e+06	2.56847e+06	2.12862e+06	2.38454e+06	2.53259e+06	2.90798e+06	3.38543e+06	1.06361e+06	2.0164e+06	6.46825e+06	2.49917e+06	1.70915e+06	2.99676e+06
Not Included in Pathway or Brite	Unclassified: metabolism	Glycan metabolism	9033.74	7554.92	22766.8	13792	42947.2	13504.5	7073.4	21040.9	14444.9	12294.7	14095.9	40005.6	11076.1	19259.5	11863.2	219241	71233.3	41848.3	128478	246204	252370	176577	200919	125020	22439.7	29283	26517.6	4754.8	4585.44	161004	2223.4	191247	16266.2	23234.9	26789.4	31756.9	27106.4	37722.3	42033.3	20153.5	28730	5870.03	1306.89	165752	7010.41	2382.07	24993.5
Not Included in Pathway or Brite	Unclassified: metabolism	Lipid metabolism	74	51.3	611.2	230.57	6585.08	261.8	148.4	2290.8	471.1	0.7	0.4	30	6.1	25	15	41486.1	12081.1	5866.68	22269.4	47610	49504.2	31781.6	31914.5	18136.4	246.58	796.33	324	1983.24	1221	30853	1497.83	36748.6	1996.07	3659.47	2838.52	1518.94	439.07	435	2286.33	76	62.95	559.42	152.2	28001.8	2644.63	310.2	1386
Not Included in Pathway or Brite	Unclassified: metabolism	Nucleotide metabolism	21914.5	11269.2	32584.7	29576.7	8826.45	43641.9	12522.4	12726.5	24514.2	14231.5	9841.15	8376	11213.3	10898.2	13277.6	44026.6	40610.9	28818.5	63897.5	69552.6	62129.7	47256.8	40277.9	45894.3	12315.5	11344.2	12998.4	91237.1	93642.9	46160.9	67872.9	50702.4	86235.3	4692.47	11547.4	14114.6	11876.4	16111.5	11838.9	25318	103130	17559.8	115605	77248.8	94803.3	53797.5	27116
Not Included in Pathway or Brite	Unclassified: metabolism	Others	28756.8	25524	21948.6	25908.3	48924.4	15909.4	25155.1	33837.4	20811.1	19492.5	20706.9	12772.9	30024.7	16734.9	64885.8	186768	61390	59301.1	115101	198333	203747	139384	129460	77668.2	24532	21499.5	18736.2	17182.3	8823.55	148157	5731.4	163729	19252.2	14712.6	36148.9	33301.8	12116.3	8309.08	21043.9	13684.2	2727.09	26382.9	7335.55	124897	45957.2	47462.6	17745.8
Not Included in Pathway or Brite	Unclassified: metabolism	Secondary metabolism	1506.25	693.45	1475.2	413.73	19386.5	542.65	6134.36	4666.7	6640.61	573.8	75.6	866	1504.9	233	5393.37	182467	49181.5	23325.7	100335	197307	202483	126744	126757	72357	2991.87	6242.43	2671.94	3533.91	2308.98	129911	1674.07	154814	8035.29	14677.4	8811.01	6566.62	3055.23	2692.75	10475.9	1937	506.27	10326.7	692.45	124032	11493.8	3031.16	7681.33
Not Included in Pathway or Brite	Unclassified: signaling and cellular processes	Cell growth	199404	202454	388065	282888	163450	225624	150006	448650	147234	279252	290785	744358	276731	433616	607500	237626	380852	591258	417115	263921	247186	475506	774854	593863	525866	606111	623349	102628	91730.9	320007	43925.1	231324	229261	80505.8	519065	633708	632487	882082	717794	639515	865411	83826	57759.7	681394	100527	85204.5	588610
Not Included in Pathway or Brite	Unclassified: signaling and cellular processes	Cell motility	26780.2	19168	58509.4	34561.8	27984.8	43672.1	18600.3	44734.6	26778.8	30131.3	22962.7	77628.9	21041.7	45046.7	29332.8	181006	88659.8	58224.1	135201	209093	209512	165449	210268	143749	34628.3	40757.5	40248.3	44191.6	45988.9	141569	40314.6	161948	53433.3	23832.8	35811.8	45732.6	39390.7	56121.1	53949.1	44601	124586	11545.4	18440.1	200095	36397.8	16474.3	48842.2
Not Included in Pathway or Brite	Unclassified: signaling and cellular processes	Others	77691.3	63862.9	97371.2	96045.4	132677	63050.1	67814.1	123693	66127.4	65555.3	66257.6	116694	79624.9	85477.3	78611.4	685930	272763	204170	448370	756837	770164	545164	586160	383617	97700.7	104450	92668.1	89948.2	73917	530955	44862.6	590746	102877	66864.8	144492	138746	82341.1	91719.5	117926	116899	215018	59232.3	76346.1	574717	150982	100034	131167
Not Included in Pathway or Brite	Unclassified: signaling and cellular processes	Signaling proteins	123609	112829	142406	152264	240293	127681	147604	163531	132713	121782	105148	130935	132408	118331	125868	854120	322079	270827	553234	919725	932051	647013	668134	433010	154469	171668	154140	137399	115633	697037	73995.8	777024	151020	76627.2	211026	197268	152754	175575	192893	208303	175226	110791	116339	661511	176435	137432	221652
Not Included in Pathway or Brite	Unclassified: signaling and cellular processes	Structural proteins	79622.1	130727	64166.6	39848.2	211450	50407	88839.8	234449	96782.6	76116.1	34141.5	100083	54277.7	60357.2	164125	1.4462e+06	463211	385153	847437	1.44838e+06	1.4623e+06	934572	910281	561624	360170	350439	317222	107633	79992.7	1.09678e+06	49248.3	1.20402e+06	154641	105528	366328	314253	277789	230931	316321	431153	88958.2	147791	30621	971560	205068	109023	427325
Not Included in Pathway or Brite	Unclassified: signaling and cellular processes	Transport	293451	277282	339384	306500	242172	307236	177660	466944	215543	206727	204118	329229	242233	252138	446577	1.01721e+06	609917	614732	905434	1.1103e+06	1.0699e+06	854463	893590	681523	468590	483258	439446	529653	500718	949475	333590	996217	544841	100147	532967	492377	412770	442093	476377	625866	840827	283294	728524	1.12833e+06	670181	453136	613839
Not Included in Pathway or Brite	Unclassified: signaling and cellular processes	Unclassified viral proteins	89145.6	78051.4	100308	114439	73482	106349	80121.6	91578.5	77356.4	84338.2	70277.1	80520.1	94795.4	76833	98861.2	121057	107268	123736	149644	141318	127713	115663	120235	115013	125233	126497	120993	149656	146853	132761	108955	128138	151245	13098.4	121196	119064	111805	124215	115550	166107	201728	62687.9	170353	180567	174384	114313	162572
Organismal Systems	Aging	Longevity regulating pathway	16003.5	11101	17017	9839	46746.8	6291.26	17652.5	29846.9	18240.7	12621.7	7092.84	29823.5	10305.6	15640.3	74079.6	149807	66939.6	69104.8	104759	154067	156294	121412	122020	84721.2	44480.2	42293	38269	24430.3	15428.1	125661	7913.04	128428	23557.3	13822.9	64216.9	53764.6	30489.2	25648.9	36147.7	38856.3	40580.7	26973.1	6168.96	117072	45120.5	37921.9	40199.5
Organismal Systems	Aging	Longevity regulating pathway - multiple species	54581.1	47749.5	58587.4	57927.6	90278.8	39508.1	53005.3	83668.6	49185.5	49685	43812.3	68554.7	54553.7	53435	121072	265236	123936	151187	192851	263912	265846	211661	216912	147247	101728	103941	93579.7	48687.7	29409.3	223081	16236.4	219864	51276.7	24208.7	135888	122408	83009.6	82279.7	95303.7	114333	75513.3	50191.5	16376.9	216798	86976.8	94435.9	112420
Organismal Systems	Aging	Longevity regulating pathway - worm	160904	138227	167689	177445	166045	137869	133471	186631	120711	133132	125288	158777	163094	138710	215554	332795	218264	289853	317623	346867	337546	311408	311922	249156	213263	216263	202964	171479	144208	324180	96217.6	309235	179449	34017.9	253046	244316	185119	197053	200591	262237	259846	109427	176440	363790	240345	243792	258807
Organismal Systems	Circulatory system	Adrenergic signaling in cardiomyocytes	0	0	0	0	0	0	0	0	0	0	0	0	0	0	0	0	0	0	11.34	0	0	16	0	0	0	0	0	0	8	0	0	1.34	24	0	0	23	0	0	0	0	0.67	0	0	0	0	0	0
Organismal Systems	Circulatory system	Cardiac muscle contraction	3089.5	66	760.85	457.8	39623.7	532.8	18333	4606.7	19094.8	0	0	12	15.5	63	363	1961.85	4284.5	5941.97	4401.25	654	717	1796.65	965	1694.36	3431.13	5233	2334	5406.09	3245.25	4583.13	2050.25	359.81	1808.63	8.64	14681.9	6320.75	1096.37	609.25	1047	5577	6155.47	11510.5	480.35	546	16048.8	9177.35	7077.99
Organismal Systems	Circulatory system	Vascular smooth muscle contraction	0	0	0	0	0	0	0	0	0	0	0	0	0	0	0	0	0	0	5.67	0	0	8	0	0	0	0	0	0	0	0	0	0.67	12	0	0	11	0	0	0	0	0	0	0	0	0	0	0
Organismal Systems	Development	Axon guidance	0	0	0	0	0	0	0	0	0	0	0	0	0	0	0	0	0	0	0	0	0	0	0	0	0	0	0	0	8	0	0	0	0	0	0	1	0	0	0	0	0	0	0	0	0	0	0
Organismal Systems	Development	Osteoclast differentiation	0	0	0	0	1851	0	0	0	0	0	0	0	0	0	0	0	0	0	0	0	0	0	0	0	0	0	0	0	0	0	0	0	0	0	0	0	0	0	0	0	0	0	0	0	0	0	0
Organismal Systems	Digestive system	Bile secretion	8	0	0	0	0	2.5	0	24	20.5	0	0	0	0	0	0	19.25	80.5	429.99	192.91	19.5	61.75	127.63	18.75	30.62	11.38	15	36	57.75	18.5	386.38	14.25	32.72	188.37	1.88	72.95	637.5	25.12	15.75	7	194	1.34	74.75	0	0	355	0	159
Organismal Systems	Digestive system	Carbohydrate digestion and absorption	47860.8	54611	27088.2	70945.6	34811.1	15623.8	38292.4	27989.9	10623.6	32328.1	53153	14601.9	69189.4	37619.9	27667.5	88162.1	31928.2	22651.8	54943.1	98660.8	101418	69733.7	73844.4	50076.1	17384.4	19680.2	15757.8	2524.85	2452.45	65886.8	1675.06	78828	8650.9	8592.94	17969.8	15699	16599.8	12554.2	19155.4	39008.8	20321.1	7465.4	712.37	73380.9	6325.8	5049.36	36267.4
Organismal Systems	Digestive system	Gastric acid secretion	0	0	0	0	0	0	0	0	0	0	0	0	0	0	0	0	0	0	5.67	0	0	8	0	0	0	0	0	0	8	0	0	0.67	12	0	0	12	0	0	0	0	0.67	0	0	0	0	0	0
Organismal Systems	Digestive system	Mineral absorption	12582.8	10975.6	13123.5	3948.04	17067.9	3626.66	7747.53	18996.8	8590.56	3374.74	1521.31	15943.1	1649.11	7035.09	21140.9	8335.95	16296.6	25322.4	20732	4087.33	2710.53	14313.5	17475.6	20494.9	4773.22	4754.82	3873.66	9439.61	5525.34	9681.06	1316.5	3379.21	8048.55	1861.02	13738.9	15627.5	3912.94	3363.12	4182.59	11065.1	17582.3	7775.89	4290.12	16188.6	15541	27150.7	9778.89
Organismal Systems	Digestive system	Pancreatic secretion	0	0	0	0	0	0	0	0	0	0	0	0	0	0	0	0	0	7	5.67	0	0	8	0	0	0	0	0	0	0	0	0	0.67	12	0	0	11	0	0	0	0	0.67	0	0	0	0	0	0
Organismal Systems	Digestive system	Protein digestion and absorption	21399.2	31266.4	11050.2	23164	11775.5	9076.83	12566.2	17635.8	6955.59	18213	19056.5	13439.3	29877.2	15680.2	32987	1455.87	6487	24321.2	5010.2	306.4	457.47	3045.38	800.8	4437.74	59750.8	51436.5	49571.8	2361.65	1993.3	6406.61	3488.65	635.37	10143.9	6	37350.8	36764.1	40295.2	27568.6	35876.9	57282.1	27.67	4757.05	2	8.4	8931.9	223.1	52550.4
Organismal Systems	Digestive system	Salivary secretion	0	0	0	0	0	0	0	0	0	0	0	0	0	0	0	0	0	0	5.67	0	0	8	0	0	0	0	0	0	0	0	0	0.67	12	0	0	11	0	0	0	0	0.67	0	0	0	0	0	0
Organismal Systems	Endocrine system	Adipocytokine signaling pathway	80748.8	93404.3	52497.9	100288	83610	51518.6	67480.6	87430.2	47143.7	67933.4	87354.3	49081.3	117995	65419.1	77902.5	75446.3	44384.3	81053.4	61667.1	59623.2	58010.5	53842.2	45684.8	38263.4	112979	102787	95521.8	21265.2	14092.9	75967.5	11741.7	61092.7	30938.5	4535.4	94762	94739.6	78066.6	65553.7	82189.1	121341	2604.79	30826.5	2643.95	43345.6	45556.9	20413.7	119894
Organismal Systems	Endocrine system	Aldosterone synthesis and secretion	0	0	0	0	0	0	0	0	0	0	0	0	0	0	0	0	0	0	5.67	0	0	8	0	0	0	0	0	0	8	0	0	0.67	12	0	0	12	0	0	0	0	0.67	0	0	0	0	0	0
Organismal Systems	Endocrine system	Estrogen signaling pathway	14811	18954.4	22508.6	17041.8	20340.7	20569.9	18103.7	37739.7	16448.8	23979.4	14474.8	34475.3	17596.2	23305.5	27625.2	57394.9	30668.9	42489.8	43463.6	55024.7	54716.3	44908.2	53246.9	38111.5	51938	54105.8	50762.8	9076.65	6438.23	48679.8	4264.58	47129.4	15950.8	5773.83	47887.8	47849	48355.3	52821.6	51169.6	64566.5	28734.2	11275.3	3051.34	53333.9	15891.4	17094.8	61765
Organismal Systems	Endocrine system	Glucagon signaling pathway	201431	178331	226892	272973	139356	205837	139056	188247	123852	165804	183154	173472	238042	185898	168987	320959	243098	258922	356789	378631	354202	321366	322140	278607	178172	184715	176267	253218	245353	305921	171842	309417	266393	35099.4	187217	201500	165647	194155	187382	238664	465527	104469	453877	466588	344936	283192	244801
Organismal Systems	Endocrine system	GnRH signaling pathway	0	0	0	0	0	0	0	0	0	0	0	0	0	0	0	0	0	9	0	0	0	0	0	19.67	0	0	0	5	8	0	0	0	0	0	0	7.5	0	0	0	0	0	0	0	0	96	5	0
Organismal Systems	Endocrine system	Insulin secretion	0	0	0	0	0	0	0	0	0	0	0	0	0	0	0	0	0	0	7.67	0	0	8	0	0	0	0	0	0	8	0	0	0.67	12	0	0	12	0	0	0	0	0.67	0	0	0	0	0	0
Organismal Systems	Endocrine system	Insulin signaling pathway	42652.3	44210.1	56843.6	47431.1	40151.4	43514.8	35760.9	66506.6	32079.6	45541.9	45089.4	59343	52792.3	50446.3	50846.8	169464	75346.4	89761.8	119936	162815	161989	131551	139342	94794.6	73535.4	79757.4	77675.4	21646.1	13992.5	135172	6927.51	138177	32180.9	15361.4	84155.3	86488.6	74295.9	90126.9	84714	107306	61340.4	25080.1	9179.31	151061	40158.1	51633.4	101542
Organismal Systems	Endocrine system	Melanogenesis	0	0	11	0	316.17	0	0	59	9	0	0	0	0	0	0	0	0	25.33	0.21	9	0	0.33	5	2.67	0	0	0	14.33	8	0	0	1	3.89	0	13	26	0	0	0	0	5	7.5	3	0	5	0	0
Organismal Systems	Endocrine system	Ovarian steroidogenesis	0	0	0	0	0	0	0	2	0	0	0	0	0	0	0	0	8	17	42	0	0	0	0	7	0	0	0	17	10	0	0	0	0	0	54	5	0	0	0	0	0	0	0	0	0	0	0
Organismal Systems	Endocrine system	Oxytocin signaling pathway	0	0	0	0	1851	0	0	2	0	0	0	0	0	0	0	0	8	20	60.34	0	0	24.5	0	3	10	14	35	17	18	0	0	1.34	29	0	54	28	24	15	5	194	0.67	0	0	0	0	0	159
Organismal Systems	Endocrine system	PPAR signaling pathway	105910	108938	91865	130287	139008	85602	96602.9	138525	79343.8	92749.3	105845	80183.9	137315	92080	126177	145815	113942	161324	140363	123579	118855	111466	115387	89997.3	136733	133220	123770	94724.4	72445.3	150329	45164.6	113037	77973.2	11314.4	174232	157362	110143	108918	119204	166298	49337	56607.4	44659.9	112372	104457	79534	160176
Organismal Systems	Endocrine system	Parathyroid hormone synthesis, secretion and action	15	0	0	0	0	0	0	0	0	0	0	0	0	0	0	19.25	79.5	404.99	182.03	19.5	17.75	102.13	18.75	46.29	11.38	15	36	58.75	19.5	383.38	14.25	32.05	162.87	1.88	66.95	607	25.12	15.75	7	194	9.67	26	3	8.5	140	42.5	159
Organismal Systems	Endocrine system	Progesterone-mediated oocyte maturation	14811	18954.4	22508.6	17041.8	20340.7	20569.9	18103.7	37739.7	16448.8	23979.4	14474.8	34475.3	17596.2	23305.5	27625.2	57394.9	30668.9	42485.8	43463.6	55024.7	54716.3	44908.2	53246.9	38111.5	51938	54105.8	50762.8	9076.65	6438.23	48679.8	4264.58	47129.4	15950.8	5773.83	47887.8	47849	48355.3	52821.6	51169.6	64566.5	28734.2	11275.3	3051.34	53333.9	15891.4	17094.8	61765
Organismal Systems	Endocrine system	Prolactin signaling pathway	42541.1	34365.4	39762.8	59345	25896.3	33368.8	29266.4	22912.4	20201.5	27550.9	40311.2	20261.2	52649.2	31057.1	18750	56309	33506.4	31118.2	54086.2	62579.7	58769.8	46836.1	54665.2	41718.1	14889.6	16614.3	17919	35724.4	35299.4	52871.1	24486.5	58331.6	37814.2	6006.33	16668	21920.6	17788.9	25230.5	21333.2	26723.4	63230.7	15018.3	51306.1	73241.7	40617.7	36425.2	23678.8
Organismal Systems	Endocrine system	Regulation of lipolysis in adipocytes	0	0	0	0	0	0	0	2	0	0	0	0	0	0	0	0	8	17	34	0	0	0	0	0	0	0	0	17	10	0	0	0	0	0	54	5	0	0	0	0	0	0	0	0	0	0	0
Organismal Systems	Endocrine system	Renin secretion	6	0	7	19	0	20	0	123	301.26	0	0	0	0	0	0	122	285	399	511	52	133.67	95	82.33	77.67	0	0	3	381	216	341	54	12	39	0	620	246	4	9	10	0	3	48	0	0	230	3	0
Organismal Systems	Endocrine system	Renin-angiotensin system	3872.2	3910.7	2463.25	219.5	183	770.5	57	5001.4	1734.28	1112.5	188	1601.4	1936.7	610.5	14174.5	1970.87	5654.21	13796.5	6747.18	508.18	770.06	3009.7	1365.97	1998.97	7319.21	6604.86	5693.51	5884.72	3153.54	4756.47	855.2	575.48	3907.01	22.5	11613.7	11345.6	3648.4	2365.55	4098.13	8870.9	101.6	2015.9	2057.25	36.7	8863.36	11942.5	8406.1
Organismal Systems	Endocrine system	Thyroid hormone signaling pathway	260	449	1087.5	2875.5	5880.5	528.25	747.25	1832	414.25	177	605	1332	146.75	1122.25	192.75	3446.25	9310.86	11458	6370.35	1498.8	1014.7	3711.28	6650.23	3048.4	336.71	449.61	285.61	9420.3	6163.89	7543.09	1455.25	592.13	2810.7	686.25	12968.2	7786.58	624.26	663.75	290.68	1410.64	8195.23	602.28	416.89	3658	1407.86	142.46	1146.5
Organismal Systems	Endocrine system	Thyroid hormone synthesis	15068	21037.1	17790.4	14436.1	43076.3	18622.4	22393.6	27360	22425.1	14014.9	6370.76	15108.2	9164.55	12660.6	25846	100852	48191.8	47572.4	73022.1	108007	107431	74531.2	74552.8	51444.4	31393.1	32740.5	29190.3	22209.3	17302.4	82070.2	11063.5	84735	22755	8527.03	41383.4	35835.8	27640.4	25276.8	28519	57904.8	66143.5	23188.9	49861.6	101851	61711.9	41112.6	54136.5
Organismal Systems	Environmental adaptation	Circadian entrainment	0	0	0	0	0	0	0	0	0	0	0	0	0	0	0	0	0	0	0	0	0	0	0	0	0	0	0	0	8	0	0	0	0	0	0	1	0	0	0	0	0	0	0	0	0	0	0
Organismal Systems	Environmental adaptation	Circadian rhythm	0	0	0	0	0	0	0	0	0	0	0	0	0	0	0	0	0	0	0	0	0	2.5	0	0	0	0	0	0	0	0	0	0	0	0	0	0	0	0	0	0	0	0	0	0	0	0	0
Organismal Systems	Environmental adaptation	Plant-pathogen interaction	48238.1	56228.5	78270.7	54096.5	73908.4	64843.6	47501.7	117841	50147.2	64825.1	42557.4	104712	50855.2	70879.1	100675	209797	116840	137890	164895	217849	217701	168031	202641	137540	152906	158330	154764	60720.7	52740.8	176774	35942.1	177740	75579.1	21970.5	148807	151227	148598	167060	156595	232435	134481	39644.2	44280.8	206776	67595.3	57181.9	198996
Organismal Systems	Environmental adaptation	Thermogenesis	85969.3	93234.8	55480.1	101157	138128	52664.6	86007.1	95343.3	68069.2	65092.2	85757.6	42416.3	114302	62272.2	81586.8	77298.8	48741.8	93056	69508.6	60354.7	59133.4	53778.5	46852	39022	111382	102781	91551.1	27955.5	17061.8	81803.8	15150.4	61713.1	34724.3	4532.54	103313	98527.1	73678.1	57450.9	76577.6	120856	8813.46	44043.8	5188.45	43927.6	69902.1	41693.2	118495
Organismal Systems	Excretory system	Aldosterone-regulated sodium reabsorption	0	0	0	0	0	0	0	0	0	0	0	0	0	0	0	0	0	0	5.67	0	0	8	0	0	0	0	0	0	0	0	0	0.67	12	0	0	11	0	0	0	0	0.67	0	0	0	0	0	0
Organismal Systems	Excretory system	Endocrine and other factor-regulated calcium reabsorption	0	0	0	0	0	0	0	0	0	0	0	0	0	0	0	0	0	0	5.67	0	0	8	0	0	0	0	0	0	0	0	0	0.67	12	0	0	11	0	0	0	0	0.67	0	0	0	0	0	0
Organismal Systems	Excretory system	Proximal tubule bicarbonate reclamation	8583.59	3823.1	11494.6	5530.31	9398.58	3541	2363.05	13022.4	3547.11	8448.99	4250.79	22968.2	6802.21	12416	24166.6	89498.9	47766.1	46786.5	66486.7	100356	102570	80970.6	80159.1	54378.3	16233.3	14923.1	14815.3	22982.2	15517.6	81298.4	6371.91	83843.7	16991.6	9057.49	39736.8	33021.3	10841.9	12984.6	16297	14098.6	41420.1	10078.8	18732.7	78791.9	37286.2	33823.2	21428.5
Organismal Systems	Excretory system	Vasopressin-regulated water reabsorption	0	0	0	0	0	0	0	0	0	0	0	0	0	0	0	0	0	0	0	0	0	0	0	0	0	0	0	0	0	0	0	0	0	0	0	0	0	0	0	0	0	0	0	0	0	0	0
Organismal Systems	Immune system	Antigen processing and presentation	14811	18954.4	22508.6	17041.8	20340.7	20569.9	18103.7	37739.7	16448.8	23979.4	14474.8	34475.3	17596.2	23305.5	27625.2	57394.9	30668.9	42485.8	43463.6	55024.7	54716.3	44908.2	53246.9	38111.5	51938	54105.8	50762.8	9076.65	6438.23	48679.8	4264.58	47129.4	15950.8	5773.83	47887.8	47849	48355.3	52821.6	51169.6	64566.5	28734.2	11275.3	3051.34	53333.9	15891.4	17094.8	61765
Organismal Systems	Immune system	C-type lectin receptor signaling pathway	0	0	0	0	0	0	0	2	0	0	0	0	0	0	0	0	8	17	34	0	0	0	0	0	0	0	0	17	10	0	0	0	0	0	54	5	0	0	0	0	0	0	0	0	0	0	0
Organismal Systems	Immune system	Cytosolic DNA-sensing pathway	0	0	0	0	0	0	0	0	0	0	0	0	0	0	0	0	0	0	0	0	0	0	0	0	0	0	0	0	0	0	0	0	0	0	0	0	0	0	0	0	0	0	0	0	0	0	0
Organismal Systems	Immune system	Fc epsilon RI signaling pathway	0	0	0	0	0	0	0	0	0	0	0	0	0	0	0	0	0	0	8	0	0	0	0	7	0	0	0	0	0	0	0	0	0	0	0	0	0	0	0	0	0	0	0	0	0	0	0
Organismal Systems	Immune system	Fc gamma R-mediated phagocytosis	0	0	0	0	0	0	0	0	0	0	0	0	0	0	0	0	0	9	0	0	0	0	0	19.67	0	0	0	5	0	0	0	0	0	0	0	6.5	0	0	0	0	0	0	0	0	96	5	0
Organismal Systems	Immune system	Hematopoietic cell lineage	0	0	0	0	1851	2.5	0	17	3.5	0	0	0	0	0	0	0	0	0	7	0	0	19.5	0	0	3	0	0	0	0	3	0	0	4	0	0	5.67	0	0	0	0	0	2	0	0	12.5	0	0
Organismal Systems	Immune system	IL-17 signaling pathway	14811	18954.4	22508.6	17041.8	20340.7	20569.9	18103.7	37741.7	16448.8	23979.4	14474.8	34475.3	17596.2	23305.5	27625.2	57394.9	30676.9	42506.8	43497.6	55024.7	54716.3	44908.2	53246.9	38111.5	51938	54105.8	50762.8	9093.65	6448.23	48679.8	4264.58	47129.4	15950.8	5773.83	47941.8	47854	48355.3	52821.6	51169.6	64566.5	28734.2	11275.3	3051.34	53333.9	15891.4	17094.8	61765
Organismal Systems	Immune system	Leukocyte transendothelial migration	0	0	0	0	1851	0	0	0	0	0	0	0	0	0	0	0	0	0	0	0	0	0	0	0	0	0	0	0	0	0	0	0	0	0	0	0	0	0	0	0	0	0	0	0	0	0	0
Organismal Systems	Immune system	NOD-like receptor signaling pathway	70805.1	74693.6	100382	84914.9	83098.1	81176.9	64112.3	140197	64657.1	81290.3	65963.9	131071	79282	93821.5	114207	163782	118108	153153	156525	175389	171115	152594	191839	139904	171408	179675	176355	70456.9	62185.2	163138	41594.8	158501	88322.1	20385.7	167957	172301	170403	199726	178413	252821	194387	58512.6	93689.6	214953	106660	95039	226606
Organismal Systems	Immune system	Platelet activation	0	0	0	0	3702	0	0	0	0	0	0	0	0	0	0	0	0	0	5.67	0	0	8	0	0	3	0	0	0	0	0	0	0.67	12	0	0	11	0	0	0	0	0	0	0	0	0	0	0
Organismal Systems	Immune system	RIG-I-like receptor signaling pathway	201	358	1305.25	2817.5	2244	701.5	669.25	2548.5	559	99.75	412	837.25	95.5	629.25	190.72	322.25	1156.74	3743.18	1938.34	691.5	454.75	1808.02	3972.45	943.41	98.5	83.33	69.08	777.5	437.25	1505.65	50.67	268.65	1280.23	374.46	845.93	1530.34	34.75	83.17	88.17	31	808.5	314.5	173	221.75	1242	146.25	15.5
Organismal Systems	Immune system	Th17 cell differentiation	14811	18954.4	22508.6	17041.8	20340.7	20569.9	18103.7	37739.7	16448.8	23979.4	14474.8	34475.3	17596.2	23305.5	27625.2	57394.9	30668.9	42485.8	43463.6	55024.7	54716.3	44908.2	53246.9	38111.5	51938	54105.8	50762.8	9076.65	6438.23	48679.8	4264.58	47129.4	15950.8	5773.83	47887.8	47849	48355.3	52821.6	51169.6	64566.5	28734.2	11275.3	3051.34	53333.9	15891.4	17094.8	61765
Organismal Systems	Immune system	Toll and Imd signaling pathway	0	0	0	0	0	0	0	0	0	0	0	0	0	0	0	0	0	0	0	0	0	0	0	7	0	0	0	0	0	0	0	0	0	0	0	0	0	0	0	0	0	0	0	0	0	0	0
Organismal Systems	Nervous system	Cholinergic synapse	2	0	0	0	0	0	0	0	0	0	0	0	0	0	0	0	0	0	4.5	0	0	1.33	0	0	0	0	0	1	8	0	0	0	4.72	0	0	14.5	0	0	0	0	0	0	0	0	2	0	0
Organismal Systems	Nervous system	Dopaminergic synapse	309.43	132.52	660.54	269.19	6636.22	305.61	17.03	2772.37	531.76	22.74	25.23	545	21.4	66.92	104.6	247.5	856.8	2291.76	1756.67	301.9	309.8	969.47	2134	1041.87	272.9	154.83	220.63	784.51	451.4	848.93	840.8	87.67	773.37	121.6	1344.1	1470.1	206.87	268.77	274.17	272.5	5652.26	2387.36	432.14	464.43	2281.86	480.28	297.79
Organismal Systems	Nervous system	GABAergic synapse	69267.1	68657.5	85531.2	91397.7	94706.1	68909.5	58717.8	90554.8	49858.5	74615.2	69897.7	85712.9	86054	76959.5	85369.4	268550	123767	123998	194703	307048	311110	230574	253004	171985	101074	105856	99000.5	56877.5	50694.5	223206	38835.1	246739	74728.1	28345.3	101698	109411	93264.7	106295	111754	121508	123575	33539.1	70328	247277	95819.5	72597.7	128746
Organismal Systems	Nervous system	Glutamatergic synapse	69091.3	68354.4	84285.1	91066.4	94267.1	68394.6	58676.3	87348.1	49084.2	74325.2	69460.5	85241.8	85448.1	76187.6	85079.4	145487	90862.7	108720	129556	164488	162779	136092	158474	118149	99458.2	102261	97403.5	55340.5	49657.5	133348	38332.5	136709	69531.8	17335	96677.7	105608	91111.6	104305	103589	120514	123306	33366.1	70328	163240	94882.9	72561.9	123476
Organismal Systems	Nervous system	Long-term potentiation	0	0	0	0	0	0	0	0	0	0	0	0	0	0	0	0	0	0	5.67	0	0	8	0	0	0	0	0	0	8	0	0	0.67	12	0	0	12	0	0	0	0	0	0	0	0	0	0	0
Organismal Systems	Nervous system	Neurotrophin signaling pathway	0	0	0	0	0	0	0	0	0	0	0	0	0	0	0	0	0	0	0	0	0	0	0	0	0	0	0	0	8	0	0	0	0	0	0	1	0	0	0	0	0	0	0	0	0	0	0
Organismal Systems	Nervous system	Retrograde endocannabinoid signaling	0	0	0	0	0	0	0	2	17	0	0	0	2	0	0	11	16	37	34	3	0	0	0	0	8.5	26.5	17	17	10	8	0	0	6	0	70.5	25.5	22.5	20.5	12.5	30	0	0	0	0	0	0	15.5
Organismal Systems	Nervous system	Serotonergic synapse	309.43	132.52	660.54	269.19	6636.22	305.61	17.03	2774.37	531.76	22.74	25.23	545	21.4	66.92	104.6	247.5	850.8	2308.76	1766	301.9	309.8	933.47	2134	1048.87	272.9	154.83	220.63	801.51	453.4	848.93	840.8	87	761.37	121.6	1398.1	1455.1	206.87	268.77	274.17	272.5	5652.26	2387.36	432.14	464.43	2281.86	480.28	297.79
Organismal Systems	Nervous system	Synaptic vesicle cycle	0	0	0	0	0	0	0	0	0	0	0	0	0	0	0	0	0	0	0	0	0	0	0	0	0	0	0	0	0	0	0	0	0	0	0	0	0	0	0	0	0	0	0	0	0	0	0
Organismal Systems	Sensory system	Inflammatory mediator regulation of TRP channels	0	0	0	0	0	0	0	0	0	0	0	0	0	0	0	0	0	0	5.67	0	0	8	0	0	0	0	0	0	8	0	0	0.67	12	0	0	12	0	0	0	0	0	0	0	0	0	0	0
Organismal Systems	Sensory system	Olfactory transduction	0	0	0	0	0	0	0	0	0	0	0	0	0	0	0	0	0	0	0	0	0	0	0	0	0	0	0	0	8	0	0	0	0	0	0	1	0	0	0	0	0	0	0	0	0	0	0
Organismal Systems	Sensory system	Phototransduction	0	0	0	0	0	0	0	0	0	0	0	0	0	0	0	0	0	0	0	0	0	0	0	0	0	0	0	0	0	0	0	0	0	0	0	0	0	0	0	0	0	0	0	0	0	0	0
Organismal Systems	Sensory system	Phototransduction - fly	0	0	0	0	1851	0	0	0	0	0	0	0	0	0	0	0	0	0	0	0	0	0	0	0	0	0	0	0	8	0	0	0	0	0	0	1	0	0	0	0	0	0	0	0	0	0	0
[truncated: 57 more columns]
