# Supplementary material for: Composition and evolutionary characterization of the gut microbiota in pigs
Source: Int Microbiol. 2023 Nov 20;27(4):993–1008. doi: 10.1007/s10123-023-00449-8 (PMC11300507; doi:10.1007/s10123-023-00449-8)
Supplement: Supplementary file 19 — Supplementary file19 (XLSX 51 KB) [file 10123_2023_449_MOESM19_ESM.xlsx]

## Sheet: DU
Table S7. The analysis results of the five gut sections bacterial predicted functional differentially in pigs by LEFSe.
Taxa	Abundace	Group	LDA_score	Pvalue
Metabolism.Amino_acid_metabolism	9.67956	WPDU	8.86597	0.0485844
Metabolism.Lipid_metabolism.Fatty_acid_degradation_PATHko00071	8.30904	LWDU	7.72912	0.0314672
Metabolism.Amino_acid_metabolism.Alanine_aspartate_and_glutamate_metabolism_PATHko00250	8.82657	WPDU	8.12211	0.0247783
Environmental_Information_Processing.Signal_transduction.Two_component_system_PATHko02020	8.31309	CSBDU	7.88696	0.00550385
Metabolism	10.4595	WPDU	9.42901	0.0191452
Metabolism.Carbohydrate_metabolism.Starch_and_sucrose_metabolism_PATHko00500	8.67123	WPDU	8.06013	0.0284399
Metabolism.Carbohydrate_metabolism	9.73684	WPDU	8.60482	0.0100434
Metabolism.Amino_acid_metabolism.Valine_leucine_and_isoleucine_biosynthesis_PATHko00290	8.93855	WPDU	8.29146	0.0220762
Metabolism.Metabolism_of_cofactors_and_vitamins.Thiamine_metabolism_PATHko00730	8.76786	IBDU	8.0181	0.0233314
Metabolism.Amino_acid_metabolism.Cysteine_and_methionine_metabolism_PATHko00270	8.72302	WPDU	8.06373	0.014384
Metabolism.Lipid_metabolism.Fatty_acid_biosynthesis_PATHko00061	8.77913	IBDU	8.02014	0.00610544
Metabolism.Biosynthesis_of_other_secondary_metabolites	8.81744	WPDU	8.22283	0.0116559
Genetic_Information_Processing.Replication_and_repair.Nucleotide_excision_repair_PATHko03420	8.57238	WPDU	7.98143	0.0174246
Genetic_Information_Processing.Translation.Ribosome_biogenesis_in_eukaryotes_PATHko03008	7.51518	WPDU	8.17698	0.0164662
Metabolism.Biosynthesis_of_other_secondary_metabolites.Streptomycin_biosynthesis_PATHko00521	8.81744	WPDU	8.24311	0.0116559
Environmental_Information_Processing.Signal_transduction	8.31309	CSBDU	7.91007	0.00550385
Metabolism.Energy_metabolism.Methane_metabolism_PATHko00680	8.23143	WPDU	8.0661	0.0102977

## Sheet: JE
Table S7. The analysis results of the five gut sections bacterial predicted functional differentially in pigs by LEFSe.
Taxa	Abundace	Group	LDA_score	Pvalue
Metabolism.Metabolism_of_cofactors_and_vitamins.Nicotinate_and_nicotinamide_metabolism_PATHko00760	8.70188	WPJE	8.12764	0.0344807
Metabolism.Amino_acid_metabolism	9.67767	WPJE	8.95996	0.0112682
Metabolism.Metabolism_of_other_amino_acids.Selenocompound_metabolism_PATHko00450	8.57651	WPJE	7.79689	0.0331915
Metabolism.Lipid_metabolism.Fatty_acid_biosynthesis_PATHko00061	8.79782	IBJE	8.15915	0.00496151
Metabolism.Metabolism_of_cofactors_and_vitamins.Folate_biosynthesis_PATHko00790	8.65966	IBJE	7.85807	0.0258897
Genetic_Information_Processing.Translation.Ribosome_biogenesis_in_eukaryotes_PATHko03008	7.53516	WPJE	8.03045	0.014492

## Sheet: IL
Table S7. The analysis results of the five gut sections bacterial predicted functional differentially in pigs by LEFSe.
Taxa	Abundace	Group	LDA_score	Pvalue
Metabolism.Amino_acid_metabolism.Lysine_degradation_PATHko00310	8.03112	CSBIL	7.53177	0.00138523
Metabolism.Lipid_metabolism.Fatty_acid_degradation_PATHko00071	8.3422	WPIL	7.67383	0.0186954
Metabolism.Amino_acid_metabolism.Valine_leucine_and_isoleucine_biosynthesis_PATHko00290	8.93183	WPIL	8.26312	0.0271284
Metabolism.Carbohydrate_metabolism.Amino_sugar_and_nucleotide_sugar_metabolism_PATHko00520	8.65155	IBIL	7.77484	0.00308737
Genetic_Information_Processing.Translation.Ribosome_biogenesis_in_eukaryotes_PATHko03008	7.50949	WPIL	7.11522	0.00514397
Metabolism.Metabolism_of_cofactors_and_vitamins.Ubiquinone_and_other_terpenoid_quinone_biosynthesis_PATHko00130	8.35564	CSBIL	7.72289	0.00855653
Metabolism.Amino_acid_metabolism.Tryptophan_metabolism_PATHko00380	8.07468	WPIL	7.43682	0.00638826

## Sheet: CE
Table S7. The analysis results of the five gut sections bacterial predicted functional differentially in pigs by LEFSe.
Taxa	Abundace	Group	LDA_score	Pvalue
Metabolism.Metabolism_of_terpenoids_and_polyketides.Zeatin_biosynthesis_PATHko00908	8.5386	CSBCE	7.81548	0.026825
Environmental_Information_Processing.Membrane_transport	8.93177	IBCE	8.09342	0.0278236
Metabolism.Lipid_metabolism.Glycerolipid_metabolism_PATHko00561	8.31722	WPCE	7.73701	0.0414109
Metabolism.Xenobiotics_biodegradation_and_metabolism.Drug_metabolism_other_enzymes_PATHko00983	8.77212	CSBCE	8.48981	0.00846136
Metabolism.Metabolism_of_cofactors_and_vitamins.Nicotinate_and_nicotinamide_metabolism_PATHko00760	8.67958	WPCE	7.73952	0.032016
Metabolism.Amino_acid_metabolism	9.70166	WPCE	8.67588	0.00626298
Metabolism.Metabolism_of_other_amino_acids.Glutathione_metabolism_PATHko00480	8.36706	IBCE	7.59835	0.0408696
Metabolism.Glycan_biosynthesis_and_metabolism.Other_glycan_degradation_PATHko00511	8.78589	CSBCE	8.27391	0.0200241
Metabolism.Glycan_biosynthesis_and_metabolism	9.2957	CSBCE	8.49731	0.0278236
Metabolism.Amino_acid_metabolism.Alanine_aspartate_and_glutamate_metabolism_PATHko00250	8.83917	CSBCE	7.63135	0.00842699
Metabolism	10.471	CSBCE	9.23059	0.0158476
Genetic_Information_Processing.Transcription	8.67066	CSBCE	7.80918	0.0390016
Metabolism.Glycan_biosynthesis_and_metabolism.Glycosaminoglycan_degradation_PATHko00531	8.24351	CSBCE	7.92092	0.0278236
Metabolism.Carbohydrate_metabolism.Starch_and_sucrose_metabolism_PATHko00500	8.66254	WPCE	7.85099	0.008329
Metabolism.Metabolism_of_other_amino_acids.Phosphonate_and_phosphinate_metabolism_PATHko00440	7.84524	IBCE	7.76743	0.0254869
Metabolism.Carbohydrate_metabolism.Citrate_cycle_TCA_cycle_PATHko00020	8.62169	CSBCE	7.85568	0.0353624
Metabolism.Metabolism_of_cofactors_and_vitamins.One_carbon_pool_by_folate_PATHko00670	8.88168	CSBCE	7.8286	0.0329659
Metabolism.Metabolism_of_terpenoids_and_polyketides.Biosynthesis_of_ansamycins_PATHko01051	9.29758	WPCE	8.44226	0.0254869
Metabolism.Metabolism_of_cofactors_and_vitamins	9.71976	CSBCE	8.46071	0.0386045
Genetic_Information_Processing.Folding_sorting_and_degradation.RNA_degradation_PATHko03018	8.41611	CSBCE	7.68604	0.00458712
Metabolism.Xenobiotics_biodegradation_and_metabolism.Toluene_degradation_PATHko00623	8.18199	IBCE	7.93098	0.0216748
Metabolism.Metabolism_of_other_amino_acids.beta_Alanine_metabolism_PATHko00410	8.32024	CSBCE	8.10247	0.0170749
Metabolism.Biosynthesis_of_other_secondary_metabolites	8.83563	WPCE	8.01053	0.0250071
Metabolism.Metabolism_of_cofactors_and_vitamins.Folate_biosynthesis_PATHko00790	8.73965	CSBCE	7.9374	0.0481408
Metabolism.Biosynthesis_of_other_secondary_metabolites.Streptomycin_biosynthesis_PATHko00521	8.83563	WPCE	8.02054	0.0250071
Metabolism.Amino_acid_metabolism.Histidine_metabolism_PATHko00340	8.71376	WPCE	7.85828	0.0167285
Metabolism.Metabolism_of_terpenoids_and_polyketides.Biosynthesis_of_vancomycin_group_antibiotics_PATHko01055	8.97824	WPCE	8.11696	0.008329
Metabolism.Lipid_metabolism.Glycerophospholipid_metabolism_PATHko00564	8.36306	IBCE	7.52031	0.0200241
Genetic_Information_Processing.Transcription.RNA_polymerase_PATHko03020	8.67066	CSBCE	7.8076	0.0390016
Environmental_Information_Processing.Membrane_transport.ABC_transporters_PATHko02010	8.44821	WPCE	7.63479	0.0403944
Metabolism.Metabolism_of_terpenoids_and_polyketides	9.57419	WPCE	8.64825	0.00346444
Metabolism.Energy_metabolism.Methane_metabolism_PATHko00680	8.25704	CSBCE	7.84262	0.00442896
Metabolism.Amino_acid_metabolism.Arginine_and_proline_metabolism_PATHko00330	8.45374	WPCE	7.6802	0.00804182
Environmental_Information_Processing	9.0043	IBCE	8.10711	0.026825
Metabolism.Carbohydrate_metabolism.Butanoate_metabolism_PATHko00650	8.42953	IBCE	7.64942	0.0247163
Metabolism.Amino_acid_metabolism.Glycine_serine_and_threonine_metabolism_PATHko00260	8.64941	CSBCE	7.67662	0.0140984

## Sheet: CO
Table S8. The analysis results of the five gut sections bacterial predicted functional differentially in pigs by LEFSe.
Taxa	Abundace	Group	LDA_score	Pvalue
Metabolism.Carbohydrate_metabolism.Fructose_and_mannose_metabolism_PATHko00051	8.62818	IBCO	7.99081	0.014138
Metabolism.Metabolism_of_cofactors_and_vitamins.Nicotinate_and_nicotinamide_metabolism_PATHko00760	8.68791	WPCO	7.84641	0.0433081
Metabolism.Amino_acid_metabolism	9.71668	WPCO	8.79778	0.00937477
Metabolism.Carbohydrate_metabolism.C5_Branched_dibasic_acid_metabolism_PATHko00660	8.87946	WPCO	8.12211	0.00937477
Metabolism.Metabolism_of_other_amino_acids.Selenocompound_metabolism_PATHko00450	8.60979	WPCO	7.94987	0.014138
Metabolism.Carbohydrate_metabolism.Pentose_and_glucuronate_interconversions_PATHko00040	8.39744	WPCO	7.76989	0.0303828
Metabolism.Amino_acid_metabolism.Valine_leucine_and_isoleucine_biosynthesis_PATHko00290	8.96295	WPCO	8.04349	0.00937477
Genetic_Information_Processing.Folding_sorting_and_degradation.RNA_degradation_PATHko03018	8.41092	WPCO	7.79417	0.0209213
Metabolism.Amino_acid_metabolism.Cysteine_and_methionine_metabolism_PATHko00270	8.73969	WPCO	7.9042	0.00937477
Metabolism.Xenobiotics_biodegradation_and_metabolism.Toluene_degradation_PATHko00623	8.13019	IBCO	8.09646	0.00912314
Metabolism.Amino_acid_metabolism.Histidine_metabolism_PATHko00340	8.72464	WPCO	7.97742	0.00937477
Metabolism.Amino_acid_metabolism.Lysine_biosynthesis_PATHko00300	8.83418	WPCO	7.92478	0.0433081
Metabolism.Amino_acid_metabolism.Arginine_and_proline_metabolism_PATHko00330	8.4451	WPCO	7.73909	0.00937477
Metabolism.Amino_acid_metabolism.Glycine_serine_and_threonine_metabolism_PATHko00260	8.65804	WPCO	7.86026	0.014138
