# Supplementary material for: Composition and evolutionary characterization of the gut microbiota in pigs
Source: Int Microbiol. 2023 Nov 20;27(4):993–1008. doi: 10.1007/s10123-023-00449-8 (PMC11300507; doi:10.1007/s10123-023-00449-8)
Supplement: Supplementary file 20 — Supplementary file20 (XLSX 119 KB) [file 10123_2023_449_MOESM20_ESM.xlsx]

## Sheet: 工作表1
Table S9 The results of pathway enrichment based on ASVs to the annotated genes.
KEGG_A_class	KEGG_B_class	#Pathway	Pathway ID	WPDU1	WPDU2	WPDU3	WPJE1	WPJE2	WPJE3	WPIL1	WPIL2	WPIL3	WPCE1	WPCE2	WPCE3	WPCO1	WPCO2	WPCO3	CSBDU1	CSBDU2	CSBDU3	CSBJE1	CSBJE2	CSBJE3	CSBIL1	CSBIL2	CSBIL3	CSBCE1	CSBCE2	CSBCE3	LWDU1	LWDU2	LWDU3	LWJE1	LWJE2	LWJE3	LWIL1	LWIL2	LWIL3	LWCE1	LWCE2	LWCE3	IBDU1	IBDU2	IBDU3	IBDU4	IBDU5	IBDU6	IBDU7
Metabolism	Glycan biosynthesis and metabolism	Other glycan degradation	ko00511	102050	137690	84649.4	119760	58135	60147.3	57846.1	109359	40107.1	96112.1	103713	110957	138612	95401.1	71933.3	146979	101773	169764	136552	165618	164905	141096	148540	129625	352819	292723	303822	56340.7	55737.3	145373	52023.4	130883	106011	16701.2	220215	238436	234022	184891	231859	319110	109398	33894.1	96323.8	141015	104256	44873.5
Metabolism	Energy metabolism	Oxidative phosphorylation	ko00190	655064	609377	695902	636947	821944	620983	565726	945724	580654	582708	497730	754444	638721	603278	1.00795e+06	1.99566e+06	1.15426e+06	1.45252e+06	1.69977e+06	2.15982e+06	2.15516e+06	1.73327e+06	1.70297e+06	1.29843e+06	1.29152e+06	1.28755e+06	1.21576e+06	872319	755038	1.8637e+06	526188	1.85974e+06	942211	187015	1.39132e+06	1.31235e+06	1.11893e+06	1.17414e+06	1.1908e+06	1.54382e+06	1.13376e+06	530879	779700	1.87262e+06	1.14464e+06	967298
Metabolism	Energy metabolism	Carbon fixation pathways in prokaryotes	ko00720	563216	587992	594810	620884	666282	536425	476366	930155	467669	520169	473486	750376	613504	580474	816202	1.79029e+06	978367	1.1223e+06	1.43945e+06	1.91893e+06	1.89998e+06	1.50403e+06	1.62686e+06	1.15735e+06	1.10596e+06	1.11978e+06	1.0392e+06	653019	585287	1.66288e+06	440451	1.73769e+06	733941	180818	1.13847e+06	1.08409e+06	949130	1.00057e+06	1.06537e+06	1.32636e+06	1.01174e+06	490302	653490	1.74344e+06	885820	645423
Metabolism	Metabolism of cofactors and vitamins	Folate biosynthesis	ko00790	299377	316456	325183	273610	446896	227221	287951	573991	283265	255201	196411	400806	245794	277163	409909	1.38479e+06	663901	713148	1.03041e+06	1.40359e+06	1.39827e+06	1.06604e+06	1.16018e+06	804225	590889	589331	538909	286028	228613	1.22116e+06	152376	1.28035e+06	340012	128955	660344	618113	479084	461880	528489	752627	549208	340317	341904	1.1725e+06	473698	448910
Organismal Systems	Environmental adaptation	Plant-pathogen interaction	ko04626	48238.1	56228.5	78270.7	54096.5	73908.4	64843.6	47501.7	117841	50147.2	64825.1	42557.4	104712	50855.2	70879.1	100675	209797	116840	137890	164895	217849	217701	168031	202641	137540	152906	158330	154764	60720.7	52740.8	176774	35942.1	177740	75579.1	21970.5	148807	151227	148598	167060	156595	232435	134481	39644.2	44280.8	206776	67595.3	57181.9
Metabolism	Lipid metabolism	Fatty acid biosynthesis	ko00061	321350	325242	357391	334898	414868	317154	263738	557805	275875	304987	287011	480004	359561	353885	733869	832084	540655	709442	778971	835274	805009	724595	769425	595708	695105	724578	666710	371219	328495	795701	278398	755304	425928	81693.2	714796	699662	624856	690616	681122	852898	673253	318309	622671	965421	623239	530193
Metabolism	Lipid metabolism	Linoleic acid metabolism	ko00591	1339.75	386.8	459	46.97	6673.5	319.7	5999.65	722.15	6405.01	388.7	453.4	518.5	720.85	443.75	544.19	43812.3	17893	11501.3	25463.4	48053.3	49918.7	32759.4	31817.4	19815.9	2244.58	3910.05	1735.22	7915.15	5334.53	34902.7	1778.58	36966.5	2839.22	3689.47	14731.7	7177.74	1685.87	1311	3898.19	2539.75	1234.95	3367.67	285.25	28115.8	8659.38	1839.47
Metabolism	Metabolism of cofactors and vitamins	Thiamine metabolism	ko00730	304415	301342	375494	371267	286156	335978	246935	458183	251707	297570	271917	409761	328679	327240	367370	767891	496442	578034	713411	863771	839284	697291	792804	591268	524982	546304	519818	390324	361837	761777	243657	783674	432318	87250.4	542615	548081	488212	553004	536013	718412	693712	257912	551851	869397	522615	419883
Metabolism	Metabolism of cofactors and vitamins	Porphyrin and chlorophyll metabolism	ko00860	381215	348286	495876	298245	514413	335513	235922	842561	296275	300217	302981	688239	293742	432428	665140	1.24127e+06	738053	994404	1.03822e+06	1.27253e+06	1.28413e+06	1.1513e+06	1.37421e+06	930725	711510	786596	741294	264331	166351	1.31289e+06	100834	1.3951e+06	354183	148534	850826	898564	733060	882483	847201	1.0595e+06	779833	425036	114580	1.2283e+06	419149	611587
Organismal Systems	Endocrine system	Insulin signaling pathway	ko04910	42652.3	44210.1	56843.6	47431.1	40151.4	43514.8	35760.9	66506.6	32079.6	45541.9	45089.4	59343	52792.3	50446.3	50846.8	169464	75346.4	89761.8	119936	162815	161989	131551	139342	94794.6	73535.4	79757.4	77675.4	21646.1	13992.5	135172	6927.51	138177	32180.9	15361.4	84155.3	86488.6	74295.9	90126.9	84714	107306	61340.4	25080.1	9179.31	151061	40158.1	51633.4
Metabolism	Metabolism of terpenoids and polyketides	Biosynthesis of ansamycins	ko01051	48510.9	57711.9	86108.2	72995.3	46155.2	74301.6	50803.6	95773.6	47017.3	70969.7	61989.6	92935.4	71692	81180.4	71001.8	144476	84426.3	87568.8	115645	160833	160730	135266	168410	119262	92909.9	99432.1	98539.3	24811.2	21874.5	131917	15134.4	141785	41200.4	18290.1	92801.4	98155.3	96857.8	119155	108124	126794	134551	33372	51221	164895	62013.5	44199.8
Metabolism	Metabolism of cofactors and vitamins	Pantothenate and CoA biosynthesis	ko00770	394028	406313	432326	467324	386077	386322	346272	597030	306527	402190	357737	483672	460447	417258	518541	1.22014e+06	624784	703006	947277	1.29414e+06	1.28884e+06	986826	1.07717e+06	760698	644118	660678	633925	354209	310019	1.07784e+06	214277	1.12798e+06	421111	118371	657912	662853	589844	658522	653992	862608	655341	268378	369763	1.14066e+06	516730	416774
Metabolism	Amino acid metabolism	Cysteine and methionine metabolism	ko00270	737440	761047	802517	907547	761606	714775	608733	999948	543268	662292	684789	793520	864505	737268	991423	1.76015e+06	1.02346e+06	1.19905e+06	1.48898e+06	1.87921e+06	1.85605e+06	1.48744e+06	1.656e+06	1.19663e+06	1.03991e+06	1.10412e+06	1.03374e+06	669583	598518	1.67043e+06	437615	1.72122e+06	758921	182155	1.10905e+06	1.10273e+06	995710	1.12638e+06	1.10257e+06	1.4085e+06	1.20942e+06	504374	825494	1.83323e+06	906783	762747
Metabolism	Amino acid metabolism	Valine, leucine and isoleucine biosynthesis	ko00290	336582	347725	338426	401812	362052	273244	309288	482067	240965	337459	338709	366612	429755	350694	418793	917678	437639	512774	671517	908253	910063	695306	761084	518964	425059	452594	430673	165834	121172	799502	75249.4	825612	213092	82695.4	473091	484905	410891	493488	473789	601170	370711	194510	90785.5	768703	288270	291036
Metabolism	Metabolism of other amino acids	Selenocompound metabolism	ko00450	220301	222471	265490	299504	225995	244654	195850	305666	172191	223976	206793	241308	261457	235862	344348	846747	406013	409336	635096	914505	910671	676384	723852	498158	346591	368337	339778	238233	215653	733509	160765	789981	272872	80631.5	371066	352107	322222	356451	359359	438324	441892	174930	301353	808039	359335	268888
Metabolism	Amino acid metabolism	Histidine metabolism	ko00340	427.697	490.778	379.708	450.628	423.403	374.954	496.193	494.537	398.227	543.482	510.719	497.776	523.181	511.628	556.53	190.639	255.558	352.344	219.535	163.343	160.538	190.932	223.905	230.405	504.942	492.999	496.944	161.958	132.705	225.607	124.276	202.322	205.494	210.564	436.238	453.778	502.005	500.664	467.148	454.115	290.342	388.01	102.951	205.999	252.854	258.283
Metabolism	Amino acid metabolism	Phenylalanine, tyrosine and tryptophan biosynthesis	ko00400	546427	604545	575858	672379	581485	484776	510402	831297	402812	572157	547464	656775	692784	586650	711680	1.2004e+06	663558	851510	956672	1.16454e+06	1.15307e+06	974830	1.09337e+06	796162	896298	924173	886352	254412	194592	1.12133e+06	137244	1.12792e+06	356703	117874	902066	900847	817855	905273	888867	1193543	622229	361396	265735	1.09056e+06	494454	464233
Genetic Information Processing	Transcription	RNA polymerase	ko03020	149446	138121	167890	194955	128121	166784	131126	176063	119332	139423	130006	136256	168034	136692	152170	236591	175547	210370	254902	260750	242468	217087	217888	192597	184149	193963	182051	198992	190321	244196	135647	243767	207923	23623.3	190998	187825	175682	199139	187501	268853	299037	106239	257394	318525	256888	197082
Metabolism	Metabolism of terpenoids and polyketides	Zeatin biosynthesis	ko00908	39320	44241.8	40834.2	46788	31563.8	39990.7	32103.2	51999	28835.3	39714.4	33395.8	42271.2	46243.6	37009.3	40149.3	59527.4	44488.8	63088.2	61755.9	63276.9	59671.1	55072.9	54237.3	48641.6	84895.5	81341.3	77834.7	42199.9	40222.5	62751.2	29939.5	59498.3	50639.2	5871.83	70664.6	69169.1	69479	68070.4	70494.5	101469	65554.1	27158	51699.6	73878.6	58007	40819.8
Metabolism	Energy metabolism	Methane metabolism	ko00680	540374	516801	610478	649314	543272	572074	459574	743061	437443	505721	454617	555028	584812	503895	551113	1.70077e+06	885240	974829	1.37428e+06	1.83572e+06	1.8042e+06	1.37118e+06	1.43689e+06	1.04241e+06	836116	864891	810151	681034	627282	1.50924e+06	461771	1.58053e+06	754570	159486	871607	862563	754770	820268	842033	1.09934e+06	1.03509e+06	392753	729652	1.66038e+06	914004	691111
Metabolism	Energy metabolism	Carbon fixation in photosynthetic organisms	ko00710	384201	393727	469021	486005	357691	453244	353346	535507	327893	399619	337670	406556	433040	382565	457369	1.09035e+06	581456	679280	889803	1.17089e+06	1.1516e+06	907761	944651	699875	639348	657876	620169	423854	387251	988455	279421	1.02736e+06	486886	105025	649074	632698	585768	632601	630659	823629	675167	275353	464262	1.07485e+06	595901	460274
Metabolism	Metabolism of cofactors and vitamins	One carbon pool by folate	ko00670	354081	382150	389730	428581	369933	374386	310811	506522	284341	354808	314021	399074	410634	355082	442488	782120	477465	603627	690706	814358	789825	650232	687661	537437	660719	663677	629815	359229	329642	759651	240971	760708	420879	74872.2	624081	613052	586485	611986	615200	843417	588338	274269	439766	832120	526818	387572
Metabolism	Biosynthesis of other secondary metabolites	Streptomycin biosynthesis	ko00521	227364	234673	240247	281614	193265	209634	185694	304398	140781	235068	215093	242625	281150	228000	222341	261721	219444	315277	291672	296022	287047	267120	295563	254791	362659	353243	344280	167142	150833	269413	130320	246974	208806	31079.2	317002	336298	311724	328041	326931	465480	386885	101453	245465	374810	308204	229765
Metabolism	Metabolism of terpenoids and polyketides	Biosynthesis of vancomycin group antibiotics	ko01055	32031.8	33977.1	32650.9	40206.4	24223.6	29488.7	29052.3	43395.1	18599.4	37715.6	31600.9	37347.4	42105.8	34761.6	30638	58290.6	36013.2	48110.9	53184.7	59656.1	57487.4	46417.4	48181.1	40163.6	57157.9	54577.3	54153.6	21950.2	19708.5	51678.3	18410	49324.9	28961.5	5145.18	48251.4	50892.7	48538.1	51556.7	50186.7	68499.9	56687.1	16115.1	49673.1	69125.4	53133.1	38447.8
Metabolism	Carbohydrate metabolism	Pyruvate metabolism	ko00620	673771	618945	810831	760786	809326	736728	550405	1.05756e+06	582808	606035	546792	901314	681792	696540	1.03085e+06	2.71555e+06	1.43823e+06	1.48501e+06	2.18666e+06	2.92278e+06	2.88251e+06	2.21522e+06	2.34633e+06	1.69473e+06	1.13775e+06	1.20797e+06	1.11542e+06	1.04172e+06	949337	2.39715e+06	681938	2.49968e+06	1.09173e+06	260853	1.31562e+06	1.26569e+06	1.06234e+06	1.20245e+06	1.23184e+06	1.39467e+06	1.59366e+06	621117	1.28796e+06	2.65723e+06	1.3432e+06	1.04909e+06
Metabolism	Metabolism of other amino acids	D-Alanine metabolism	ko00473	89992.5	79405.3	104710	114797	77753.6	107000	67784.3	106190	72827.7	72252	66492	87073.2	86701.7	74517.6	92949.2	206201	140986	155515	209796	242283	230241	187206	204523	164226	117164	121553	112608	158215	151696	207634	106398	211679	160820	23101.3	126283	125906	107350	120178	117427	160076	217758	69025.4	203491	256836	185112	141643
Metabolism	Carbohydrate metabolism	Glycolysis / Gluconeogenesis	ko00010	891982	853317	1.05666e+06	1.1002e+06	778368	978695	681393	1.13683e+06	671094	805963	738106	980161	948210	860611	1.0148e+06	2.38156e+06	1.43452e+06	1.50672e+06	2.12551e+06	2.71233e+06	2.64708e+06	2.12765e+06	2.23486e+06	1.74465e+06	1.32777e+06	1.3518e+06	1.27251e+06	1.24893e+06	1.19552e+06	2.1832e+06	857905	2.29132e+06	1.35978e+06	247705	1.30922e+06	1.31974e+06	1.19509e+06	1.30568e+06	1.32483e+06	1.68719e+06	2.10892e+06	608724	1.55481e+06	2.71049e+06	1.63108e+06	1.11676e+06
Metabolism	Lipid metabolism	Primary bile acid biosynthesis	ko00120	25121.2	20829.7	30158.5	36831.1	15494.9	29794.3	16515.4	20330.5	18066	15945.4	23854.8	19727.8	28612.7	21653.7	23398	3159.97	26227.9	19297	30700	14557.6	8386.13	16883.7	23287	31472	12817.4	13032.7	11235.5	43547.2	44169.1	10320.9	31895.7	7060.97	39642	2475.73	14639.8	14189.7	11566.4	14708.4	13036.2	19247.1	87838.9	9533.45	95242.1	47240.9	64542.5	39398.1
Metabolism	Lipid metabolism	Secondary bile acid biosynthesis	ko00121	46734.9	44428.2	68697.9	60952.9	50232.4	55367.3	43084.3	71249.4	44005.7	40912.2	43620.6	72618.7	46257.7	56214.9	61465.4	104399	84250.2	75210.1	108639	119923	114327	105330	135878	111534	55366.4	61443.8	58172.2	59054	56244.2	98200.2	35784.4	99739.5	59759.1	14926.7	69506.6	69246.2	58074.3	73937.4	65720.6	85915.4	161862	31093.4	99405.9	155712	88372.2	61119.6
Metabolism	Metabolism of other amino acids	Phosphonate and phosphinate metabolism	ko00440	32665.9	33862.8	33225.4	41853	49859.3	26717.6	29971.3	48203.9	23259	37617.1	30939.7	44212.6	46192.9	38873.8	55204.1	388836	129977	94000.9	228694	438896	453167	302517	304905	186587	63955.8	72983.6	61845.6	29838.5	24275.7	298149	24689.6	348309	40902.1	35329.5	78735.7	67591.7	61857.3	65098.6	83718.7	94126.6	37988.8	29047.7	37689.5	282750	44828	36474.2
Metabolism	Metabolism of other amino acids	D-Arginine and D-ornithine metabolism	ko00472	1761.01	2012.08	4612.83	2222.04	5086.63	7492.66	955.29	9718.5	3932.34	1244.74	1192.73	7119.5	743.9	2936.42	7199.8	1311.67	5148.3	6870.43	5515.5	1782.9	931.8	6044.13	14403.7	9287.7	3339.4	4315.33	2676.63	2704.92	1878.07	8500.48	1316.8	8859.17	2445.93	1637.1	5626.44	4626.27	2460.37	2559.27	2834.17	6238	6484.35	6170.08	761.7	7688.66	3022.67	3730.39
Metabolism	Carbohydrate metabolism	Starch and sucrose metabolism	ko00500	1.06263e+06	971358	1.40069e+06	1.37922e+06	717820	1.20189e+06	735152	1.1565e+06	743604	885716	937275	1.19332e+06	1.12936e+06	1.07539e+06	719926	2.37756e+06	1.50952e+06	1.32006e+06	2.20861e+06	2.80584e+06	2.74044e+06	2.30656e+06	2.59754e+06	2.13019e+06	1.07698e+06	1.05557e+06	1.06544e+06	1.28025e+06	1.28062e+06	2.08537e+06	896279	2.28676e+06	1.42973e+06	290838	977483	1.11513e+06	1.00674e+06	1.19842e+06	1.16317e+06	1.44494e+06	2.64943e+06	436790	1.26153e+06	3.03916e+06	1.42331e+06	894216
Metabolism	Carbohydrate metabolism	C5-Branched dibasic acid metabolism	ko00660	197370	215680	174522	238256	219447	137447	187717	292929	132061	195603	201618	185674	257517	193151	251474	678134	278099	291115	456164	686196	688885	491827	513555	331828	234055	248292	235597	87998.6	63742.7	563032	41278.2	605489	119723	56559.5	266498	267915	223422	263932	265445	356151	201030	123650	110884	532952	212059	174213
Metabolism	Metabolism of cofactors and vitamins	Vitamin B6 metabolism	ko00750	151103	164115	139165	190850	167502	122355	152439	191793	111364	157479	141648	140550	186563	144232	182864	484688	222241	241704	344970	519116	524027	375864	391498	266015	239218	238605	224467	106841	91804.4	407614	70818.5	434761	129957	43668.6	231735	228063	202294	205910	226002	301229	162777	83620.1	126853	403721	158396	127462
Metabolism	Amino acid metabolism	Glycine, serine and threonine metabolism	ko00260	731739	751537	759147	883281	857404	713759	646414	973179	574423	678864	674632	720751	868754	687870	954341	1.96982e+06	1.058e+06	1.20987e+06	1.58144e+06	2.08441e+06	2.06238e+06	1.58641e+06	1.64921e+06	1.20359e+06	1.11212e+06	1.13967e+06	1.07199e+06	720908	642337	1.78205e+06	461497	1.81823e+06	795295	181069	1.16541e+06	1.12841e+06	992308	1.06741e+06	1092342	1.38255e+06	1.04983e+06	489140	818990	1.84037e+06	1.0048e+06	731988
Metabolism	Amino acid metabolism	Arginine and proline metabolism	ko00330	238706	233273	278447	293609	372427	223297	200969	399434	184588	233851	206663	323156	254264	254065	406783	1.00151e+06	522910	574498	778105	1.10062e+06	1.10868e+06	850341	942235	622331	423273	428646	396176	300301	251472	900222	168780	942136	320478	105097	500047	481254	355588	378170	421685	525168	432862	206226	272322	907337	367223	319104
Metabolism	Carbohydrate metabolism	Galactose metabolism	ko00052	573968	568677	746210	773535	413719	676936	412977	630798	409634	499363	558711	579674	689243	571772	382953	1.96808e+06	935116	798233	1.48401e+06	2.30982e+06	2.31269e+06	1.70727e+06	1.85095e+06	1.34139e+06	779077	757486	751866	604041	599830	1.64536e+06	427991	1.87824e+06	732191	209857	653627	711728	673620	743754	785634	1.0039e+06	1.25839e+06	269339	801956	1.98538e+06	790006	506345
Metabolism	Lipid metabolism	Glycerolipid metabolism	ko00561	267579	222976	341024	363289	251916	301773	230525	341833	210608	241161	216049	297031	261947	248707	269318	791551	467522	444913	708223	905422	882557	721709	791797	613709	287412	307181	296299	412987	393462	707883	265331	756644	422729	88691.9	337635	346297	290642	362114	340538	403635	652156	198036	553541	903995	492622	391353
Metabolism	Carbohydrate metabolism	Amino sugar and nucleotide sugar metabolism	ko00520	936808	896421	1.14202e+06	1.22605e+06	743288	1.0136e+06	756349	1.19515e+06	682102	891537	811478	1.03628e+06	1.04401e+06	929161	800472	2.66462e+06	1.44437e+06	1.46948e+06	2.23052e+06	2.92449e+06	2.86094e+06	2.25242e+06	2.41988e+06	1.87044e+06	1.32695e+06	1.33872e+06	1.26004e+06	1.06793e+06	1.02286e+06	2.29597e+06	740703	2.45693e+06	1.23709e+06	270490	1.25632e+06	1.29701e+06	1.18029e+06	1.29865e+06	1.3202e+06	1.736e+06	2.17362e+06	572937	1.31327e+06	2.93482e+06	1.53618e+06	1.06511e+06
Genetic Information Processing	Replication and repair	Base excision repair	ko03410	278808	273983	328671	358152	290918	324418	256768	402017	239433	286677	243678	311497	311262	281653	346444	763239	437037	471488	656944	815934	788669	633897	658585	507058	431178	448488	423879	381138	359501	705362	256352	730879	409138	71951	451656	431980	404081	452452	442914	581391	602770	229494	443794	826386	533030	339638
Genetic Information Processing	Replication and repair	Mismatch repair	ko03430	611289	600750	698849	746432	537027	630041	501475	807839	469481	560554	519638	707625	669012	589093	687307	1.33285e+06	852080	953298	1.24449e+06	1.43764e+06	1.37591e+06	1.1923e+06	1.2745e+06	1.04501e+06	931912	954613	903149	744498	709514	1.27258e+06	500381	1.30035e+06	823273	140616	914111	904811	849863	937117	915479	1.23285e+06	1.30448e+06	445100	913266	1.57187e+06	1.00622e+06	712913
Metabolism	Nucleotide metabolism	Pyrimidine metabolism	ko00240	1.34777e+06	1.33949e+06	1.54064e+06	1.70114e+06	1.22761e+06	1.46109e+06	1.15429e+06	1.76942e+06	1.07266e+06	1.28589e+06	1.15427e+06	1.47956e+06	1.49166e+06	1.30001e+06	1.54104e+06	3.50767e+06	2.04161e+06	2.25366e+06	3.05308e+06	3.84386e+06	3.735e+06	2.99875e+06	3.16785e+06	2.45034e+06	2.18605e+06	2.24046e+06	2.10534e+06	1.70796e+06	1.6211e+06	3.24776e+06	1.16758e+06	3.37092e+06	1.89114e+06	351472	2.13313e+06	2.10215e+06	1.99426e+06	2.17037e+06	2.15266e+06	2.84091e+06	2.7776e+06	994529	2.1317e+06	3.81051e+06	2.24884e+06	1.61901e+06
Genetic Information Processing	Folding, sorting and degradation	Protein export	ko03060	433109	428840	511634	557070	412492	492033	425024	611966	376626	471707	376927	486272	491475	438264	552660	1.01839e+06	622292	729939	920030	1.07015e+06	1.02878e+06	860200	878062	699674	688329	706700	662859	517229	478494	971507	337994	982335	570475	95880.9	708140	688813	611796	667298	666500	909281	892744	341318	655510	1.11994e+06	772423	554280
Metabolism	Glycan biosynthesis and metabolism	Peptidoglycan biosynthesis	ko00550	603626	614395	672479	779840	547893	632556	532852	793462	459970	600337	551551	658838	708221	601217	720956	1.20529e+06	794686	979532	1.14432e+06	1.30913e+06	1.25663e+06	1.0708e+06	1.14167e+06	905994	955748	996185	942306	691743	648530	1.18276e+06	461175	1.18329e+06	772557	124514	951402	940010	910993	1.02357e+06	971157	1.28964e+06	1.15397e+06	439613	902669	1.42071e+06	961570	722684
Metabolism	Metabolism of terpenoids and polyketides	Terpenoid backbone biosynthesis	ko00900	383886	382822	434783	472656	379927	417548	332794	533162	316804	359171	324860	423204	418923	371009	435578	726552	516557	612292	724411	792577	755243	671834	714514	590050	589080	604741	573006	486058	457003	729879	322939	728227	518011	77089.9	605038	586588	544038	598264	576817	798880	773883	284001	601416	884545	645438	459292
Genetic Information Processing	Transcription	Aminoacyl-tRNA biosynthesis	ko00970	885281	870580	1.01097e+06	1.16569e+06	799886	992062	805027	1.13628e+06	715616	884178	793749	894769	1.03281e+06	855469	993685	1.46341e+06	1.04569e+06	1.28314e+06	1.49461e+06	1.57846e+06	1.48546e+06	1.35045e+06	1.39619e+06	1.18481e+06	1.26334e+06	1.31695e+06	1.23878e+06	1.0442e+06	990369	1.49824e+06	707840	1.4826e+06	1.13084e+06	151286	1.27997e+06	1.23133e+06	1.17571e+06	1.31461e+06	1.25243e+06	1.69317e+06	1.66232e+06	623828	1.29412e+06	1.84511e+06	1.39231e+06	1.02058e+06
Metabolism	Metabolism of other amino acids	D-Glutamine and D-glutamate metabolism	ko00471	951.254	987.338	890.749	1012.49	712.474	1001.41	978.396	820.634	917.438	993.043	968.819	787.84	1008.48	898.451	890.368	443.132	569.91	703.938	519.407	451.945	442.953	482.211	471.773	512.263	912.017	886.925	900.149	900.473	942.575	474.639	976.016	462.162	883.374	468.652	810.399	806.128	901.958	879.051	830.488	933.098	838.338	856.848	997.249	527.152	896.388	860.471
Genetic Information Processing	Replication and repair	Homologous recombination	ko03440	645.109	666.505	606.058	684.056	513.285	667.974	668.269	562.446	633.405	673.223	654.118	565.19	690.374	615.814	552.525	351.957	431.684	488.699	413.874	344.699	331.974	371.966	359.264	412.024	639.062	621.469	626.19	605.674	639.338	383.852	663.709	367.127	612.752	354.661	556.293	555.577	623.581	604.798	582.807	629.04	576.725	601.34	651.685	415.219	617.485	555.896
Genetic Information Processing	Translation	Ribosome	ko03010	706.159	732.318	660.629	747.369	529.71	734.956	722.26	613.126	676.905	737.273	717.26	601.033	755.405	673.779	598.692	302.329	427.375	522.098	396.119	297.369	281.561	333.687	320.708	385.898	684.339	670.001	670.819	656.598	692.288	349.714	728.114	325.291	660.111	311.098	595.121	595.495	668.348	648.59	617.363	686.328	644.135	643.502	758.92	401.979	678.104	653.152
Metabolism	Carbohydrate metabolism	Pentose phosphate pathway	ko00030	653.477	672.65	712.623	693.13	473.821	768.793	594.956	575.063	624.906	685.045	706.279	604.844	688.897	664.689	553.777	421.456	480.449	518.231	471.368	429.635	422.033	443.951	451.877	481.384	618.792	603.899	626.97	630.748	663.877	448.384	702.76	446.96	643.762	445.32	523.558	563.568	624.281	644.611	603.656	600.18	662.573	567.173	757.248	479.334	618.264	624.793
Genetic Information Processing	Replication and repair	Nucleotide excision repair	ko03420	376.883	388.136	355.723	407.995	276.951	374.885	369.748	321.355	336.465	383.898	387.788	323.838	400.55	362.322	299.378	129.647	210.305	253.722	186.353	129.642	121.396	153.31	160.583	192.689	327.163	318.923	321.068	330.584	349.523	156.082	367.024	142.113	329.092	153.463	285.231	290.24	316.585	308.065	292.296	331.597	348.646	293.878	371.73	191.461	323.207	310.138
Genetic Information Processing	Replication and repair	DNA replication	ko03030	542.43	557.54	509.474	579.902	423.336	546.993	541.27	469.514	503.792	553.814	547.107	475.757	578.152	513.995	492.486	278.563	355.629	402.051	338.454	276.282	265.405	302.373	297.116	345.039	516.82	499.999	504.533	509.61	539.209	308.079	566.095	294.125	513.416	292.788	447.73	451.893	496.424	480.507	465.517	508.256	509.139	497.659	582.564	344.746	536.922	480.958
Metabolism	Nucleotide metabolism	Purine metabolism	ko00230	384.222	389.261	366.751	399.543	317.523	391.518	384.845	339.211	362.1	382.837	384.596	336.098	393.367	364.204	324.14	249.389	289.221	314.919	281.343	248.585	243.507	256.608	257.127	279.002	367.768	358.677	360.143	367.273	382.301	263.127	409.308	255.579	367.554	254.649	328.8	335.037	355.14	342.063	337.086	360.241	350.329	357.247	430.103	282.599	363.247	373.211
Metabolism	Carbohydrate metabolism	Inositol phosphate metabolism	ko00562	96.2604	102.325	74.1699	98.2088	104.352	71.4826	93.8815	92.8072	77.4852	78.0601	94.5151	48.1217	99.9339	71.8752	70.7003	48.0268	63.3432	82.9164	57.6157	45.7739	44.5321	47.7958	44.3467	45.5052	69.886	68.4092	65.4362	81.3031	73.5493	53.21	72.3577	44.1837	69.2311	41.712	85.5597	80.5904	63.792	55.5055	61.4632	73.5793	62.5443	82.3943	103.668	47.3283	85.1984	104.766
Metabolism	Amino acid metabolism	Lysine biosynthesis	ko00300	687.178	697.112	638.87	758.908	547.394	671.799	706.485	595.851	630.521	719.385	758.504	597.218	769.556	679.619	598.672	310.77	418.642	483.669	390.852	305.82	293.767	331.759	337.86	383.889	629.234	622.005	632.222	622.929	655.684	353.218	684.185	336.052	597.905	329.385	555.799	562.967	627.269	631.158	598.048	608.54	520.928	592.236	763.292	376.213	504.433	602.461
Genetic Information Processing	Folding, sorting and degradation	RNA degradation	ko03018	258.313	256.222	236.635	263.286	219.116	244.795	262.778	231.275	245.148	271.215	258.766	240.585	273.857	249.889	249.01	151.795	182.487	217.044	176.052	146.667	142.714	157.102	152.937	170.625	269.465	252.249	260.336	232.914	236.442	164.133	244.721	154.326	235.603	150.996	234.565	240.457	245.145	232.548	232.492	243.793	215.782	237.847	242.844	168.793	244.483	246.348
Metabolism	Amino acid metabolism	Alanine, aspartate and glutamate metabolism	ko00250	694175	695774	792363	866974	682521	712660	593382	1.0314e+06	532898	688219	627055	795502	793703	697374	826030	1.58247e+06	975575	1.14676e+06	1.40959e+06	1.74159e+06	1.70863e+06	1.38128e+06	1.53876e+06	1.16052e+06	1.11596e+06	1.13346e+06	1.07381e+06	737896	678578	1.48281e+06	496267	1.5075e+06	831821	168761	1.0967e+06	1.10412e+06	1.00075e+06	1.09442e+06	1.09411e+06	1.40222e+06	1.22656e+06	437946	895922	1.70084e+06	978238	764326
Genetic Information Processing	Translation	Ribosome biogenesis in eukaryotes	ko03008	55118	51447.4	51990.2	70993	63474.5	49207.7	51475.3	57408.6	42480	46353.6	49408.7	37139.3	65708.2	45186	44059.6	114695	60544.7	68548.6	94196.6	116108	112555	88317.9	87321	66086.4	53700.1	56684.5	52400.2	48299.9	43202.1	101740	29690.6	102537	50826.8	9572.35	62102.8	58899.6	50291	54925.6	54618.3	74183.5	65845.6	31370.1	53952.8	108999	67633.1	55334.8
Metabolism	Metabolism of cofactors and vitamins	Nicotinate and nicotinamide metabolism	ko00760	411992	417267	406867	493732	485573	371908	375106	484061	321910	343093	364809	348809	467706	355471	439060	1.09063e+06	578687	661317	863848	1.18327e+06	1.17922e+06	894424	940510	671880	562946	569770	540487	408912	355259	972998	243642	988303	429813	104568	627348	597787	506092	537362	545213	712122	539061	239867	420050	995356	529488	418999
Metabolism	Energy metabolism	Photosynthesis	ko00195	376264	289469	388263	375161	253003	323491	256631	367356	235677	279669	254093	271701	329013	269741	310011	485364	387680	699155	599023	510039	483892	466716	434724	382389	431660	444397	422726	406833	335695	541945	230178	484183	444417	47137.6	475843	537832	415253	471206	417542	582034	526702	201922	491546	592190	520099	778500
Metabolism	Xenobiotics biodegradation and metabolism	Drug metabolism - other enzymes	ko00983	265602	260989	290993	294682	274097	256251	207594	349109	204985	227848	208416	310768	274318	249964	343342	841303	480003	516541	697850	895205	879469	682785	734139	551717	471365	476242	448562	354663	322955	758652	226007	771565	375179	81671.3	492656	473818	422297	445342	459815	584243	553534	200839	369725	846795	448074	312305
Genetic Information Processing	Folding, sorting and degradation	Sulfur relay system	ko04122	126514	87424	175320	138070	234808	148985	149449	223054	158961	138076	91035.2	199264	99312.1	141865	195561	961977	406895	388761	680627	981915	972772	699192	737656	485538	201170	230647	211336	225594	192411	784639	125274	836194	239432	83107.7	301360	288537	206560	258191	256980	280567	344408	166728	228392	804373	316814	290915
Metabolism	Carbohydrate metabolism	Fructose and mannose metabolism	ko00051	412113	419149	600788	529771	325722	565567	330981	635769	344807	461844	340970	542963	420083	451215	415686	2.44144e+06	1.04338e+06	894491	1.7241e+06	2.72822e+06	2.73353e+06	1.94815e+06	2.01273e+06	1.41957e+06	767255	782173	741275	640135	619919	1.9747e+06	444911	2.24403e+06	759874	229021	725757	731211	696067	752758	804661	1.04156e+06	1.19381e+06	318274	650268	2.25892e+06	868110	497033
Environmental Information Processing	Membrane transport	Phosphotransferase system (PTS)	ko02060	330213	242999	727695	516606	183284	704246	276778	492279	381371	370608	242381	516918	271313	456243	181556	2.3505e+06	1.08797e+06	611678	1.75444e+06	2.72072e+06	2.702e+06	1.94264e+06	2.08472e+06	1.53817e+06	189820	201214	194856	790670	807934	1.84333e+06	553010	2.17325e+06	833115	239440	255868	281743	201061	287254	326057	378927	1.78244e+06	237254	741161	2.49561e+06	929345	438876
Metabolism	Lipid metabolism	Glycerophospholipid metabolism	ko00564	338019	315246	421382	427053	400174	389972	308872	486044	303798	321239	286917	416904	347394	343463	460976	1.50935e+06	745160	688244	1.15088e+06	1.63461e+06	1.61645e+06	1.23476e+06	1.28826e+06	933591	515927	541170	515862	512213	472229	1.27947e+06	320134	1.34903e+06	536481	144641	622082	576254	494368	563096	559538	697112	842180	281523	533489	1.4361e+06	677667	408839
Metabolism	Carbohydrate metabolism	Butanoate metabolism	ko00650	360433	379017	410719	409376	519159	371113	315416	676832	324561	334971	292852	480881	381414	374764	589158	1.63827e+06	833796	832687	1.23569e+06	1.79729e+06	1.80156e+06	1.33361e+06	1.44598e+06	985439	658927	699563	638503	531292	464892	1.45866e+06	325040	1.54676e+06	535538	160597	793695	729514	602645	651830	709584	859242	794402	352523	566934	1.47424e+06	705169	455107
Metabolism	Metabolism of other amino acids	Glutathione metabolism	ko00480	197087	157370	187666	185724	325504	150785	174013	219136	177692	114719	129178	138696	172078	131736	182377	1.02463e+06	468837	432641	738227	1.1024e+06	1.10742e+06	788213	774140	531178	196279	206767	181894	296798	244591	861652	161700	911247	263896	87597.7	339949	287989	165606	168861	210360	267201	372557	173652	330776	873456	416898	343453
Metabolism	Xenobiotics biodegradation and metabolism	Aminobenzoate degradation	ko00627	33132.2	17513.7	43991.3	25750.3	96862.9	40983.8	22732.7	61776.2	38832.7	19703.3	18224.4	43087.7	22298.2	30856.3	37447.7	255319	143220	125418	199251	270690	268323	199746	201662	142322	29149.7	32829.7	30427.1	128995	107065	220253	63757.5	214319	90954.1	21940.3	110194	83160	27975	33574.2	42968.3	55551.7	122574	41229.3	109805	221536	129743	96915.3
Metabolism	Amino acid metabolism	Tyrosine metabolism	ko00350	129301	119087	145034	159477	224418	130433	129637	200691	119875	105473	100603	116608	125273	112927	209250	420474	265004	268900	366281	451958	442633	338981	369456	262730	162459	172724	153215	222378	191469	384466	128374	367803	189502	40342.8	251073	212781	145849	153221	163556	226038	270606	117461	296123	407710	291850	210039
Metabolism	Lipid metabolism	Synthesis and degradation of ketone bodies	ko00072	30879.7	17647.8	36687.8	24573.9	122035	38979.4	50491.7	52305.9	64325.6	14607.9	14386.6	35980.9	16799.2	22792.9	135629	102594	94561.8	83779.7	110085	116802	113251	94225.4	100780	84235.4	27711.8	31275.4	29679.8	113100	98544.4	111314	65554.4	95813.8	78097.9	10296.4	89343.6	64397.9	29063.4	37171.9	36287.6	43161.7	104970	50166.9	98145.3	107298	140830	57749.2
Metabolism	Xenobiotics biodegradation and metabolism	Benzoate degradation	ko00362	73937.7	61615.9	88164.4	83201	295292	89034.1	98959.3	173382	102672	54769.3	52549.5	73611.5	64879.3	66734.5	218257	344206	289035	258993	312022	339041	332811	261963	264775	210242	79997.7	97356.1	84137.5	281566	223839	360710	107893	296925	151987	27139.2	325137	208801	85517.7	106266	106302	131353	198197	116771	196596	277384	295663	130419
Metabolism	Xenobiotics biodegradation and metabolism	Chlorocyclohexane and chlorobenzene degradation	ko00625	4438.09	4211.62	11279.6	5186.47	34300.9	10206	3651.82	19204.2	9339.13	3750.4	6871.55	1490.5	4925.7	6535.25	14913.4	96218.1	56331.5	49780.1	65845.9	97858.4	101329	71296.9	70083.6	44283.8	4287.37	9856.85	5538.44	38520.5	25092.6	90971.9	7634.08	82655	12038.6	7491.24	60607.5	33495.3	11615.1	15464.7	14450.3	7118	3555.53	16304	5595.01	64696.9	27755.9	20741
Metabolism	Xenobiotics biodegradation and metabolism	Dioxin degradation	ko00621	6340.5	2314.45	9351.2	6819.47	14489.7	10699.4	1525.86	13270	6291.6	1153.3	519.1	2024.5	1481.8	957	10010.2	4582.72	18938.3	23704.9	23708.5	8901.21	5338.59	9280.19	5367.08	9743.77	4878.87	5731.69	3900.69	41031	38341.2	19144.6	26688.4	12694.6	33380.1	239.7	16098.1	11302.9	2727.59	3394.67	1776.93	13029.9	39258.2	12528.9	49113.9	20685.3	44197.2	26152.9
Metabolism	Carbohydrate metabolism	Pentose and glucuronate interconversions	ko00040	174525	178254	203987	238612	168977	164141	142433	225944	119070	163379	185255	199677	218284	170888	236373	1.23726e+06	443780	345890	772311	1.40005e+06	1.43034e+06	985762	1.04069e+06	667052	294896	311021	289290	152100	141237	977336	95536.2	1.1349e+06	211573	119467	280212	291473	262465	297524	337470	364806	236458	110502	210581	958464	210110	133850
Metabolism	Energy metabolism	Sulfur metabolism	ko00920	193559	176119	230155	183231	386591	160564	169597	371250	171480	150218	137676	268213	165382	196479	396325	1.51303e+06	649505	582672	1.01436e+06	1.61715e+06	1.65008e+06	1.18751e+06	1.25366e+06	827447	301498	321993	294135	263588	194069	1.22095e+06	126690	1.31029e+06	239111	142700	507949	432953	273513	293614	340402	378899	339661	170172	165547	1.17236e+06	342563	326503
Metabolism	Metabolism of cofactors and vitamins	Lipoic acid metabolism	ko00785	34127.8	28531.7	22883.6	31389.7	41242.9	16699.9	28901.5	34191.9	23247.3	26477.1	26423.7	27231.5	36695.7	26259	74630	156887	66898.3	90932.1	111535	158384	159180	123960	106058	69268.5	65972.6	60485.5	57821	29840.4	19282	128442	11976.7	126295	34982.4	12087.9	77443	72731.2	47502.4	39619.1	53459.9	58000.2	16068.5	30317.5	41879.1	113934	64943.4	70463.3
Metabolism	Metabolism of other amino acids	beta-Alanine metabolism	ko00410	69776.4	60910.8	82827.3	83115.5	166390	55243.6	82871.9	154715	66559.6	79802.7	53467.6	118909	70656.7	86662.5	151508	580686	267231	243494	391515	641624	660604	478138	528211	329353	126276	134742	124792	102550	70031.9	482364	37020.8	514583	86854.6	58003.3	219971	186197	119036	127998	147637	169210	144058	73505.4	45966.7	454005	134609	90659.9
Metabolism	Glycan biosynthesis and metabolism	Lipopolysaccharide biosynthesis	ko00540	132741	212602	65199.1	39362.1	232074	30038.8	103788	408640	103487	85858.9	40656.1	110732	94353.4	64937.4	237245	1.55334e+06	502923	470444	911762	1.54405e+06	1.56353e+06	1.03939e+06	951599	607140	469060	484324	399932	107466	70261.5	1.2835e+06	44343.4	1.44369e+06	164361	110631	499140	393831	354260	267303	390772	669497	38452.1	265215	21281.2	1010088	230370	171230
Metabolism	Metabolism of cofactors and vitamins	Biotin metabolism	ko00780	147470	142759	174479	148247	284637	144571	159450	310184	162594	168959	119604	265263	151679	179906	322376	791632	387491	454846	588986	810768	808864	627185	661143	442955	407982	416957	382721	195789	158351	705093	126942	722494	223629	72719.3	453953	420764	346445	367168	390955	492694	335344	195817	247598	715201	322895	282898
Metabolism	Carbohydrate metabolism	Citrate cycle (TCA cycle)	ko00020	356795	393661	321650	350536	473530	286919	298526	615048	288143	317859	293222	411989	398288	332890	667303	1.60216e+06	724431	804837	1.12986e+06	1.6828e+06	1.69188e+06	1.25905e+06	1.23922e+06	833800	757650	785358	698931	403657	339875	1.40153e+06	237711	1.48128e+06	451516	139270	845456	752217	636011	632703	723559	884536	432777	338758	310544	1.29322e+06	583337	398272
Metabolism	Glycan biosynthesis and metabolism	Glycosaminoglycan degradation	ko00531	30893.2	41604.2	27771.4	29434.4	27626.5	16771.4	21239.6	50820.9	18374.2	31629.9	30017.1	48725.1	41429.4	34231	17992.4	100499	48614.5	61484.9	69585.8	102520	104214	79508.1	89339.9	62787.1	101102	90473.6	90095.7	11722.3	9187.82	90040	8466.5	92924.1	25086	9774.01	77397.4	78443.4	76167.9	68046	80037.5	107469	28922.9	21653.4	2151.54	86302.5	26298.7	8752.62
Metabolism	Metabolism of cofactors and vitamins	Riboflavin metabolism	ko00740	106922	118253	117504	85088.6	135006	96034.4	76879.1	217044	92250.2	81319.5	73076	141733	83698	96790.6	190410	507313	246168	266652	374622	531400	532514	411125	425468	295496	257676	260283	243240	132579	113661	444794	80106.4	467278	152512	47114.1	277913	252242	220430	217378	233124	329714	192200	107356	98975	426080	167519	130123
Metabolism	Amino acid metabolism	Phenylalanine metabolism	ko00360	104488	110967	126068	141947	243869	109964	140661	258798	104155	131314	94801.9	143080	125568	126953	346537	340948	250645	289870	292251	326357	327518	277561	320751	220780	198795	211269	188784	159367	111950	346408	60230.1	297595	106562	33079.1	334218	271365	178612	185883	200361	274548	150892	112203	86957.8	280075	217618	122795
Metabolism	Lipid metabolism	Biosynthesis of unsaturated fatty acids	ko01040	67186.2	51861.7	80606.9	77410.6	164336	69933.6	96345.5	108142	87099.9	80102.7	62030.6	92503.2	75752.9	78708.1	173167	309356	166177	190259	238529	317303	319380	245598	253006	172444	116153	129745	116783	98173.6	75024.3	269125	50278.8	257838	90368.1	27005	181811	160768	113823	129013	131910	152205	125557	69706.9	66076.9	273808	150862	108506
Metabolism	Amino acid metabolism	Valine, leucine and isoleucine degradation	ko00280	171430	149841	179397	203790	448439	163617	216139	301907	208007	157565	135134	193500	189306	161587	480012	579221	385550	408196	488994	593311	594175	487107	516778	372132	255273	256826	231025	296710	232312	563986	146358	521376	216329	54230.4	426834	351637	210157	219285	247100	282735	265374	193979	181324	505238	403085	183935
Metabolism	Amino acid metabolism	Tryptophan metabolism	ko00380	61181.1	41032	62926.5	66781.5	255188	55925.3	98319.3	122490	93834.7	46066.7	42395.8	62266.3	55592.9	52994.8	236762	439629	227089	208456	318507	460351	468340	348027	362470	234045	52476.4	64955.1	53773.4	142203	103970	375446	58598	363415	90750.6	38597	192601	139405	54366.5	66867.4	77387.6	62421.3	112445	89503.5	59741.1	325877	206133	78193.3
Metabolism	Lipid metabolism	Fatty acid degradation	ko00071	177840	163952	169811	224105	365764	160266	195114	243743	170007	139028	160542	134705	205683	150473	308238	655097	360693	334851	498789	689151	691180	510979	539253	368187	181072	187862	168394	257363	209680	562426	132933	547528	196956	57930	329614	267301	156906	165802	192039	217372	248126	137185	223350	532066	343071	167135
Metabolism	Metabolism of cofactors and vitamins	Ubiquinone and other terpenoid-quinone biosynthesis	ko00130	94149	88359.4	69581	47343.1	164376	33185.4	68738.1	149396	73768.3	50372.2	35839.2	77435.3	58822.8	50275.8	225622	1.05477e+06	377131	375702	685288	1.05454e+06	1.05803e+06	718445	672227	436536	213935	209381	177484	134796	95685.8	851184	53320.5	919802	157452	77339.1	282914	255187	147962	109098	179174	265262	112085	150959	156111	737344	252710	255416
Metabolism	Xenobiotics biodegradation and metabolism	Toluene degradation	ko00623	173.781	0	112.047	117.943	168.429	126.138	0	189.48	160.55	0	0	0	0	0	0	224.758	192.523	176.624	207.725	223.573	225.855	208.253	177.014	173.884	141.666	137.119	122.12	261.678	263.389	219.756	0	224.357	225.063	0	177.728	141.093	0	82.6136	115.728	136.243	84.7303	182.969	154.664	179.052	175.275	180.893
Metabolism	Amino acid metabolism	Lysine degradation	ko00310	70876.3	58070.7	75588.5	74727.1	213801	88675.1	94011	140773	102795	62564.9	54315.2	97887.4	72423.6	73177.5	251294	607983	275254	235492	414304	661735	673097	485285	498606	320778	117934	125742	115033	160005	129282	503753	84471.5	529813	130556	54944.1	221389	180939	105330	119343	141155	118813	157994	94048.6	104501	472055	224554	88324.7
Metabolism	Metabolism of terpenoids and polyketides	Geraniol degradation	ko00281	7045	2889	5820.75	3356.55	105608	3270	25727	23221.2	29147.8	1939	1618	1266.5	2324	2461.5	42233.5	205837	92096.8	62485.2	127480	201781	206460	135886	137465	82915	3152.72	7233.12	3096.3	48110.5	32139	155983	11973.1	153731	16924.7	14864.2	76389.2	43956.1	4103.62	3431	11180.1	3663	838.55	21399.3	1021.25	125811	48917.2	10348.7
Environmental Information Processing	Membrane transport	Bacterial secretion system	ko03070	378415	372777	437113	470798	625909	415205	433865	607304	394077	417014	306884	428335	416088	373360	490441	2.33736e+06	984518	873944	1.58857e+06	2.56655e+06	2.59876e+06	1.88704e+06	1.83245e+06	1.24693e+06	639521	697068	617922	533059	464420	1.95001e+06	299888	2.14294e+06	554324	208104	856093	716624	600496	660052	711454	870103	733718	335898	538780	1.91058e+06	730321	491163
Environmental Information Processing	Signal transduction	Two-component system	ko02020	725221	577749	989202	775397	1.74562e+06	779637	706682	1.46265e+06	841320	660925	578008	1.18317e+06	675191	833095	1.24943e+06	6.77682e+06	2.85445e+06	2.38295e+06	4.57722e+06	7.63474e+06	7.77327e+06	5.43488e+06	5.68296e+06	3.66095e+06	1.26111e+06	1.4388e+06	1.33526e+06	1.46691e+06	1.27108e+06	5.53133e+06	778361	6.13425e+06	1.49979e+06	643659	1.887e+06	1.74341e+06	1.29782e+06	1.56933e+06	1.64028e+06	1.86952e+06	2.33352e+06	693350	1.30382e+06	5.65606e+06	1.61178e+06	1.19243e+06
Metabolism	Carbohydrate metabolism	Ascorbate and aldarate metabolism	ko00053	61033.8	63522	95201.9	119314	104019	95331.1	98755.4	95207.9	60589.1	103484	60347.5	70402.7	85902.6	77662.5	90230.7	666393	224701	156589	393437	704409	717885	478103	500539	307519	71313.4	85955.2	68107.4	44900.7	30854.9	505245	13250.5	568047	53642.4	57292.8	113385	97407	73177.4	80007.8	103769	105184	102802	56611.5	8976.88	498025	79421.7	45892.1
Metabolism	Xenobiotics biodegradation and metabolism	Nitrotoluene degradation	ko00633	17207.8	14892.6	29433.6	15101.7	24325	9596.41	14435.1	72338.9	14240.7	16655.4	8901.85	59044.3	11106.1	29023.6	22531.3	298911	113316	72644.7	185311	340480	350704	251037	280177	179119	21389.6	39017.2	22303.4	18631	13755	241919	4571.36	290146	26178.2	32567.5	50913.1	42034.1	31674	36294	54830.1	33203	68977.5	25387	3606.99	249065	19756.2	17860.2
Metabolism	Carbohydrate metabolism	Glyoxylate and dicarboxylate metabolism	ko00630	441391	452710	478853	477300	735652	411803	403421	714074	384528	409717	398777	490424	505789	429752	722142	2.27192e+06	991353	1.02943e+06	1.55269e+06	2.44758e+06	2.48814e+06	1.78674e+06	1.84963e+06	1.20755e+06	804152	850478	770982	465304	364741	1.96458e+06	246840	2.10232e+06	500299	206414	967911	885259	728299	783181	838273	999738	530944	393273	331802	1.75742e+06	676082	499339
Metabolism	Energy metabolism	Nitrogen metabolism	ko00910	253241	258296	302396	282996	375690	225852	227262	446032	213994	233867	219750	330990	270105	267316	244962	1.12752e+06	520329	530957	799290	1.2187e+06	1.24183e+06	932261	1.03122e+06	697731	411898	438290	397234	177153	135281	980020	96788.6	1.07591e+06	224222	115382	466695	451618	373945	402911	432841	556627	410350	198840	121426	966416	261116	268351
Metabolism	Metabolism of other amino acids	Taurine and hypotaurine metabolism	ko00430	84966.8	80836	101225	104460	104448	95737.6	73041.5	110202	71151.2	81016.4	76749.1	94842.6	95964.9	87440.1	92910.5	329462	162662	171607	253854	370801	370902	275064	291828	201817	130623	134509	123843	104932	93119	291809	66360.6	310771	116900	32618.2	139138	140342	113651	123308	133307	151349	176479	72403.1	123944	324651	172674	118397
Environmental Information Processing	Membrane transport	ABC transporters	ko02010	1.92484e+06	1.65132e+06	2.45532e+06	2.39537e+06	2.44422e+06	2.12999e+06	1.61548e+06	2.70522e+06	1.57612e+06	1.6662e+06	1.70661e+06	2.05186e+06	2.02658e+06	1.83441e+06	2.12439e+06	9.17783e+06	4.017e+06	3.56701e+06	6.57081e+06	9.85604e+06	9.83365e+06	7.15094e+06	7.61312e+06	5.21838e+06	2.04123e+06	2.35028e+06	2.17981e+06	2.41581e+06	2.1892e+06	7.61119e+06	1.54474e+06	8.3314e+06	2.60483e+06	858261	2.67767e+06	2.62474e+06	2.15142e+06	2.68834e+06	2.69224e+06	3.01728e+06	3.84381e+06	1.54335e+06	2.1789e+06	8.10232e+06	3.01509e+06	2.42212e+06
Metabolism	Carbohydrate metabolism	Propanoate metabolism	ko00640	382197	353312	433960	465567	577198	381798	358400	563448	348449	334667	355342	470281	439352	398435	623857	1.96142e+06	920344	857674	1.42329e+06	2.14967e+06	2.15882e+06	1.58725e+06	1.67852e+06	1123340	558055	599380	552546	524515	450141	1.69532e+06	307941	1.82882e+06	518131	187822	758453	699654	530592	620081	658934	645493	771499	372534	742026	1.7189e+06	757587	566782
[truncated: 58 more columns]
